# Supplementary material for: Peeling back the layers of coral holobiont multi-omics data
Source: iScience. 2023 Aug 14;26(9):107623. doi: 10.1016/j.isci.2023.107623 (PMC10482995; doi:10.1016/j.isci.2023.107623)
Supplement: Table S1. Protein and transcript FC values for genes identified in proteomic data, related to Figure 2 — The 138 stress-response related genes are also highlighted. [file mmc2.xlsx]

## Sheet: Table_S1
Table S1. Protein and transcript FC values for genes identified in proteomic data. The 138 stress-response related genes are also highlighted. Related to Figure 2.
Name	top_hit_id	top_hit_evalue	top_hit_description	KO_numbers	Protein-MC-289_T1-Amb_1603	Protein-MC-289_T1-Amb_1609	Protein-MC-289_T1-HiT_2878	Protein-MC-289_T1-HiT_2023	Protein-MC-289_T3-Amb_1595	Protein-MC-289_T3-Amb_2741	Protein-MC-289_T3-HiT_2183	Protein-MC-289_T3-HiT_2058	Protein-MC-289_T5-Amb_1721	Protein-MC-289_T5-Amb_2874	Protein-MC-289_T5-HiT_1341	Protein-MC-289_T5-HiT_2998	Protein-MC-289_Field_289-1	Protein-MC-289_Field_289-2	Transcript-MC-289_Field_289-1	Transcript-MC-289_Field_289-2	Transcript-MC-289_Field_289-3	Transcript-MC-289_T1-Amb_1535	Transcript-MC-289_T1-Amb_1603	Transcript-MC-289_T1-Amb_1609	Transcript-MC-289_T1-HiT_2023	Transcript-MC-289_T1-HiT_2750	Transcript-MC-289_T1-HiT_2878	Transcript-MC-289_T3-Amb_1595	Transcript-MC-289_T3-Amb_2530	Transcript-MC-289_T3-Amb_2741	Transcript-MC-289_T3-HiT_2058	Transcript-MC-289_T3-HiT_2183	Transcript-MC-289_T3-HiT_2998	Transcript-MC-289_T5-Amb_1426	Transcript-MC-289_T5-Amb_1721	Transcript-MC-289_T5-Amb_2874	Transcript-MC-289_T5-HiT_1262	Transcript-MC-289_T5-HiT_1341	Transcript-MC-289_T5-HiT_2998	TP1-Protein-FC	TP1-Protein-pvalue	TP1-Transcript-FC	TP1-Transcript-adj_pvalue	TP1-Regulation	TP3-Protein-FC	TP3-Protein-pvalue	TP3-Transcript-FC	TP3-Transcript-adj_pvalue	TP3-Regulation
Montipora_capitata_PredGene_adi2mcaRNA10298_R0	XP_015756545_1	0	XP_015756545_1 PREDICTED: 60 kDa heat shock protein, mitochondrial-like [Acropora digitifera]	K04077	952	1074.9	1089.2	963.1	878.4	947.9	981.6	932.3	918.4	975.2	1126.4	963.1	708.5	928	257.964	441.044	348.766	288.937	213.238	326.9	266.676	207.782	261.225	180.706	315.725	394.057	252.476	265.395	258.509	177.287	196.319	329.892	273.834	309.14	134.908	0.0178952	0.898535	-0.17414	0.993296	none	0.0681583	0.421908	0.10197	0.932563	none
Montipora_capitata_PredGene_g12631	ACH89425_1	6.71e-164	ACH89425_1 chromoprotein CP584 [Acropora pulchra]	-	616.6	512.2	711.3	1600.6	1464.8	852.9	530.3	538.6	116.1	777.8	293.9	896.8	373.6	1339.5	45.1884	28.7629	8.34197	33.6873	49.6729	68.4299	4.38984	2.01956	4.33312	42.6248	0.858178	5.23416	7.80708	1.18795	0.228361	96.746	0.166054	10.7384	15.6803	12.478	78.0129	0.924978	0.408056	-3.8334	8.87087e-18	DEG	-1.06449	0.290001	-2.04527	0.637299	none
Montipora_capitata_PredGene_g16272	XP_029179393_2	0	XP_029179393_2 actin-like protein 7A [Acropora millepora]	K05692	37	39.1	41.4	45.3	33.7	42	40.9	44.6	37.1	24.9	40.8	47.2	38.6	34.7	1.0449	0.908762	1.85236	0.997798	1.1307	2.80052	2.41065	0.604583	1.32551	2.12023	1.17438	1.55729	0.348468	0.695321	0.483798	2.21559	6.84213	1.70542	0.778238	0.895573	0.67925	0.187224	0.176008	-0.238493	0.999173	none	0.183003	0.433623	-1.43541	0.125318	none
Montipora_capitata_PredGene_g22645	ABB17954_1	1.94e-132	ABB17954_1 cyan fluorescent GFP-like protein [Montipora efflorescens]	-	43.4	129	67.3	64.4	43	40.4	27	31.6	21	37.1	26.3	90.8	132.5	436.6	23.8034	3.57422	38.7529	4.6767	3.71106	9.65935	1.36695	0	0	3.09143	0.768661	0.603954	0.235266	0.97828	0	3.77523	1.10639	3.92748	0	0.578868	1.39434	-0.184664	0.717447	-3.89232	0.0395641	DEG	-0.512904	0.0654938	0	NA	none
Montipora_capitata_PredGene_g27646	XP_015752321_1	4.14e-210	XP_015752321_1 PREDICTED: glyceraldehyde-3-phosphate dehydrogenase-like [Acropora digitifera]	K00134,K10705	2255.7	1537	1838.8	2285.5	1697.6	1825.2	2000.2	2059.8	1954	1745.6	1963.3	2028.9	2414.8	2057.8	609.408	620.228	689.505	805.361	627.758	763.528	695.201	436.841	735.406	927.966	824.206	904.73	539.273	728.723	613.924	863.778	780.964	643.639	669.472	817.917	552.426	0.138791	0.739346	-0.257961	0.937166	none	0.205549	0.104079	-0.22395	0.703706	none
Montipora_capitata_PredGene_g31222	XP_029202251_1	0	XP_029202251_1 phosphoenolpyruvate carboxykinase [GTP], mitochondrial-like [Acropora millepora]	K01596	2929.1	2164.3	2460.6	3150	2330.3	2513.2	2500	2831.1	2275.4	2759.9	3088.4	1852.9	3026.9	2459.4	570.695	488.562	339.528	195.964	133.902	170.637	199.484	243.722	199.167	225.307	305.525	181.859	230.553	271.076	240.76	147.368	190.257	178.455	322.598	376.61	157.711	0.145002	0.665771	0.37609	0.880294	none	0.136625	0.356004	0.372665	0.465676	none
Montipora_capitata_PredGene_g31223	XP_029202250_2	0	XP_029202250_2 phosphoenolpyruvate carboxykinase, cytosolic [GTP]-like [Acropora millepora]	K01596	270.4	228	245.2	253.4	195.1	288.8	206.5	165	277.6	193.2	161.4	110.5	223.9	224.5	298.43	263	795.21	64.8417	53.7153	77.9838	34.3073	51.3784	60.8316	44.1037	94.2229	283.203	17.5994	55.3482	16.6858	82.8926	68.4069	43.7355	38.6282	24.4348	43.5796	0.00562326	0.997011	-0.393465	0.887861	none	-0.362838	0.428099	-2.09938	0.0207005	DEG
Montipora_capitata_PredGene_g31779	XP_027056738_1	7.37e-115	XP_027056738_1 60S ribosomal protein L11-like [Pocillopora damicornis]	K02868,K10523	31.6	24	39.9	36	34.9	32.8	33.4	28.2	27.5	18.3	34.8	29.6	27.6	23.7	1444.42	1100.99	865.646	1603.9	1387.63	1261.9	1086.51	1488.88	1595.69	1748.46	959.44	1520.04	1307.25	1336.43	1580.06	1947.32	1727.94	1093.24	1642.37	1959.77	2975.81	0.460713	0.181966	-0.0159115	0.999173	none	-0.14069	0.436495	0.284386	0.772938	none
Montipora_capitata_PredGene_g32408	XP_020602081_1	2.77e-118	XP_020602081_1 GTP-binding protein Rheb-like [Orbicella faveolata]	K07208	40.7	48.1	36	48.4	40.9	41.6	31.2	32.1	26.6	41.9	28	22.6	35.9	39.7	162.012	207.022	158.512	92.7587	112.443	117.977	103.084	61.1592	83.9427	99.7762	108.325	117.016	54.9055	85.1708	80.6922	85.1251	142.828	147.244	79.2282	77.8417	83.8402	-0.0840309	0.794945	-0.385236	0.728358	none	-0.382283	0.0045077	-0.286553	0.668091	DEP
Montipora_capitata_PredGene_g33696	XP_029204239_2	4.48e-165	XP_029204239_2 NADH dehydrogenase [ubiquinone] iron-sulfur protein 3, mitochondrial-like [Acropora millepora]	K03936	310.4	255.9	263	274.5	291.3	324.9	236.2	223.9	279.9	290.3	328.6	336.9	200.6	319.6	125.31	127.179	106.437	188.588	156.893	144.185	126.926	127.071	135.328	172.161	135.322	189.198	155.228	149.982	138.828	178.321	155.609	131.79	137.56	144.027	206.523	-0.0689199	0.690458	-0.331713	0.887861	none	-0.419819	0.103485	0.125704	0.894427	none
Montipora_capitata_PredGene_g33877	XP_029188543_2	1.26e-250	XP_029188543_2 actin-binding LIM protein 1-like [Acropora millepora]	K07520	65.6	66.1	77.8	63.4	66	66.8	68.1	61.9	84.8	65.1	79.1	81.5	85.2	77.9	36.5938	76.4569	33.2099	11.775	14.3453	24.6967	22.1565	12.6365	20.2625	8.14449	21.7213	10.0899	12.5439	21.9941	10.7375	11.4036	15.7065	11.2808	23.6612	12.7314	8.42559	0.0929535	0.628698	0.121677	0.999173	none	-0.03236	0.729998	0.466032	0.613508	none
Montipora_capitata_PredGene_g35873	XP_015766184_1	2.07e-64	XP_015766184_1 PREDICTED: NADH dehydrogenase [ubiquinone] 1 alpha subcomplex subunit 5-like [Acropora digitifera]	K03949	89.3	95.9	62.8	89.6	85.5	98.4	63.3	57.2	71.6	89.6	93.3	107.6	57.9	81.4	121.669	125.006	124.321	196.099	175.06	171.202	134.976	179.351	174.03	215.839	163.408	163.978	145.56	160.402	146.363	278.5	242.352	145.129	177.839	185.748	404.481	-0.302964	0.428489	-0.130573	0.999173	none	-0.608181	0.0839754	0.0245061	0.981206	none
Montipora_capitata_PredGene_g36022	XP_029207376_2	0	XP_029207376_2 LOW QUALITY PROTEIN: pyruvate carboxylase, mitochondrial-like [Acropora millepora]	K01958	311.8	222.9	281.7	306.9	301.4	322.3	278.2	303	284.6	260.8	326.2	386.3	271.3	260.6	52.4086	57.4535	50.3568	24.0035	22.1919	26.4277	29.4936	25.7975	26.4907	35.3269	27.2446	40.0056	26.068	26.8108	24.6897	33.9847	25.3791	29.5835	27.5285	30.3275	11.6125	0.157455	0.652618	0.180615	0.982651	none	-0.102322	0.323484	-0.121412	0.900786	none
Montipora_capitata_PredGene_g37211	XP_015754989_1	5e-145	XP_015754989_1 PREDICTED: GTP-binding nuclear protein Ran [Acropora digitifera]	K07936	904.3	841.6	955.3	908.5	855.2	889.4	943.8	1126.9	1168.7	830.4	929.5	988.8	791.6	768.4	532.692	732.157	569.353	580.607	485.644	678.766	471.668	333.085	559.008	604.815	568.164	741.654	457.052	503.019	502.609	555.829	613.601	637.404	418.893	592.716	503.073	0.0947521	0.28034	-0.364	0.784477	none	0.241837	0.318037	-0.100226	0.910289	none
Montipora_capitata_PredGene_g40782	XP_029188996_1	6.18e-105	XP_029188996_1 NADH dehydrogenase [ubiquinone] iron-sulfur protein 4, mitochondrial-like [Acropora millepora]	K03937	14.7	27.8	15	12.2	13.4	19.2	11.3	6.8	21.5	23	15.1	21.1	13.3	17.7	78.7666	69.8982	79.265	129.152	116.497	102.231	87.8155	81.394	104.969	116.643	68.982	109.029	101.98	96.6066	91.6297	167.974	135.671	86.3503	111.333	111.964	188.196	-0.579529	0.445226	-0.346242	0.880422	none	-0.871705	0.19472	0.260603	0.78946	none
Montipora_capitata_PredGene_g4187	XP_029199088_2	1.91e-160	XP_029199088_2 NADH dehydrogenase [ubiquinone] flavoprotein 2, mitochondrial-like [Acropora millepora]	K03943	240.7	306.7	204.1	210.8	248.4	252.2	164.5	153.8	306	215.7	181.8	421.6	211	240.3	177.195	242.618	170.048	229.9	203.342	215.722	166.314	140.524	161.951	193.059	183.615	246.034	136.088	148.605	131.395	248.83	326.349	174.649	174.134	174.237	248.612	-0.389457	0.291579	-0.470423	0.467841	none	-0.654045	0.0212431	-0.299309	0.65635	DEP
Montipora_capitata_PredGene_g46330	XP_029198479_2	0	XP_029198479_2 complement C3 [Acropora millepora]	K03989,K03990,K03994,K06530	395.1	287.6	207.2	457.8	227.5	221.8	273	285.2	248.9	370.6	234.5	435.6	269.6	308.2	133.558	118.116	198.335	125.403	145.301	160.665	214.431	427.859	248.799	97.9249	182.956	65.2259	154.38	202.569	238.255	55.5387	94.3251	215.145	213.572	164.784	151.659	-0.13027	0.956481	1.1192	0.0697058	none	0.312875	0.0372018	1.13159	0.0479758	DEP&DEG
Montipora_capitata_PredGene_g47749	XP_029180586_1	8.81e-141	XP_029180586_1 GTP-binding protein SAR1b-like isoform X1 [Acropora millepora]	K07953	46	54.4	42.2	37.6	54.6	45.6	39.2	43.8	39.7	57.9	44.8	52.4	54.6	48.5	111.94	136.4	105.689	50.1419	61.1388	82.9777	53.8339	53.3621	64.3805	48.0226	60.2209	59.8579	27.2055	46.6879	24.4314	59.363	63.8811	66.2911	38.5293	33.1514	30.6285	-0.328632	0.200118	-0.149834	0.999173	none	-0.268075	0.271453	-0.526247	0.301114	none
Montipora_capitata_PredGene_g48082	XP_044165024_1	1.73e-259	XP_044165024_1 endoplasmic reticulum lectin 1-like isoform X1 [Acropora millepora]	K14008	8.1	7.2	4.4	9.5	10.6	4.8	5.8	3.8	5.9	12.4	8.2	9.5	7.2	9.2	44.6188	56.5432	66.5984	59.7459	66.6457	67.8294	68.2794	63.282	59.0853	73.7768	67.664	56.7177	38.4965	61.9094	42.1561	69.4941	65.1646	70.2086	50.6014	54.8761	36.3338	-0.240244	0.829875	-0.00929102	0.999173	none	-0.603487	0.492504	-0.21447	0.729238	none
Montipora_capitata_PredGene_g49643	XP_029200072_1	3.15e-98	XP_029200072_1 NADH-quinone oxidoreductase subunit B-like [Acropora millepora]	K03940	113.4	101.8	83.1	95.6	100.5	91.5	60.3	72.8	75.4	77	95	116.2	76.9	84	114.911	141.444	104.87	153.942	152.191	176.04	100.263	109.041	116.403	108.434	121.072	172.338	88.915	89.5751	87.468	195.297	146.784	122.81	146.125	135.458	159.128	-0.269578	0.16638	-0.545542	0.351118	none	-0.533399	0.0720638	-0.303786	0.707427	none
Montipora_capitata_PredGene_g50761	XP_029180139_2	6.63e-84	XP_029180139_2 LOW QUALITY PROTEIN: actin-related protein 2/3 complex subunit 5-C-like [Acropora millepora]	K05754	116.5	80.7	102.4	97.9	89.4	88.5	102.6	110.4	92.9	98.7	112.7	117.3	83.8	88.9	60.129	68.1728	61.2367	78.3171	76.7376	74.4109	60.3035	83.2643	83.0398	79.2874	69.5636	82.6363	78.4588	82.6098	70.8082	113.37	344.529	80.4831	65	72.5522	154.558	0.046313	0.945111	0.0107795	0.999173	none	0.258837	0.135226	0.289528	0.67231	none
Montipora_capitata_PredGene_g50930	XP_015769713_1	1.86e-110	XP_015769713_1 PREDICTED: actin-related protein 2/3 complex subunit 4 [Acropora digitifera]	K00275,K05755	548.4	457.7	675.8	587.5	417.7	488.4	732.1	755.5	630.3	559.8	665	554.2	569.7	482.7	296.971	284.037	278.452	391.88	350.668	345.587	351.292	322.179	416.626	399.466	363.203	306.434	339.502	390.014	318.459	392.252	363.972	353.279	277.68	326.612	412.028	0.330777	0.179328	3.98806e-06	0.999986	none	0.719471	0.0548379	0.261744	0.639169	none
Montipora_capitata_PredGene_g51105	XP_029202998_2	0	XP_029202998_2 GTP-binding protein 1-like [Acropora millepora]	-	47	45.6	60.2	68.6	57.9	58.4	55	76.1	40.9	51.5	54.2	46.3	51.4	45.6	47.7398	60.2696	52.5449	32.5107	26.9378	40.4048	43.253	51.557	39.2119	39.5591	43.9442	35.252	36.6038	38.1071	40.7009	34.9165	41.9325	44.0959	47.1295	40.5423	13.5367	0.473139	0.137034	0.45872	0.752103	none	0.153898	0.61057	0.271761	0.656531	none
Montipora_capitata_PredGene_g51170	XP_029193966_2	5.86e-272	XP_029193966_2 LOW QUALITY PROTEIN: actin-related protein 6-like [Acropora millepora]	K11662	132.7	144	152.7	188.4	125.6	136.8	119.6	119.3	143.8	134.1	104.4	139.2	118.5	128.1	15.5991	15.4453	18.5156	27.1583	23.2964	30.9297	28.0982	19.2375	27.4454	28.1548	23.9022	31.1538	18.479	23.6127	18.0645	31.1517	6.80599	22.4986	17.5485	24.0005	8.14238	0.295131	0.30316	-0.127315	0.999173	none	-0.134047	0.282944	-0.199832	0.803104	none
Montipora_capitata_PredGene_g51635	XP_029199900_1	4.05e-245	XP_029199900_1 actin-related protein 2/3 complex subunit 1A-A-like [Acropora millepora]	K05757	336.8	277	318.9	388.1	303.8	332.1	430.5	506.3	317.4	355.1	399.2	418.6	291.2	298.7	494.874	531.22	476.29	769.802	599.599	577.859	630.982	862.45	788.014	695.474	834.725	662.4	717.724	723.702	863.25	663.3	726.886	699.329	705.986	692.166	877.839	0.203877	0.417308	0.241875	0.986515	none	0.555633	0.124021	0.395169	0.482454	none
Montipora_capitata_PredGene_g54021	XP_029183546_1	0	XP_029183546_1 NADH-ubiquinone oxidoreductase 49 kDa subunit-like [Acropora millepora]	K03935	70.5	54.1	56.2	73.7	67.8	63.5	49.1	57.2	55.3	57.8	74.4	76.1	50.4	65.9	132.294	160.374	139.884	151.672	148.263	143.177	122.515	105.798	104.274	128.56	137.159	160.967	104.175	101.287	98.7179	161.863	91.1593	116.324	138.997	126.58	72.7995	0.0594914	0.84569	-0.409681	0.605981	none	-0.308152	0.149453	-0.188757	0.80765	none
Montipora_capitata_PredGene_g54289	XP_029196317_1	4.63e-311	XP_029196317_1 actin-related protein 3 [Acropora millepora]	K18584	1458.8	1507.5	1574.3	1478.2	1280.9	1417.1	1719.7	1928.9	1138.7	1584.9	1673.4	1631.1	1386.9	1466.3	142.318	162.107	218.947	146.503	162.256	214.499	245.526	187.278	209.289	158.18	198.759	150.317	166.552	204.892	133.585	147.47	179.139	213.303	163.529	149.866	89.1678	0.0408059	0.531688	0.31019	0.779373	none	0.434918	0.0789365	0.281088	0.566397	none
Montipora_capitata_PredGene_g55709	XP_029212857_2	3.26e-217	XP_029212857_2 LOW QUALITY PROTEIN: adenosine kinase-like [Acropora millepora]	K00856	809.6	851.9	715.8	747.8	908.5	892.5	664.7	675.2	464.6	711.3	567.6	603.8	806.1	793.7	188.026	183.461	193.121	157.397	148.122	161.242	116.489	103.048	134.354	158.895	141.008	175.076	99.7053	127.025	113.509	145.627	120.29	128.852	112.838	117.311	103.108	-0.182842	0.0723687	-0.39696	0.613441	none	-0.42666	0.00347658	-0.205771	0.772938	DEP
Montipora_capitata_PredGene_g56085	XP_029199421_1	1.41e-298	XP_029199421_1 actin-like protein 6A [Acropora millepora]	K11340,K11652	117.6	120.1	104.7	109.2	120.6	123.5	109.1	101	160.6	108.7	110.8	161.9	88.9	116.9	16.1193	29.3807	32.6822	22.2811	32.2753	34.4714	33.177	17.1289	28.7156	26.0894	31.8189	33.3344	17.3327	24.0075	12.5414	23.1947	25.2849	28.5228	20.5427	15.2985	11.7819	-0.152445	0.0681832	-0.176173	0.999173	none	-0.217367	0.117965	-0.494678	0.388134	none
Montipora_capitata_PredGene_g57149	XP_029194375_2	1.2e-191	XP_029194375_2 uncharacterized protein LOC114960233 isoform X2 [Acropora millepora]	K12230	46.1	27	29.2	46.2	34.7	53.5	33	34.5	34.9	56.4	39.2	39.2	24.1	34.7	86.1661	115.337	122.797	43.812	57.7568	64.4553	72.7117	151.577	93.6236	57.3427	120.272	38.1199	55.1828	84.4788	59.9202	105.051	86.3704	110.525	85.6034	48.8504	27.4383	0.0580675	0.936621	1.01604	0.156917	none	-0.352706	0.468607	0.207841	0.852594	none
Montipora_capitata_PredGene_g61850	XP_015753791_1	2.22e-274	XP_015753791_1 PREDICTED: actin, cytoplasmic [Acropora digitifera]	K05692	1331.2	1242.4	1312.4	1202.2	1264.1	1184.4	1493.6	1562.7	1293.2	1179.6	1461.7	1161.6	1383.1	1201	231.35	234.761	202.114	284.544	233.907	215.054	294.826	73.4078	204.768	282.673	328.378	144.123	250.542	313.562	328.101	140.782	926.718	147.805	186.407	221.413	1039.96	-0.0339863	0.718852	-0.428693	0.929598	none	0.320284	0.0301608	0.563905	0.409528	DEP
Montipora_capitata_PredGene_g61851	XP_027037818_1	1.14e-276	XP_027037818_1 actin-3 [Pocillopora damicornis]	K05692	48.1	39.8	99.9	45.8	28.7	25	40.7	53.8	402	61	36.4	62.6	44.1	41.3	0	0	0	0	0	0	0	0	0	0.14206	0	0.248844	3.04534	0	0.25637	0	5.36769	0	0	1.23893	0	0.628513	0.47635	0	NA	none	0.804828	0.176758	0	NA	none
Montipora_capitata_PredGene_g62913	XP_015753791_1	1.56e-274	XP_015753791_1 PREDICTED: actin, cytoplasmic [Acropora digitifera]	K05692	31.5	24.2	29.8	23.8	31.8	27.8	29.8	39.3	33.5	25.2	22.3	0	28.5	26.7	2386.8	2437.85	1986.91	2627.35	2150.51	2229.13	3137.85	874.291	2229.33	2930.33	3509.83	1605.27	2354.01	2963.35	3390.88	1513.77	1079.42	1750.08	1840.05	2148.74	534.175	-0.0520425	0.845441	-0.230962	0.999173	none	0.202865	0.491868	0.44256	0.553688	none
Montipora_capitata_PredGene_g64793	PFX22595_1	5.22e-273	PFX22595_1 Actin, cytoplasmic [Stylophora pistillata]	K05692	159.8	133.2	158.4	149.3	142.8	147.6	211.2	216.8	137.1	141.8	180.5	171.1	143.7	134.4	5600.3	5554.42	5044.27	5359.23	4502.46	4986.63	7269.94	6012.52	5918.3	4625.29	6902.59	6140.19	10338.4	7280.67	9446.88	4816.75	4567.28	5731.54	7019.88	7280.43	4056.85	0.0759625	0.679523	0.36984	0.717512	none	0.559643	0.00317581	0.959176	0.0549092	DEP
Montipora_capitata_PredGene_g67524	XP_015771973_1	7.83e-93	XP_015771973_1 PREDICTED: NADH dehydrogenase [ubiquinone] 1 alpha subcomplex subunit 12-like [Acropora digitifera]	K11352,K18160	207.5	156.1	163	165.9	235.1	247.2	137.1	124	161.9	171.4	211	248.3	145.5	173.9	162.26	160.786	130.628	131.962	115.083	141.137	115.026	154.938	141.254	131.396	124.338	153.207	157.686	115.883	132.811	166.461	170.202	148.43	144.418	160.579	140.236	-0.130198	0.621856	0.113045	0.999173	none	-0.886692	0.00658944	0.310598	0.716512	DEP
Montipora_capitata_PredGene_g69325	XP_029213500_1	0	XP_029213500_1 NADH dehydrogenase [ubiquinone] flavoprotein 1, mitochondrial-like [Acropora millepora]	K03942	239.1	317.5	251.1	212.8	285.6	309.6	140.3	196.8	269.4	216.2	202	298	200.1	233.5	167.573	272.14	219.078	143.444	162.804	227.574	187.376	123.7	164.586	135.73	180.924	238.567	127.567	117.856	95.5187	176.542	184.536	164.477	193.461	137.631	95.1808	-0.253305	0.433135	-0.157335	0.99369	none	-0.839578	0.0982709	-0.409426	0.584511	none
Montipora_capitata_PredGene_g6975	AAU06856_1	3.88e-163	AAU06856_1 chromoprotein [Acropora aculeus]	-	16.2	11	36.9	113.4	33.5	25.9	21.5	34.9	0	59.6	10.7	24.7	8.3	28	3.97241	37.2163	3.99853	311.829	2.3136	1.76654	4.92268	0.386052	2.08621	102.507	124.934	741.764	18.074	50.9631	21.7137	127.509	0	149.567	5.75529	7.68247	92.9632	2.27674	0.352995	0	NA	none	-0.104775	0.867637	-3.27905	0.0246813	DEG
Montipora_capitata_PredGene_g7456	XP_015766921_1	1.03e-84	XP_015766921_1 PREDICTED: NADH dehydrogenase [ubiquinone] 1 beta subcomplex subunit 9-like [Acropora digitifera]	K03965	27.5	22.3	23.4	30.8	30.8	29.8	18.8	15.8	16.1	21.9	28.8	28.1	17.6	23.5	118.847	152.018	104.236	241.668	218.743	199.758	159.755	231.404	233.572	229.062	158.398	170.855	214.797	203.819	195.416	315.971	217.91	156.741	226.991	248.453	437.472	0.116482	0.679494	-0.0588617	0.999173	none	-0.813793	0.0512637	0.432789	0.521512	none
Montipora_capitata_PredGene_g39909	XP_044176401_1	0	XP_044176401_1 97 kDa heat shock protein-like isoform X2 [Acropora millepora]	K09485,K09489	1656.9	1705.5	2291.3	1934.9	1507.1	1800.9	2456.9	2307.2	1722	1635.5	1765.6	1794.7	1644.5	1578.6	155.617	186.746	182.842	93.4242	95.6786	107.253	107.547	68.5331	87.0821	103.522	109.223	142.971	64.0221	80.5806	63.5972	78.8714	102.032	234.707	50.0305	70.3468	35.2235	0.324872	0.243964	-0.177383	0.976707	none	0.531244	0.079247	-0.501593	0.335569	none
Montipora_capitata_PredGene_g57629	XP_029190522_1	4.9e-53	XP_029190522_1 10 kDa heat shock protein, mitochondrial-like [Acropora millepora]	K04078	847.1	865.3	762.8	826.3	587.8	682.9	734.5	791.5	938.2	969.8	1086.6	843.1	658.7	912.1	408.569	466.721	324.731	516.383	411.262	493.638	328.054	350.104	500.055	318.652	325.493	529.783	460.821	367.362	375.532	626.589	473.376	452.077	593.117	563.796	915.081	-0.108881	0.285346	-0.268178	0.952144	none	0.267176	0.175317	0.336423	0.717878	none
Montipora_capitata_PredGene_g24014	XP_022796489_1	2.68e-52	XP_022796489_1 uncharacterized protein LOC111334943 [Stylophora pistillata]	K06846	87	110.6	93.8	63.8	111.9	91.7	77.5	72.8	4.3	64	62.3	71.5	128.3	103.4	120.697	102.269	76.7527	143.824	101.2	121.133	131.457	30.6004	127.511	195.661	81.2785	48.4009	72.6937	98.4833	96.4392	81.1177	0.410493	107.185	46.9313	75.1666	133.815	-0.342575	0.409789	-0.409474	0.964024	none	-0.431463	0.2162	-0.00642619	0.998112	none
Montipora_capitata_PredGene_g70995	XP_020600598_1	1.87e-19	XP_020600598_1 lymphocyte antigen 6 complex locus protein G6d-like [Orbicella faveolata]	-	44.9	14.1	8.3	29.3	7.8	19.9	10.2	8.7	55.4	17.6	11.7	6.1	8.9	20.2	186.736	641.002	58.0425	28.5111	0	2.66203	0.821934	17.1008	15.4547	1.09344	58.929	495.106	9.69024	24.7547	12.7957	14.8044	15.1763	54.5783	50.9512	46.7716	71.2642	-0.690163	0.630538	0.044843	0.999173	none	-0.403329	0.599063	-3.41157	0.298682	none
Montipora_capitata_PredGene_adi2mcaRNA18710_R0	XP_029204420_1	8.88e-99	XP_029204420_1 peptidyl-prolyl cis-trans isomerase B-like isoform X1 [Acropora millepora]	K03768	403.1	495.1	338	328.8	481	400.6	189	219.7	336.6	296.3	165.8	262.2	386.4	496.3	93.7296	71.8274	85.0306	59.395	73.9258	113.77	31.2418	4.68861	19.1686	67.7532	34.8481	52.8811	16.1845	24.3709	16.6571	83.5249	51.0662	56.1239	9.02498	13.0423	45.4629	-0.422312	0.238046	-2.20689	0.00116063	DEG	-1.10714	0.0757585	-1.20421	0.0250159	DEG
Montipora_capitata_PredGene_adi2mcaRNA28657_R0	XP_015773190_1	5.43e-223	XP_015773190_1 PREDICTED: dnaJ homolog subfamily B member 13-like [Acropora digitifera]	K09519	208.2	155.7	113.3	206.2	150.1	179.2	112.4	104.1	158.6	226.5	127.3	195.3	161.2	170.7	53.9752	37.9657	61.916	33.4396	31.0529	29.2939	25.4799	66.7916	32.7273	31.4379	45.6273	44.6734	21.5614	27.9798	16.2783	32.5195	43.681	26.4696	19.9019	21.9485	14.7829	-0.236273	0.7269	0.484808	0.928013	none	-0.600441	0.139115	-0.607749	0.244626	none
Montipora_capitata_PredGene_adi2mcaRNA35646_R0	XP_015779408_1	0	XP_015779408_1 PREDICTED: peptidylprolyl isomerase domain and WD repeat-containing protein 1-like [Acropora digitifera]	K12736	100.9	103	97.5	91.6	92	108	96.5	105.8	136.5	102.9	100.4	180.5	88.5	99.1	4.95698	6.27269	8.3438	10.8454	9.16753	9.66574	10.7437	8.57086	7.28476	9.08001	9.4208	7.65481	4.50837	7.37003	5.14849	7.5444	21.7736	8.34099	5.10205	4.71502	8.18095	-0.109338	0.212928	-0.152684	0.999173	none	0.0196017	0.914844	-0.364419	0.588754	none
Montipora_capitata_PredGene_adi2mcaRNA38616_R5	XP_020614977_1	1.41e-286	XP_020614977_1 heat shock 70 kDa protein 12A-like [Orbicella faveolata]	-	275.3	215.2	375.8	371	278.7	389	388.8	354	77.1	264.7	249.3	144.7	339.6	198.7	81.5661	71.1071	88.0338	36.2221	53.4829	39.0637	56.8419	71.1132	51.8854	53.1023	38.1201	27.0954	31.0743	39.5629	24.0368	26.7634	51.7714	120.178	35.6331	25.202	21.0758	0.617351	0.144685	0.522678	0.675503	none	0.172147	0.618247	-0.0502913	0.966169	none
Montipora_capitata_PredGene_adi2mcaRNA38640_R0	XP_015748149_1	1.14e-161	XP_015748149_1 PREDICTED: dnaJ homolog subfamily C member 3-like [Acropora digitifera]	K09523	122.1	109.4	125.5	195.1	114.6	116.7	109.4	117.6	105.9	102.5	113.4	141.6	113.7	109.8	14.9837	14.7376	16.207	17.3754	25.4898	22.7669	29.9285	35.1317	30.1076	17.1962	14.4064	16.8934	8.64847	18.8213	6.45578	18.0972	23.1282	27.4263	14.3621	10.5411	7.12718	0.437113	0.417238	0.57447	0.503581	none	-0.0279554	0.692718	-0.315792	0.750266	none
Montipora_capitata_PredGene_adi2mcaRNA9889_R0	XP_015756171_1	7.97e-103	XP_015756171_1 PREDICTED: LOW QUALITY PROTEIN: peptidyl-prolyl cis-trans isomerase H-like [Acropora digitifera]	K09567	85.5	76.2	63	69.9	70.1	67.2	52	58.1	105.6	89.9	58.3	80.8	66.6	70.8	3.04309	0	9.06492	5.12221	0	0	5.98381	0	49.9948	0	10.187	43.3891	11.5922	8.8476	0	0	8.68651	17.5306	0	7.77877	86.6349	-0.282536	0.141077	3.17642	0.982433	none	-0.320413	0.0954915	-1.17611	0.890024	none
Montipora_capitata_PredGene_g11850	XP_029182347_2	1.05e-111	XP_029182347_2 peptidyl-prolyl cis-trans isomerase-like 1 [Acropora millepora]	K12733	24.4	36.5	19.4	24.5	30.5	23.5	18.5	15.5	20.2	29.6	16.1	15.2	26.6	26.4	13.1515	16.859	28.0292	15.3621	29.9869	45.7445	18.2554	22.8967	29.4739	22.2188	25.3904	18.3052	9.25873	20.6164	5.89928	23.3267	20.631	20.5962	25.0704	8.42976	6.60327	-0.45297	0.374285	-0.313261	0.99369	none	-0.660838	0.175615	-0.661464	0.455651	none
Montipora_capitata_PredGene_g16306	XP_015767238_1	3.52e-176	XP_015767238_1 PREDICTED: calcium/calmodulin-dependent protein kinase type IV-like [Acropora digitifera]	K05869	999.2	978.4	992.9	1026.1	865.6	967.2	1065.9	1064.1	984.6	1074.5	1022.7	962.1	955.7	925.6	194.049	215.587	272.51	176.041	162.324	194.014	158.887	207.22	186.402	149.52	220.991	170.559	145.943	180.829	172.818	97.8966	167.037	176.752	176.269	187.468	111.108	0.029775	0.418866	0.08523	0.999173	none	0.219024	0.209609	0.19205	0.769359	none
Montipora_capitata_PredGene_g1733	XP_020626685_1	3.22e-289	XP_020626685_1 heat shock 70 kDa protein 12A-like [Orbicella faveolata]	-	204.9	240.9	259.3	221.8	298.8	250.9	229.6	246.3	197.5	201.4	213.4	155.7	280.6	200.4	14.3413	12.2619	20.9306	10.4535	18.2612	10.8828	14.7766	11.6609	15.3949	14.0729	8.47348	10.1528	9.06391	14.4716	9.79188	4.66798	21.0323	33.7944	10.1504	10.4845	4.58924	0.110264	0.567244	0.0924583	0.999173	none	-0.203377	0.348246	0.271978	0.768584	none
Montipora_capitata_PredGene_g1736	XP_015748125_1	0	XP_015748125_1 PREDICTED: heat shock 70 kDa protein 12A-like [Acropora digitifera]	-	159.7	101.4	113.7	124.6	152.9	150.5	121	134.1	106.8	161.1	118.6	110.9	141.8	103.8	43.7364	47.1856	46.6294	68.5615	59.3423	45.3782	66.8002	70.6306	69.0449	70.03	59.3155	64.4482	62.4004	45.7663	47.1894	29.0443	130.614	174.41	41.6151	29.8081	20.1688	-0.0964428	0.763037	0.252476	0.978057	none	-0.252018	0.158813	-0.00243651	0.998811	none
Montipora_capitata_PredGene_g18493	XP_029183112_1	1.68e-248	XP_029183112_1 dnaJ homolog subfamily B member 11-like [Acropora millepora]	K09517	104.5	95.5	82.2	104.2	95.2	104.9	87.3	73.7	108	126.3	107.7	106.9	80.9	101	135.74	149.541	125.467	135.279	113.828	149.204	114.411	157.952	156.767	107.769	88.9236	150.242	63.8205	89.6688	47.1075	170.483	167.47	180.886	83.3492	81.7539	73.8091	-0.110255	0.648971	0.136694	0.999173	none	-0.317129	0.15731	-0.556088	0.425396	none
Montipora_capitata_PredGene_g18542	XP_044177342_1	3.51e-113	XP_044177342_1 peptidyl-prolyl cis-trans isomerase-like 3 [Acropora millepora]	K12734,K22190	29.3	32.7	25.6	22.4	34.5	31.7	24	21.4	25.6	31.4	26	32.9	27.1	32.7	63.8652	79.7437	65.6685	114.104	107.43	103.438	93.8125	71.9558	82.9601	98.8653	102.303	105.754	84.3555	84.2684	87.0734	102.218	84.2371	84.6518	81.2673	73.2394	72.8521	-0.370274	0.0959718	-0.390059	0.745125	none	-0.545217	0.032514	0.0415421	0.965816	DEP
Montipora_capitata_PredGene_g22273	XP_029214585_2	0	XP_029214585_2 dnaJ homolog subfamily C member 10-like [Acropora millepora]	K09530	75.2	63.5	86	72	90.3	93.6	43.8	41.4	75.9	61.3	36.9	45.1	67.2	66.8	21.5916	25.2538	26.6597	27.2493	22.7759	24.321	23.9073	16.8694	20.9082	31.1705	21.9405	32.1684	13.5821	17.1949	13.7539	30.2811	33.2442	25.1563	13.9235	15.4721	24.5754	0.187422	0.404	-0.281346	0.923034	none	-1.11034	0.00265921	-0.675255	0.21285	DEP
Montipora_capitata_PredGene_g25593	XP_020605489_1	2.28e-119	XP_020605489_1 FK506-binding protein 2-like [Orbicella faveolata]	K09577	511.3	495.5	375.1	413.7	444.7	436.9	440.8	403.3	429.6	613.2	509	473.2	522.3	566.1	81.1809	105.715	143.631	98.4075	119.189	143.705	128.272	97.583	119.344	81.258	115.923	102.382	58.2858	104.429	47.4915	88.0766	100.045	124.608	72.123	55.2746	29.6695	-0.353597	0.0764589	-0.0529289	0.999173	none	-0.0640789	0.496154	-0.2668	0.716162	none
Montipora_capitata_PredGene_g27565	XP_029189372_1	4.83e-89	XP_029189372_1 peptidyl-prolyl cis-trans isomerase FKBP2-like [Acropora millepora]	K09569	471	483.2	419.6	407.2	434.2	430	512.5	498.3	442.6	490.6	457.7	423.9	492	452.8	258.779	256.011	217.189	279.826	262.275	262.791	230.745	247.145	289.638	285.634	207.656	249.334	363.19	290.636	337.509	282.957	235.709	276.431	304.601	339.28	508.904	-0.206798	0.018151	-0.0587682	0.999173	DEP	0.225935	0.0448791	0.726952	0.211359	DEP
Montipora_capitata_PredGene_g28104	XP_004997448_1	2.75e-101	XP_004997448_1 cyclophilin [Salpingoeca rosetta]	K09565	834.3	713.1	912.8	846.9	720.6	715.8	1005.9	1041.6	1022.5	793.6	985.1	1127.6	870.3	849.2	1815.47	1758.78	1318.75	1896.1	1342.21	1690.93	1470.39	1305.9	1902.35	1785.61	1476.05	1654.78	2442.14	1709.77	1983.97	1640.75	1807.25	1591.28	1409.49	1928.25	3378.1	0.18891	0.297615	-0.0865404	0.999173	none	0.511195	0.0340851	0.640169	0.302566	DEP
Montipora_capitata_PredGene_g28772	XP_015756133_1	1.76e-220	XP_015756133_1 PREDICTED: dnaJ homolog subfamily B member 1-like [Acropora digitifera]	K09507,K09510,K09511	107.4	103.9	104.6	86.6	135.6	104.4	85.4	91.8	91.6	106.2	94.5	98.2	92	89.5	45.139	44.9738	31.9145	22.5531	21.6472	25.7425	32.8313	16.8603	23.6048	21.2447	19.8707	23.6506	14.7419	23.1983	15.3177	20.7828	28.9899	20.2017	27.4897	22.0079	11.8304	-0.150434	0.460606	0.0498893	0.999173	none	-0.426302	0.283518	-0.0301136	0.978516	none
Montipora_capitata_PredGene_g288	XP_029182732_2	1.84e-231	XP_029182732_2 peptidyl-prolyl cis-trans isomerase D-like [Acropora millepora]	K01409,K05864,K09566	531.8	515.4	499.8	397.1	512.2	494.2	326.2	277.4	679	459.5	392.8	423.5	388.9	441.5	53.9552	69.6552	65.4212	81.5115	79.2509	96.4403	78.4298	55.4551	77.0652	97.7753	77.2211	73.3217	57.4571	73.1806	55.1621	105.503	88.2666	76.5816	57.7466	69.2352	38.7794	-0.232862	0.376953	-0.286244	0.864773	none	-0.742039	0.0507541	-0.144707	0.849003	none
Montipora_capitata_PredGene_g29890	XP_022788723_1	1.21e-95	XP_022788723_1 dnaJ homolog subfamily B member 6-like [Stylophora pistillata]	K09508,K09512	136.3	133.2	116.1	142.1	121.7	108.5	161.5	142	103.6	141.4	177.7	154.1	112.4	127.8	106.565	131.162	135.841	150.539	145.894	180.55	195.609	216.732	197.193	137.847	200.094	160.646	195.145	230.461	185.606	143.796	154.845	191.065	240.108	184.357	66.1262	-0.0690526	0.739055	0.380938	0.742539	none	0.3982	0.105138	0.594096	0.103802	none
Montipora_capitata_PredGene_g33244	XP_029211734_2	0	XP_029211734_2 heat shock protein HSP 90-alpha-like [Acropora millepora]	K04079	2312	2250	3093.8	3055.1	2625	2525.5	3176.2	3109.2	2926.5	2353.7	2875.5	2752.8	2251.6	2255.8	774.81	976.467	831.052	665.578	564.898	809.256	911.056	646.265	1005.85	575.402	819.091	840.035	625.547	857.547	598.646	564.206	753.273	1161.68	674.835	694.571	443.989	0.430767	0.00472092	0.324431	0.82547	DEP	0.287479	0.0165476	0.171846	0.802197	DEP
Montipora_capitata_PredGene_g35117	XP_020613729_1	8.18e-135	XP_020613729_1 syntaxin-7-like [Orbicella faveolata]	K13814	69.1	76.3	69.7	63.5	66.3	65.8	66.7	60.9	84.4	86.4	80.9	58.6	74.7	70.3	15.2656	21.4653	33.433	23.1379	38.2731	44.8073	32.9106	25.0091	36.4054	25.2365	43.2161	17.9644	17.3787	38.3363	16.6148	24.7602	32.33	26.3607	22.1433	15.8859	12.8372	-0.126227	0.330199	-0.150379	0.999173	none	-0.0514837	0.579529	-0.00213518	0.999127	none
Montipora_capitata_PredGene_g36428	XP_029212955_2	0	XP_029212955_2 LOW QUALITY PROTEIN: calcium-binding mitochondrial carrier protein SCaMC-2-like [Acropora millepora]	K14684	14.4	11.4	12.8	14.1	12.2	10.5	10.4	10.1	11.2	13	16.1	8.8	8.3	8.3	17.0359	21.3578	27.0014	19.2124	25.0256	33.1679	22.1233	15.3209	26.383	23.5105	31.9945	27.6199	11.4587	20.8527	9.75207	19.0842	26.5332	24.1135	13.8945	12.1819	6.26849	0.0683682	0.781003	-0.267259	0.959316	none	-0.143166	0.414107	-0.736868	0.114769	none
Montipora_capitata_PredGene_g37216	XP_029194280_2	0	XP_029194280_2 calcium-transporting ATPase sarcoplasmic/endoplasmic reticulum type-like [Acropora millepora]	K05853	209.2	165.6	221.3	208.3	302.3	264.6	158.5	188.6	203.7	160.6	203.8	290.5	186.5	162.6	26.0799	28.2935	57.9295	18.8391	37.278	46.7442	36.8058	27.5833	35.5268	26.3715	32.4921	20.455	6.92129	25.0003	5.70517	34.0369	35.5135	36.3415	15.9174	8.35457	7.51294	0.20604	0.417157	-0.00679703	0.999173	none	-0.709991	0.0491227	-0.904971	0.287237	DEP
Montipora_capitata_PredGene_g38380	XP_029193916_1	0	XP_029193916_1 calcium/calmodulin-dependent protein kinase type II subunit delta-like isoform X2 [Acropora millepora]	K04515	186.8	144.5	227.4	231.7	235.1	217.3	240.1	255.4	189.2	172.6	221.1	197.8	228.7	172.2	13.0114	18.886	21.1003	23.8066	32.5547	32.8955	27.8329	22.8554	27.8564	27.9125	24.8399	23.2829	15.6562	21.5443	18.7373	26.5734	28.9494	19.8782	21.3121	17.9503	5.57066	0.482463	0.200383	-0.170502	0.992876	none	0.131716	0.210578	-0.167511	0.823801	none
Montipora_capitata_PredGene_g3954	XP_044170457_1	9.48e-223	XP_044170457_1 peptidyl-prolyl cis-trans isomerase FKBP4-like [Acropora millepora]	K06269,K09571,K12487	308.7	354.2	392.5	349.7	303.1	355	331.7	318	310.2	301.6	271.3	351.4	340.8	341.6	35.1399	40.428	59.317	54.0711	63.4054	71.3075	69.4346	41.5205	53.9065	55.1013	62.2477	45.6841	35.8993	60.8665	30.0448	40.2396	57.4656	55.2745	42.0547	33.2653	8.19716	0.16402	0.332404	-0.198451	0.978057	none	-0.0143535	0.898727	-0.109314	0.893357	none
Montipora_capitata_PredGene_g42434	XP_015770465_1	2.28e-131	XP_015770465_1 PREDICTED: dnaJ homolog subfamily C member 9-like [Acropora digitifera]	K09529	78.1	61.6	85	95.7	82.8	71.1	80.7	73.1	101.8	75.1	83.4	118	57.7	52	19.6956	30.3072	32.8342	70.0333	55.5263	60.8994	33.9733	23.6044	50.1573	60.1712	56.5388	47.8268	30.5041	48.8654	29.973	49.6431	98.8007	46.1827	31.2423	37.0248	50.1123	0.378864	0.193219	-0.811904	0.287839	none	0.00147988	0.995025	-0.332203	0.556057	none
Montipora_capitata_PredGene_g47443	XP_029201881_1	1.64e-207	XP_029201881_1 activator of 90 kDa heat shock protein ATPase homolog 1-like [Acropora millepora]	-	61.3	79.6	67	69	50.7	63.2	79.9	94.9	97.9	87.8	89.4	73.7	59.6	80.5	57.3069	72.7952	74.7683	72.9906	65.4361	80.0794	62.9711	59.008	66.9754	67.9189	82.8514	73.5771	39.7284	63.2527	44.5049	70.2609	67.1211	81.9701	41.0205	54.3358	38.3669	-0.038949	0.833595	-0.199273	0.977707	none	0.621347	0.0929134	-0.338419	0.461324	none
Montipora_capitata_PredGene_g49864	XP_029185514_2	1.01e-247	XP_029185514_2 calcium/calmodulin-dependent protein kinase type 1-like isoform X1 [Acropora millepora]	K08794	443.1	406.3	528.9	477.5	444.7	526.8	400.3	391.2	496.8	393.2	402.7	497.2	383.3	363.1	94.6561	101.651	140.201	59.3698	81.7334	79.035	85.6351	59.3288	75.3004	75.6243	76.101	70.5545	45.0314	79.538	51.7313	83.8644	81.2238	64.3811	56.8572	59.1709	49.8962	0.244159	0.143795	0.00748209	0.999173	none	-0.29055	0.269136	-0.0833929	0.911212	none
Montipora_capitata_PredGene_g54243	XP_029185670_2	2.87e-193	XP_029185670_2 calcium-binding protein 39-like [Acropora millepora]	K08272	84.1	104.1	166.1	156.9	136.3	138.1	173.6	164.6	95.9	100.4	147.6	154.8	101.1	99.6	57.8306	58.121	75.923	73.2628	97.6243	80.7658	83.1392	61.0254	71.0369	85.3472	72.4748	70.2902	54.3953	87.0458	50.8874	86.1122	87.0228	66.6178	79.9014	62.7371	46.1793	0.786875	0.0556506	-0.221182	0.950802	none	0.301116	0.0791899	0.00204255	0.998806	none
Montipora_capitata_PredGene_g59987	XP_029184771_2	7.43e-195	XP_029184771_2 calreticulin-like [Acropora millepora]	K08057	3535.8	3101.5	2493.8	2934.7	2956	2912.5	2688.8	2301.1	2851.7	3617.4	2968	3262.4	3233.2	3366.7	968.467	1000.19	808.222	1186.41	1083.38	1056.88	1601.76	2188.62	1894.87	1017.79	698.756	1244.77	1059.48	1136.52	601.441	1145.39	1428.33	1668.11	1105.05	1062.96	760.478	-0.291722	0.190051	0.79812	0.131737	none	-0.238309	0.261134	0.165156	0.883152	none
Montipora_capitata_PredGene_g6184	XP_029185099_1	2.91e-85	XP_029185099_1 calcium-regulated heat-stable protein 1-like [Acropora millepora]	-	121	145.6	107.9	98.9	82.1	110.8	121.3	110.7	132	174.4	135.6	123.1	90.6	164.7	24.7667	27.1874	40.9389	19.1574	39.3346	53.8916	31.4468	22.0232	40.6104	28.4259	44.2077	35.3288	22.3077	34.6237	12.2466	28.3204	37.5355	34.4749	29.1142	17.9266	13.7081	-0.36164	0.219149	-0.229545	0.999173	none	0.280911	0.386891	-0.378861	0.677099	none
Montipora_capitata_PredGene_g61923	XP_029194826_1	6.64e-131	XP_029194826_1 peptidyl-prolyl cis-trans isomerase B-like [Acropora millepora]	K03768	1170.1	1192.7	1164.1	1079.6	1231	1278.2	1255.4	1226	1130.6	1202.9	1107.8	1139.2	1183	1198.4	245.722	232.551	208.676	389.045	307.096	332.617	302.499	292.333	389.045	334.616	221.712	327.225	301.987	329.675	236.82	362.817	283.831	295.372	270.875	280.308	408.539	-0.0755756	0.381907	-0.0691721	0.999173	none	-0.0159191	0.674968	0.240015	0.781366	none
Montipora_capitata_PredGene_g61924	XP_029194827_2	1.8e-102	XP_029194827_2 peptidyl-prolyl cis-trans isomerase B-like [Acropora millepora]	K03768	323	298.4	303.2	316	303.6	301.1	311.5	287.3	309.4	298.6	247.1	296.4	274.8	310.8	323.883	282.304	285.101	453.489	432.811	431.37	482.552	727.985	751.732	368.557	243.213	469.674	513.986	472.326	319.777	484.104	459.758	412.982	413.528	441.051	591.264	-0.00429369	0.946007	0.60132	0.500841	none	-0.0153122	0.847893	0.537112	0.511427	none
Montipora_capitata_PredGene_g62801	XP_029190629_2	1.61e-293	XP_029190629_2 heat shock 70 kDa protein 14-like [Acropora millepora]	-	52.1	58.6	40.9	43.6	55.8	42.5	44.8	35	65.3	49	36.3	55.1	37.2	46.7	30.6225	35.4954	37.8561	46.4119	51.5537	52.7577	40.7179	38.0107	40.7801	39.8897	42.1693	40.287	28.1826	40.4392	34.5701	58.2488	47.4459	41.0643	37.423	28.6281	32.0634	-0.387878	0.116409	-0.320011	0.788738	none	-0.298437	0.387787	0.0306996	0.971479	none
Montipora_capitata_PredGene_g63895	XP_015748125_1	0	XP_015748125_1 PREDICTED: heat shock 70 kDa protein 12A-like [Acropora digitifera]	-	71.5	72.6	79.1	79.9	96.4	84	95.3	108.7	60.3	67.8	71	59	83.9	60.6	46.905	48.5294	66.4855	44.129	63.1904	52.5393	61.2325	36.9714	51.4187	64.1551	46.5414	57.7254	34.6533	43.4261	39.0069	25.3981	89.5635	130.707	37.1215	27.1048	16.0435	0.14198	0.01121	-0.0990144	0.999173	DEP	0.177667	0.325985	-0.250985	0.736235	none
Montipora_capitata_PredGene_g63897	XP_020626685_1	1.23e-285	XP_020626685_1 heat shock 70 kDa protein 12A-like [Orbicella faveolata]	-	34.4	47.9	45.7	37.4	48.1	49.9	48	42	34.1	44.2	36.5	20.7	51.4	36.1	11.8746	13.8408	14.9947	8.69526	11.4856	9.10403	13.7825	6.82326	10.3551	10.8687	11.9178	9.28967	7.93664	15.6156	9.68838	4.06608	16.2994	24.4603	11.6899	7.82093	3.6533	0.0263991	0.965133	0.0631476	0.999173	none	-0.125826	0.397722	0.294703	0.673245	none
Montipora_capitata_PredGene_g64357	XP_015770572_1	2.12e-271	XP_015770572_1 PREDICTED: dnaJ homolog subfamily A member 2-like [Acropora digitifera]	K09502,K09503	707.7	777.5	884	804.9	789.1	834.7	752	672.7	758.7	754.7	704.2	666	775.3	729.7	42.6222	51.2362	67.1206	24.6909	37.8429	76.0808	42.2579	26.4574	42.7763	27.796	70.187	39.531	14.9097	39.2033	13.1929	32.8886	43.7035	50.0194	27.107	13.1728	7.1841	0.185438	0.195202	-0.284225	0.990795	none	-0.190385	0.192726	-0.799119	0.327273	none
Montipora_capitata_PredGene_g66169	XP_015777319_1	1.18e-148	XP_015777319_1 PREDICTED: dnaJ homolog subfamily C member 17-like [Acropora digitifera]	K09537	94.5	94.1	74.6	83.5	77.7	91.8	86.3	71.1	66.4	86.4	61.3	64	74.3	82.4	7.87531	10.6427	15.4212	5.60888	13.1221	14.7405	10.5827	10.762	11.6166	11.5064	13.1606	10.94	5.88451	7.76789	4.4821	9.28625	12.9719	9.23605	8.45382	5.2787	1.72993	-0.256779	0.180124	0.0214833	0.999173	none	-0.108599	0.618819	-0.681363	0.263184	none
Montipora_capitata_PredGene_g67151	XP_020632123_1	1.55e-267	XP_020632123_1 dnaJ homolog subfamily C member 7-like [Orbicella faveolata]	K09527	256.9	242.8	348.2	370.8	352	328.9	304.6	329.8	243.2	227.7	268.9	57.9	201.9	216.5	17.6069	25.6759	38.6024	11.2193	24.8303	36.7139	27.5459	20.5748	21.9663	18.7315	30.6852	21.3708	8.5892	19.2883	4.85609	16.9812	21.4193	23.4396	13.7737	9.04816	6.48089	0.524791	0.0237093	-0.00975193	0.999173	DEP	-0.102359	0.307636	-0.894934	0.226252	none
Montipora_capitata_PredGene_g68181	XP_029200244_2	0	XP_029200244_2 calcium-binding mitochondrial carrier protein Aralar2-like [Acropora millepora]	K15105	224.4	198.6	352.4	339.1	415.9	396.6	321.6	344.3	166.5	236.9	355	222.6	243.7	212.9	31.9989	36.2255	52.2725	24.3177	45.0224	52.451	59.6107	30.5648	44.5459	37.1706	38.6465	43.0331	27.7375	44.8048	25.1875	28.2802	69.2566	90.6439	32.2301	27.7545	11.1229	0.711493	0.0267267	0.155767	0.999173	DEP	-0.287494	0.0409486	-0.0358754	0.969556	DEP
Montipora_capitata_PredGene_g70558	XP_044164183_1	0	XP_044164183_1 calcium homeostasis endoplasmic reticulum protein-like isoform X4 [Acropora millepora]	K12841	20.6	19.7	7.1	12.7	18.5	13.7	10.6	12.2	16.7	16.8	11.5	18	10.4	13	24.8443	31.2966	26.5106	17.4885	19.4152	28.0634	23.1207	22.1567	23.1837	18.9482	27.4733	24.438	20.5056	24.67	21.798	19.0279	18.3248	22.5786	19.3662	18.2333	12.0326	-1.08506	0.162111	0.103562	0.999173	none	-0.485378	0.278365	0.217845	0.741346	none
Montipora_capitata_PredGene_g7930	XP_029198410_1	1.33e-255	XP_029198410_1 dnaJ homolog subfamily A member 1-like [Acropora millepora]	K09502,K09503,K09505	100.3	104.4	105.2	118.3	113.2	120.9	111.2	115.3	119.3	80.8	82.4	102.1	95.4	96.1	153.166	169.185	149.384	109.641	100.888	98.7261	97.9392	102.287	112.506	123.012	116.75	139.473	82.2663	96.1245	91.5172	116.862	119.561	123.23	96.4185	102.218	81.2858	0.124571	0.373202	0.0244894	0.999173	none	-0.0470695	0.499009	-0.205191	0.773519	none
Montipora_capitata_PredGene_g13103	XP_029183849_2	0	XP_029183849_2 LOW QUALITY PROTEIN: hypoxia up-regulated protein 1-like [Acropora millepora]	K09486	761.6	721.2	639.3	764.3	665.4	648.7	704	738.6	764.4	879.2	866.8	808.3	744	790.6	59.6391	63.0513	47.8768	35.4795	35.6863	38.0179	55.67	78.2866	58.3806	32.76	31.8015	42.2185	26.3874	31.4497	16.7921	36.7476	45.0007	78.4505	31.211	27.8197	13.6513	-0.0844004	0.640031	0.856874	0.105227	none	0.134298	0.121025	-0.258923	0.756766	none
Montipora_capitata_PredGene_adi2mcaRNA3178_R0	XP_029194629_2	2.94e-158	XP_029194629_2 caspase-3-like isoform X2 [Acropora millepora]	K02187,K04397,K04489,K20008	484.5	431.5	361.2	416.3	349	378.9	343.5	362.4	375.9	536	365.9	380.7	382.5	437.2	58.9673	74.5801	88.1549	12.9723	16.7833	43.7669	28.4869	28.2967	27.3662	16.9746	35.4581	28.8441	13.8591	24.894	11.5692	26.4862	27.4366	41.0326	20.4488	16.1035	11.0984	-0.237718	0.211937	0.252929	0.999173	none	-0.0435756	0.60738	-0.434925	0.595856	none
Montipora_capitata_PredGene_g22568	RMX53375_1	1.49e-42	RMX53375_1 hypothetical protein pdam_00014245 [Pocillopora damicornis]	K19765	73.2	63.9	42.1	52.7	76.8	51.9	47.3	48.8	74.4	73.9	61.7	39.7	94.5	67.2	50.0698	42.0182	53.7288	105.94	80.4494	73.3159	68.7669	18.8255	64.6505	67.408	59.0209	87.9508	47.0305	68.6408	24.7368	95.1771	76.531	63.9729	27.7557	62.0737	73.8366	-0.538018	0.0974298	-0.835726	0.622496	none	-0.39406	0.414646	-0.375515	0.713186	none
Montipora_capitata_PredGene_g23023	XP_029195974_1	0	XP_029195974_1 heat shock factor protein isoform X1 [Acropora millepora]	K09414	324.7	310.8	380.4	381.9	338.5	341.3	321.3	288.7	288.5	327	340.9	289.3	295.9	304	414.721	592.252	276.025	63.1955	65.6922	69.0313	73.8715	61.3938	62.841	64.4498	80.433	74.0589	54.9155	67.7145	58.3147	54.7334	52.7258	72.7656	56.553	54.313	74.5734	0.262809	0.0667087	0.00974357	0.999173	none	-0.158352	0.276196	0.017277	0.98323	none
Montipora_capitata_PredGene_g27229	XP_029210874_2	4.77e-165	XP_029210874_2 calumenin-B-like isoform X1 [Acropora millepora]	-	496.9	531.4	975.9	937.7	586.1	684.7	1971.4	1692.5	477.1	477.3	1695.9	1442.8	752	990.8	69.9569	88.2358	49.9996	128.865	130.832	149.237	166.181	94.6018	211.934	81.1064	65.0365	85.7658	185.436	185.981	136.943	125.397	80.5161	124.332	133.834	137.884	164.618	0.896553	0.0035179	0.190168	0.99549	DEP	1.52781	0.0498681	1.41036	8.30309e-05	DEP&DEG
Montipora_capitata_PredGene_g27230	XP_029211000_2	7.16e-205	XP_029211000_2 calumenin-B-like [Acropora millepora]	-	641.5	621	535.9	467.2	487.6	536.3	708	444.6	376	648.9	533.1	221.8	574	698.5	60.9545	98.4869	64.5468	94.7539	104.224	166.354	169.594	178.355	184.523	99.0354	107.626	80.168	132.417	167.179	88.1851	117.703	139.089	139.105	133.287	116.76	72.9805	-0.335019	0.141489	0.581703	0.416976	none	0.133759	0.710719	0.709455	0.0938781	none
Montipora_capitata_PredGene_g29278	XP_015753655_1	0	XP_015753655_1 PREDICTED: heat shock cognate 71 kDa protein-like [Acropora digitifera]	K03283	873.4	875.7	1249.4	1081.4	890.5	964.9	1233.9	1194	797.9	887.5	1109.2	931.2	877.4	839.1	49.9968	56.1855	65.4382	88.4631	95.7034	92.0923	138.951	98.4753	126.472	66.1141	110.64	69.2715	76.6379	105.148	74.0609	77.7971	82.4708	94.214	95.9307	89.4625	40.5682	0.410456	0.178933	0.393537	0.529551	none	0.388945	0.0400959	0.353682	0.499233	DEP
Montipora_capitata_PredGene_g33956	XP_022797263_1	9.45e-84	XP_022797263_1 calumenin-A-like isoform X1 [Stylophora pistillata]	-	22	31.4	37	23.9	29.7	35.3	27.3	19.8	26.5	25.2	20.8	23.5	22.3	36.3	11.6526	12.719	10.507	18.4914	16.704	29.0536	15.5196	1.60644	11.1996	10.4771	11.8856	10.746	7.91359	10.499	5.62899	15.8542	16.058	12.9467	7.2535	6.37597	5.90692	0.178134	0.691627	-1.24	0.499778	none	-0.477865	0.206111	-0.175336	0.865198	none
Montipora_capitata_PredGene_g33957	XP_015760930_1	2.53e-64	XP_015760930_1 PREDICTED: calumenin-like [Acropora digitifera]	-	141.4	111	66.2	135.2	107.5	90.7	90.8	163.3	144.7	197.8	211.8	141.8	148.1	152.6	213.645	180.064	190.713	219.579	126.35	107.042	114.083	105.825	148.502	164.466	137.443	295.825	140.595	165.85	146.802	196.81	161.976	120.025	146.912	176.114	163.006	-0.405172	0.594484	-0.334453	0.961919	none	0.302389	0.579757	-0.139539	0.908872	none
Montipora_capitata_PredGene_g33958	XP_029186071_2	2.56e-146	XP_029186071_2 calumenin-B-like [Acropora millepora]	-	281.2	252.5	231.8	313.3	238.7	307.6	207.5	200	313.7	279.6	214.6	212.5	232.5	248.4	184.959	142.71	168.44	109.58	51.1601	45.1679	36.3089	44.3612	42.9189	45.037	56.8636	171.223	35.3007	47.4873	36.2806	90.0025	85.2685	68.4683	53.3286	45.2484	57.3956	0.0162727	0.913104	-0.761447	0.654846	none	-0.411571	0.290313	-0.962834	0.340492	none
Montipora_capitata_PredGene_g40324	XP_029208733_2	0	XP_029208733_2 stress-70 protein, mitochondrial-like [Acropora millepora]	K04043	1045.1	1045.7	1054.2	1068.3	1000.5	1190.3	937.1	855.4	962.9	953.2	884.3	830.4	684.7	899.6	190.62	282.478	261.983	119.33	103.49	149.339	112.714	75.9095	106.694	113.842	173.937	185.859	64.3362	85.9425	67.1941	107.966	119.183	172.58	81.3799	98.67	60.0764	0.0216777	0.265934	-0.337233	0.788621	none	-0.28555	0.250074	-0.84231	0.0383884	DEG
Montipora_capitata_PredGene_g41342	QMS47762_1	1.83e-210	QMS47762_1 caspase-3/9-like protein [Fimbriaphyllia ancora]	K04398,K04399	40.7	38.4	42.2	33.2	28	37.2	27.2	36.2	32.2	40.4	37.5	29.7	39.4	48.8	6.04449	8.68656	14.9247	8.68955	12.6702	17.5886	13.868	11.0971	12.792	13.0761	14.9962	10.7729	5.99316	11.5424	6.13356	10.8878	13.4908	16.0888	10.2218	6.77608	1.29538	-0.0788544	0.752524	-0.0224238	0.999173	none	-0.0405665	0.90159	-0.470348	0.477899	none
Montipora_capitata_PredGene_g41764	XP_029194855_2	0	XP_029194855_2 heat shock cognate 71 kDa protein-like isoform X1 [Acropora millepora]	K03283	477.1	507.8	769.1	804.5	591.3	620.9	912.4	936.4	559.6	483	842.8	597.8	480.2	424.4	406.243	518.023	492.446	337.591	373.313	416.136	557.673	418.075	528.287	335.489	416.845	450.549	314.485	448.513	293.117	288.332	375.918	695.793	347.472	298.879	187.384	0.676356	0.00676018	0.421448	0.306382	DEP	0.60927	0.00426176	0.0764036	0.922142	DEP
Montipora_capitata_PredGene_g41765	XP_029194855_2	0	XP_029194855_2 heat shock cognate 71 kDa protein-like isoform X1 [Acropora millepora]	K03283	2509.4	2365.6	3969.8	3476.1	2901.4	3035.8	4052.7	4185.1	3049.3	2553.4	3737.9	2761.7	2520.8	2656.5	622.636	786.071	583.058	370.852	383.814	499.316	608.131	474.645	584.159	352.929	478.121	525.088	280.449	501.388	256.037	346.454	382.706	637.261	355.348	330.857	218.222	0.608494	0.0993853	0.42117	0.412748	none	0.47266	0.00666335	-0.147683	0.861004	DEP
Montipora_capitata_PredGene_g42340	AJG36591_1	1.33e-222	AJG36591_1 caspase 8 [Acropora millepora]	K02187,K04398	395.5	391.6	374.8	428.8	393.7	393.4	474.4	473.7	354.8	441.6	478.4	403.9	369.2	406.1	62.2062	69.0914	80.4135	13.733	22.8929	35.3397	23.0027	23.0089	27.3293	20.0301	40.2129	25.6252	12.0249	24.6231	12.2055	19.8311	23.7344	39.5877	18.1029	14.0496	11.0299	0.0266837	0.811272	0.0729334	0.999173	none	0.268492	0.000499983	-0.556489	0.418985	DEP
Montipora_capitata_PredGene_g47229	XP_029194628_2	7.25e-185	XP_029194628_2 caspase-3-like isoform X1 [Acropora millepora]	K02187,K04397,K04489,K20008	234.2	228.4	155.5	156.7	146.8	156.8	160.4	166.7	259.5	282.9	229.1	212.6	193.9	261.1	16.0166	16.6703	25.0031	4.37448	8.06226	16.8135	8.90907	10.5551	9.07376	4.64201	9.9151	6.77868	3.53947	6.81869	3.0434	6.77528	9.98823	10.272	6.66631	4.02585	2.77676	-0.567192	0.0193671	0.033457	0.999173	DEP	0.108075	0.208287	-0.412435	0.686436	none
Montipora_capitata_PredGene_g49180	UBR69922_1	0	UBR69922_1 NF-kB [Acropora cervicornis]	K02580,K04469	271.6	280.9	356.9	274.3	263.9	267.5	343.4	339.7	321.2	239.9	346.7	321.6	246.7	243.6	62.1492	76.9778	73.5037	40.3923	41.2825	46.3908	63.3264	58.1705	66.8002	48.4	53.8835	44.8688	61.2898	86.4718	82.3759	38.5201	10.5284	66.2788	96.0582	79.9458	26.2984	0.179867	0.514245	0.569271	0.151037	none	0.362311	0.00116078	0.93616	0.00213498	DEP&DEG
Montipora_capitata_PredGene_g52874	XP_015761924_1	0	XP_015761924_1 PREDICTED: nuclear factor related to kappa-B-binding protein-like isoform X4 [Acropora digitifera]	K11671	13.8	23	22.8	20.7	17.6	19	17.5	19.2	15.6	19.5	22.1	11.2	16.1	16	27.1852	31.9925	34.2069	22.843	26.0407	26.9052	31.6084	25.7578	25.7881	28.8787	34.135	32.1577	26.8175	28.8372	27.9932	23.8977	26.8354	30.263	23.1606	22.6648	10.1265	0.286181	0.597651	0.145101	0.99743	none	0.00344319	0.968042	0.1173	0.8737	none
Montipora_capitata_PredGene_g56811	XP_029206535_1	1.25e-276	XP_029206535_1 heat shock cognate 71 kDa protein-like [Acropora millepora]	K03283	14.3	22.4	19.5	16.6	19.8	19.3	13.2	9.1	15	13	15.9	23.4	13.8	21	0.780709	1.00345	3.21918	1.0594	2.4647	2.69444	1.67321	1.09012	1.80497	1.33216	1.0787	1.60524	0.814486	1.63862	0.513634	1.23682	1.7087	1.27317	1.0157	0.554597	0.873445	0.00757174	0.953847	-0.405511	0.989674	none	-0.834812	0.147905	-0.210254	0.897589	none
Montipora_capitata_PredGene_g64594	XP_029211129_2	0	XP_029211129_2 tumor necrosis factor alpha-induced protein 3-like isoform X2 [Acropora millepora]	K11859	8.8	14.8	17.4	17	14.7	15.8	24.6	24.3	15.2	11.1	15.9	20.5	19.8	10.5	28.9544	35.0223	32.4963	16.5553	23.5301	22.9101	37.5835	29.3369	31.2689	20.6736	37.2793	22.235	30.141	44.1316	35.0163	18.2133	25.1273	40.3589	47.5357	33.2272	8.06368	0.591725	0.321771	0.656268	0.106204	none	0.681937	0.0270441	0.74912	0.0728004	DEP
Montipora_capitata_PredGene_g64621	QMS47761_1	5.59e-147	QMS47761_1 caspase-3-like protein [Fimbriaphyllia ancora]	K02187,K04397,K04489,K20008	381.9	479	441.9	366	388	371.4	498.9	486.9	417.1	357.9	377	444.7	442.1	406.4	22.1418	20.7237	35.3507	55.158	52.1257	43.7677	65.8824	41.2837	59.9833	71.4306	38.6926	43.9523	51.5203	71.6134	62.1953	40.4098	72.2931	72.7523	63.2256	39.0865	25.9179	-0.0888285	0.711208	0.124371	0.999173	none	0.376673	0.0111445	0.52865	0.468473	DEP
Montipora_capitata_PredGene_adi2mcaRNA10795_R0	XP_015757013_1	2.84e-218	XP_015757013_1 PREDICTED: L-galactose dehydrogenase-like [Acropora digitifera]	-	23	20.5	21.8	22.2	25.6	18.2	13	14.1	22.2	17.1	12.1	12.9	16.6	13.7	2.00192	3.48174	4.35935	2.56514	3.05324	4.55636	3.41892	0.935956	1.81255	1.79537	2.7826	2.12009	1.09944	1.71706	0.68325	2.59286	2.56597	2.32096	0.574978	1.04777	0	0.018815	0.874652	-0.758582	0.922859	none	-0.672938	0.259657	0	NA	none
Montipora_capitata_PredGene_adi2mcaRNA13578_R0	XP_015759560_1	1.51e-165	XP_015759560_1 PREDICTED: pyruvate dehydrogenase (acetyl-transferring) kinase isozyme 2, mitochondrial-like [Acropora digitifera]	K00898,K12077	98.6	106.4	124.8	117.7	116.7	127.8	114.2	101.3	169.1	116.9	145.1	188.1	103.5	116.5	32.4017	20.3789	20.0916	32.9111	33.0259	25.6024	22.7499	31.3359	27.3374	34.9728	25.7631	27.9209	32.2052	28.4924	37.4324	30.96	30.5865	19.5624	36.3468	33.1838	50.7089	0.242787	0.071722	-0.144149	0.999173	none	-0.183248	0.233244	0.458259	0.561015	none
Montipora_capitata_PredGene_adi2mcaRNA19996_R0	XP_015765379_1	6.82e-274	XP_015765379_1 PREDICTED: cytochrome b5 reductase 4-like [Acropora digitifera]	K00326	12.4	14	10.7	10.7	13.1	13.4	14	11.6	12.1	16.1	12	12.4	14.1	10.6	15.3329	16.3648	25.2723	19.4885	22.0601	29.2821	23.9719	21.2562	24.9318	18.3964	32.9977	21.3523	11.5809	22.739	11.3453	21.3809	24.2352	23.2632	14.9433	13.1302	3.40278	-0.300273	0.197163	0.00655603	0.999173	none	-0.0561241	0.771742	-0.415798	0.560692	none
Montipora_capitata_PredGene_adi2mcaRNA26720_R2	XP_029190656_1	1e-133	XP_029190656_1 carbonic anhydrase 2 [Acropora millepora]	K01672,K18245	342.2	376.2	260.8	195.9	351.4	351.1	146.8	176.1	424.9	302.3	143.5	272.5	211.3	293	20.9292	10.3693	13.6265	16.9144	11.8409	29.2833	19.6151	32.6427	38.5604	7.14994	9.4178	28.8772	56.2272	16.6944	38.2556	17.4247	15.7659	25.1267	64.6971	31.8515	10.8976	-0.666639	0.104248	0.691204	0.752359	none	-1.12737	0.0490194	1.64163	0.132842	DEP
Montipora_capitata_PredGene_adi2mcaRNA26720_R3	XP_029190656_1	1.13e-97	XP_029190656_1 carbonic anhydrase 2 [Acropora millepora]	K01672,K01674	36.2	44.7	31.8	29.5	28.9	39.6	26.1	21.9	35.8	38.7	18.3	27.5	18.2	43	141.902	90.7267	192.404	223.406	192.318	197.047	180.363	198.662	170.882	129.075	118.642	188.002	350.87	183.732	240.182	141.209	238.607	211.494	502.26	259.352	223.435	-0.393261	0.242781	-0.142005	0.999173	none	-0.500795	0.278949	1.15994	0.0767563	none
Montipora_capitata_PredGene_adi2mcaRNA6696_R0	XP_015753157_1	9.07e-115	XP_015753157_1 PREDICTED: peroxiredoxin-6-like [Acropora digitifera]	K11188	1013.3	1402.6	1680	925.9	1148	1295.1	1503.9	1141.4	1275.6	957.3	1579.7	1057.6	1425.4	1399.9	523.523	506.727	488.468	822.56	606.247	635.012	641.222	875.528	882.576	605.411	708.184	632.027	978.903	919.319	920.248	563.179	504.845	565.324	803.609	876.698	1011.08	0.0651123	0.849543	0.227765	0.990795	none	0.103663	0.678441	0.848771	0.0149677	DEG
Montipora_capitata_PredGene_g10806	XP_029190711_2	9.91e-101	XP_029190711_2 dihydrofolate reductase-like isoform X2 [Acropora millepora]	K00287	76.1	95.6	71.1	79.4	77.9	73.6	42.2	54.8	24	89.1	50.4	59.1	80.1	60.4	19.8994	24.1982	20.3865	30.8992	44.7141	38.8337	36.9234	39.1151	29.6613	24.5801	32.0658	33.4702	21.8079	25.9152	26.5458	30.474	0	22.8486	26.3638	26.6942	22.5612	-0.182959	0.462684	-0.0855119	0.999173	none	-0.654955	0.116009	0.0132199	0.992299	none
Montipora_capitata_PredGene_g13093	XP_029200822_1	0	XP_029200822_1 glutamate dehydrogenase, mitochondrial-like [Acropora millepora]	K00261	466.3	489.5	516	499	421.5	489.4	667.9	752	401.7	490.9	620.7	439.5	405.5	408.5	46.2131	61.4482	38.7617	25.2473	23.5324	19.6419	25.8426	38.7357	22.6197	20.3834	23.8563	29.2646	53.016	57.2857	74.7288	14.225	34.9996	25.8322	73.3892	52.9945	34.5842	0.0869218	0.187243	0.387236	0.933874	none	0.641909	0.0459208	1.63923	3.89958e-05	DEP&DEG
Montipora_capitata_PredGene_g15113	XP_020611362_1	0	XP_020611362_1 laccase-25-like isoform X3 [Orbicella faveolata]	-	36.6	33.5	32.7	31	27.1	29.5	20.5	23.6	22.4	27.2	20.7	33.6	22.9	35.6	1.49014	1.653	8.78047	3.47005	5.6597	4.88424	1.4701	0.596109	1.099	2.20623	5.73808	4.75782	0.858648	1.97823	0.189889	4.14878	4.34505	4.60412	1.06789	0.554395	0	-0.137223	0.246943	-2.1499	0.000196348	DEG	-0.362299	0.092874	-1.85472	0.0504086	none
Montipora_capitata_PredGene_g15582	XP_044162733_1	0	XP_044162733_1 dimethylglycine dehydrogenase, mitochondrial-like [Acropora millepora]	K00315	316.2	152	211.6	252	139.7	186.6	302.8	283.4	201.7	212.8	344.4	190	121.6	135.4	20.4871	33.3071	30.7937	16.7589	19.785	22.2096	18.4262	29.7634	18.8989	13.8363	39.4212	30.9004	30.3856	54.259	50.6134	18.9279	28.116	15.4731	85.7554	52.4646	12.3589	0.0749273	0.982315	0.250863	0.99091	none	0.859462	0.0778373	0.984208	0.133555	none
Montipora_capitata_PredGene_g19112	XP_029188892_2	5.41e-199	XP_029188892_2 epoxide hydrolase 4-like [Acropora millepora]	K22369	67.6	56.6	74.3	76.8	77.9	72.8	66.5	57.2	61	73.9	79.6	99.8	74.4	67.9	75.1399	77.9237	76.9073	112.469	93.6995	91.9651	88.3135	107.046	111.487	121.895	98.2924	96.8549	122.375	101.397	121.482	106.252	93.7397	90.6476	97.9964	111.448	218.373	0.288322	0.23368	0.0517064	0.999173	none	-0.288096	0.160698	0.440343	0.517385	none
Montipora_capitata_PredGene_g20685	XP_029183706_2	3.54e-274	XP_029183706_2 cholesterol oxidase-like [Acropora millepora]	-	18.2	11.3	12.8	11.9	22.3	16.7	13.2	10.8	17.1	9.1	14	10.6	24	15.2	2.20129	2.53066	4.36407	5.76039	4.65318	6.26108	20.2712	0	4.74406	12.1428	4.86702	2.37449	1.81329	9.95353	1.12904	5.33031	9.15348	1.20009	2.32296	3.64522	1.89417	-0.216578	0.612474	0.463312	0.999173	none	-0.692661	0.189596	-0.503102	0.81829	none
Montipora_capitata_PredGene_g24884	XP_015754675_1	1.05e-72	XP_015754675_1 PREDICTED: universal stress protein Slr1101-like [Acropora digitifera]	-	850.3	695.5	1124.6	1185.1	746.2	870.7	871.9	672.9	876.6	764.2	735.3	818.2	738.2	759.3	483.304	493.823	373.572	672.004	528.454	498.713	400.155	631.154	684.113	496.195	524.673	481.289	597.315	566.521	562.348	523.77	430.47	398.658	659.957	627	944.117	0.586127	0.0931001	0.02711	0.999173	none	-0.0735916	0.792548	0.510727	0.269301	none
Montipora_capitata_PredGene_g28080	XP_044181872_1	4.66e-219	XP_044181872_1 alcohol dehydrogenase class-3-like [Acropora millepora]	K00121	134.9	87.6	142.8	162.6	145.1	149.7	174.3	216.7	158.6	95.9	161.6	186	161.9	144.1	113.475	107.985	68.3074	29.5669	29.9165	33.916	34.3605	32.689	33.7186	25.7368	34.394	23.3448	52.2245	48.5589	64.7698	17.1421	23.907	23.7517	49.7058	52.585	35.9863	0.487215	0.303254	0.125746	0.999173	none	0.399075	0.261071	1.32637	0.000541518	DEG
Montipora_capitata_PredGene_g28081	XP_044180808_1	2.58e-293	XP_044180808_1 epoxide hydrolase 1-like [Acropora millepora]	K01253,K05361,K10719	103.5	98.3	89.1	121.3	125.3	109.3	94.1	95.6	116.8	129.8	143.8	136.6	103.5	119.2	58.4991	47.403	43.6442	39.5705	34.7257	34.6178	39.5733	52.1298	44.7529	36.5799	37.8244	25.3633	39.0989	59.6355	41.3204	24.7668	37.9303	29.5663	49.1968	45.2187	43.4693	0.0435914	0.834202	0.349945	0.904301	none	-0.303165	0.215319	0.76243	0.0392942	DEG
Montipora_capitata_PredGene_g28275	XP_015760993_1	5.85e-222	XP_015760993_1 PREDICTED: quinone oxidoreductase-like protein 2 homolog [Acropora digitifera]	K00344	440	396.2	448.6	431.9	387.2	417.9	629.8	673.6	230.9	438.7	662.5	359.5	430.5	355.1	12.3081	19.9091	26.8563	45.0739	45.8711	42.8109	40.3317	37.9647	42.4276	25.679	40.8811	19.6296	52.5624	83.5157	52.1861	21.6176	17.2342	19.5156	69.9125	66.0646	30.0162	0.0761973	0.488103	-0.138482	0.999173	none	0.695275	0.0159125	1.41545	7.31268e-05	DEP&DEG
Montipora_capitata_PredGene_g32378	ADG44978_1	9.5e-43	ADG44978_1 hypothetical protein [Acropora millepora]	K03948	30.2	18.2	14	39.3	23	23	19.5	33	23	35.3	48.2	39.4	33.1	21.9	340.746	393.862	144.471	54.1274	43.8697	30.891	68.1963	446.319	114.741	100.194	106.412	35.8701	107.119	122.908	151.716	66.5907	77.7168	152.868	204.793	177.323	84.0868	0.00073457	0.882616	2.39584	0.0191275	DEG	0.141336	0.714334	0.989679	0.185441	none
Montipora_capitata_PredGene_g32764	XP_029198857_2	2.12e-315	XP_029198857_2 phenylalanine-4-hydroxylase-like isoform X2 [Acropora millepora]	K00500,K00502	216.3	106.1	367.6	526.8	78.5	97.7	821	918.2	149.8	178.4	1390.7	476	82.7	109.6	15.0286	13.7253	37.2219	42.3356	52.4776	51.7127	49.3712	75.0224	64.3193	22.1762	31.7111	27.1622	116.783	138.083	140.062	22.8276	30.3577	22.7719	181.853	105.653	35.4547	1.53847	0.112376	0.411336	0.838156	none	3.3095	0.0330581	2.59277	5.80444e-22	DEP&DEG
Montipora_capitata_PredGene_g33179	XP_044178047_1	0	XP_044178047_1 delta-1-pyrroline-5-carboxylate dehydrogenase, mitochondrial-like [Acropora millepora]	K00294	781	684.8	825.9	944.2	667.1	699.1	1004.8	1079.4	651.2	920.5	1137.1	769.7	696.2	711.2	258.393	332.936	266.158	40.3944	38.3934	50.5312	59.69	80.5477	51.6239	28.1201	53.7133	33.9148	85.5082	98.596	97.1676	27.9957	38.3087	47.2695	141.833	156.405	54.5364	0.272027	0.189359	0.615802	0.537909	none	0.608796	0.0365744	1.60656	1.3703e-06	DEP&DEG
Montipora_capitata_PredGene_g33433	XP_029189403_2	1.1e-46	XP_029189403_2 thioredoxin-2-like isoform X2 [Acropora millepora]	K03671	312.6	308.3	253.5	277.4	270.7	268.2	274.5	242	339.2	323.7	310.4	303.7	282	309.9	603.534	544.983	507.333	928.416	685.333	678.84	554.696	880.61	761.634	703.317	645.862	949.873	809.643	760.47	783.233	1187.61	712.9	569.293	954.947	985.82	1890.83	-0.22735	0.155777	-0.0420213	0.999173	none	-0.0640955	0.61561	0.327125	0.668888	none
Montipora_capitata_PredGene_g33619	AHX00586_1	2.19e-89	AHX00586_1 copper-zinc superoxide dismutase [Galaxea astreata]	K04565	624.3	634	526.5	477.4	525	492.3	663.2	584.8	340.8	743.6	743.8	402.8	564.2	635.6	372.09	419.947	327.067	469.831	411.768	372.927	438.415	367.668	487.098	490.5	440.234	478.752	539.527	538.201	608.893	367.86	430.912	370.471	612.11	634.088	678.407	-0.327545	0.110575	0.0325941	0.999173	none	0.292766	0.170861	0.563434	0.276122	none
Montipora_capitata_PredGene_g33898	XP_029188528_2	3.55e-48	XP_029188528_2 uncharacterized protein LOC114955785 [Acropora millepora]	-	40.2	46.1	32.7	42.3	27.3	49.2	26.9	22.6	6.8	43	22.9	22.2	20.9	24.6	542.415	712.362	847.117	1066.46	406.65	457.844	526.055	934.852	724.534	480.161	1286.54	3197.15	1041.41	1001.33	938.361	714.012	195.166	469.7	792.484	856.861	560.158	-0.211007	0.439394	0.17042	0.999173	none	-0.571815	0.428562	-0.462631	0.768682	none
Montipora_capitata_PredGene_g36739	XP_015764709_1	5.27e-101	XP_015764709_1 PREDICTED: universal stress protein Slr1101-like [Acropora digitifera]	-	126.2	91.6	133.5	153.1	78.7	106	101.2	97.7	171.7	137.3	150.9	146	94.5	100.8	199.391	231.838	136	203.462	138.144	132.507	103.277	172.853	163.259	168.621	144.656	182.835	151.349	155.331	166.018	165.19	131.439	123.522	178.964	226.257	229.403	0.411091	0.257495	-0.0963758	0.999173	none	0.12257	0.694569	0.224233	0.781366	none
Montipora_capitata_PredGene_g39666	XP_044172856_1	3.97e-103	XP_044172856_1 dihydrofolate reductase-like [Acropora millepora]	K00287	62.7	54.4	69.1	60.4	38.3	55.3	42.1	35.1	48.3	60.7	43.5	59.4	38.2	36.6	15.1405	17.4531	12.9546	16.1532	12.5433	15.3148	18.8909	11.8995	20.3638	16.7665	29.0641	7.7831	25.7063	30.8454	36.1948	8.65989	7.94187	4.41176	25.858	27.0432	4.71908	0.145581	0.41101	0.212238	0.999173	none	-0.259666	0.504305	1.13476	0.134157	none
Montipora_capitata_PredGene_g43974	XP_015773574_1	1.1e-307	XP_015773574_1 PREDICTED: cytosolic isocitrate dehydrogenase [NADP]-like [Acropora digitifera]	K00031	1855.8	2080.7	2893.8	2151.4	1886.3	2016.3	2220.4	2251.8	1866.5	1731.2	1972.2	2247	1975.9	2503.8	191.495	198.962	274.148	180.68	226	286.505	216.72	96.8498	213.645	184.676	194.941	168.556	167.669	207.973	142.68	175.486	210.76	198.362	208.984	184.801	99.7253	0.344565	0.361273	-0.407761	0.833283	none	0.197314	0.12682	0.199826	0.703582	none
Montipora_capitata_PredGene_g4900	XP_029197029_2	0	XP_029197029_2 cytosolic 10-formyltetrahydrofolate dehydrogenase-like [Acropora millepora]	K00289	1213.6	1017.2	1273.3	1319.5	769.9	1007.5	1843.2	2027.8	627.6	1203.4	2545.7	1100.3	618.4	801.4	52.5969	75.1752	74.1898	30.6423	31.5887	59.2007	30.9959	67.0137	40.5553	12.1906	63.8029	28.4497	71.0508	155.939	113.795	21.2034	18.6718	30.2712	165.665	130.795	15.8019	0.222334	0.304512	0.280409	0.995458	none	1.1343	0.0233705	2.01774	0.0015468	DEP&DEG
Montipora_capitata_PredGene_g50847	XP_044181171_1	0	XP_044181171_1 2-aminomuconic semialdehyde dehydrogenase-like isoform X1 [Acropora millepora]	-	404.2	381.8	573.4	502	452.2	492.8	576.4	586.9	365.9	369	434	430.7	401.1	367.1	12.6651	15.5319	16.2493	16.2175	24.424	26.5412	27.486	19.6493	25.8799	18.0227	27.8352	21.2245	20.2005	26.6473	23.4451	16.8932	15.1001	16.7398	21.2209	18.1352	24.8034	0.449671	0.12876	0.133725	0.999173	none	0.301111	0.0997204	0.366171	0.514731	none
Montipora_capitata_PredGene_g51662	XP_029189734_2	2.85e-304	XP_029189734_2 LOW QUALITY PROTEIN: NADP-specific glutamate dehydrogenase-like [Acropora millepora]	K00261,K00262	421.6	343.1	283.3	302.5	584.5	558.1	240.2	232.6	883.1	322.6	228	882.6	457.3	384.9	6.80815	3.11112	5.68429	9.23917	7.26309	6.23751	10.0121	0.628945	7.69778	17.23	3.56972	18.3782	0.761695	2.94227	0.330575	35.0512	28.4805	5.40676	0.556379	1.22894	1.97346	-0.377619	0.248439	-0.409472	0.999173	none	-1.27282	0.0160599	-3.20521	0.000687906	DEP&DEG
Montipora_capitata_PredGene_g62876	XP_029187737_2	1.57e-213	XP_029187737_2 glyoxylate reductase/hydroxypyruvate reductase-like [Acropora millepora]	K00049,K13403	306.3	182.9	369.2	319.9	252.5	259.1	722.2	846.1	348.2	229	618.6	240.7	311.6	210.1	28.7989	35.556	52.3296	41.1034	52.6606	72.57	60.6234	49.8875	68.7053	41.0533	74.0306	36.9127	67.3501	92.6003	64.7603	33.8988	34.1462	30.3439	83.8927	66.4803	28.304	0.538012	0.328991	0.128707	0.999173	none	1.61172	0.0735882	0.869845	0.0463314	DEG
Montipora_capitata_PredGene_g6392	XP_015760317_1	3.23e-67	XP_015760317_1 PREDICTED: thioredoxin domain-containing protein 17-like [Acropora digitifera]	-	442	471.4	458.9	392.1	441.5	429.5	586.1	505	521	454.6	467.3	552.7	474.8	458.4	125.637	106.311	122.174	185.835	174.695	179.701	199.494	199.481	238.42	157.321	202.353	127.168	203.921	275.942	181.497	165.727	172.459	149.793	227.231	227.408	415.545	-0.105798	0.515709	0.247394	0.937038	none	0.321179	0.218473	0.729909	0.038345	DEG
Montipora_capitata_PredGene_g65412	XP_029210318_2	1.8e-254	XP_029210318_2 FAD-dependent oxidoreductase domain-containing protein 1-like [Acropora millepora]	K18166	53.4	50.7	58.2	42.2	47.5	50	49.7	49.1	49.2	50.4	59.3	54.2	44.3	45.5	16.166	17.129	17.8159	8.41549	9.08784	11.7746	15.7107	10.029	11.7011	6.09226	10.0391	7.783	13.1157	13.2072	11.2801	9.86799	9.92722	9.55213	15.0746	14.9694	14.083	-0.0702817	0.855705	0.353443	0.924672	none	0.0195566	0.694845	0.974505	0.0433213	DEG
Montipora_capitata_PredGene_g67446	XP_015766802_1	1.69e-180	XP_015766802_1 PREDICTED: dehydrogenase/reductase SDR family member on chromosome X-like [Acropora digitifera]	K11170	107.1	124.8	133.6	142.5	159.8	146.6	105.3	108.9	149.3	112.5	151.3	137.5	141.9	108	87.2131	69.0759	106.56	81.7067	109.411	149.812	141.468	92.8276	138.695	158.476	125.587	74.822	70.7917	101.967	58.9093	125.644	97.0901	93.04	63.0357	57.3017	30.8936	0.255153	0.198773	0.142956	0.999173	none	-0.515322	0.0731047	-0.365083	0.641361	none
Montipora_capitata_PredGene_g7488	XP_029199615_2	0	XP_029199615_2 cytochrome P450 3A21-like [Acropora millepora]	K01832,K07424	11.6	6.7	16.3	15.3	16.6	18.5	18.3	15.3	25.1	15.2	27.5	28.2	9.4	16.3	27.3414	26.6481	44.5133	25.4364	26.872	23.0359	39.279	48.6091	28.7216	26.0626	24.2608	32.3222	45.0126	48.6354	65.8216	18.3293	19.7348	30.6279	79.1162	43.0621	13.8021	0.841023	0.213244	0.663222	0.537784	none	-0.0666666	0.720267	1.25163	0.0065552	DEG
Montipora_capitata_PredGene_adi2mcaRNA10013_R0	XP_015756304_1	0	XP_015756304_1 PREDICTED: serine/threonine-protein kinase N2-like isoform X2 [Acropora digitifera]	K06071	0	0	0	0	0	0	0	0	0	0	0	0	0	0	33.476	46.706	43.176	40.2113	38.0319	45.8778	52.6947	56.4175	49.0878	40.838	64.695	38.0685	27.876	43.5185	28.6	47.8337	51.5915	42.6405	32.7861	29.3888	13.396	0	NA	0.374404	0.753325	none	0	NA	-0.235627	0.711437	none
Montipora_capitata_PredGene_adi2mcaRNA10016_R5	XP_020602249_1	3.5e-11	XP_020602249_1 endochitinase 2-like [Orbicella faveolata]	K01183	0	0	0	0	0	0	0	0	0	0	0	0	0	0	1.28384	0.555196	0.820856	3.53134	4.05317	0.312587	1.58453	0	2.49528	1.05927	0.373121	0.390892	0.228404	0.316582	0	1.27482	0	0.760759	0.339237	1.12397	0	0	NA	0	NA	none	0	NA	0	NA	none
Montipora_capitata_PredGene_adi2mcaRNA10017_R1	XP_015756315_1	3.29e-100	XP_015756315_1 PREDICTED: ribonuclease P protein subunit p30-like [Acropora digitifera]	K03539	0	0	0	0	0	0	0	0	0	0	0	0	0	0	2.3062	3.7992	6.29927	3.64473	3.84662	4.56747	2.24876	3.15135	3.49426	1.68503	3.86049	3.87676	2.16937	3.53644	1.90329	2.59683	3.18556	3.99721	4.43504	1.61107	0.55804	0	NA	-0.400162	0.99743	none	0	NA	-0.0291003	0.989682	none
Montipora_capitata_PredGene_adi2mcaRNA10018_R0	XP_044175624_1	3.12e-169	XP_044175624_1 neuropeptide receptor 22-like [Acropora millepora]	-	0	0	0	0	0	0	0	0	0	0	0	0	0	0	0.307379	0.282849	0.137271	0	0	0	0.651964	0	0	0.164761	0.697241	0	0.186692	0	0.189854	0	0.470059	0.131804	0.167125	0.397824	0	0	NA	0	NA	none	0	NA	0	NA	none
Montipora_capitata_PredGene_adi2mcaRNA10022_R0	XP_015756257_1	0	XP_015756257_1 PREDICTED: complement C3-like [Acropora digitifera]	K03989,K03990,K03994,K06530	0	0	0	0	0	0	0	0	0	0	0	0	0	0	22.3739	17.6625	24.0109	28.9352	29.6003	26.4391	33.7672	40.7065	35.0998	25.996	32.7426	11.5718	24.1655	31.9929	28.4491	15.5	27.967	24.9346	28.782	26.7623	27.6697	0	NA	0.390108	0.788789	none	0	NA	0.585882	0.436729	none
Montipora_capitata_PredGene_adi2mcaRNA10025_R0	XP_029182362_2	0	XP_029182362_2 A disintegrin and metalloproteinase with thrombospondin motifs 6-like [Acropora millepora]	K08630,K08632	0	0	0	0	0	0	0	0	0	0	0	0	0	0	1.10582	0.543422	1.33908	0.197511	0.793444	2.9372	2.39004	0.720671	1.72459	0.484049	0.657374	0.688685	0.451405	1.1775	0	0.908015	2.26039	0.347492	0.796902	0.33004	0.529985	0	NA	0.316494	0.999173	none	0	NA	0	NA	none
Montipora_capitata_PredGene_adi2mcaRNA10028_R1	XP_015756317_1	2.33e-77	XP_015756317_1 PREDICTED: uncharacterized protein LOC107335792 isoform X2 [Acropora digitifera]	K08621	0	0	0	0	0	0	0	0	0	0	0	0	0	0	1.83078	3.67295	1.55122	0.953342	4.68083	3.2513	7.5226	0.869628	2.35775	1.33451	0.70511	2.21534	2.79373	2.80198	1.90449	1.5054	7.35513	1.19805	3.38745	2.65504	0	0	NA	0	NA	none	0	NA	0	NA	none
Montipora_capitata_PredGene_adi2mcaRNA10028_R3	XP_015756316_1	2.82e-74	XP_015756316_1 PREDICTED: uncharacterized protein LOC107335792 isoform X1 [Acropora digitifera]	K08621	0	0	0	0	0	0	0	0	0	0	0	0	0	0	1.55361	2.86195	1.28259	1.41884	2.11103	1.16986	2.48927	0.431417	2.67352	0.993064	0.349801	2.1995	2.11024	4.63981	1.88961	0.597872	7.55546	0.950949	2.68167	1.05372	0	0	NA	0	NA	none	0	NA	0	NA	none
Montipora_capitata_PredGene_adi2mcaRNA10043_R1	XP_015756326_1	1.58e-266	XP_015756326_1 PREDICTED: senecionine N-oxygenase-like [Acropora digitifera]	K18277	0	0	0	0	0	0	0	0	0	0	0	0	0	0	0.103266	0.18076	0	0.686363	0.471676	0	0.185177	0	0	0.494902	0.507343	0.787635	0.14158	0.731025	0.889382	0.199115	0.340943	0.508208	0.644319	0.422597	1.22782	0	NA	0	NA	none	0	NA	0	NA	none
Montipora_capitata_PredGene_adi2mcaRNA10065_R8	XP_022794663_1	3.55e-29	XP_022794663_1 uncharacterized protein LOC111333379 [Stylophora pistillata]	-	0	0	0	0	0	0	0	0	0	0	0	0	0	0	0	0	0	0	0	0	0	0	0	0	0	0	0	0	0	0	0	0	0	0	0	0	NA	0	NA	none	0	NA	0	NA	none
Montipora_capitata_PredGene_adi2mcaRNA10065_R9	PFX13594_1	2.56e-23	PFX13594_1 Uncharacterized protein K02A2.6 [Stylophora pistillata]	-	0	0	0	0	0	0	0	0	0	0	0	0	0	0	0.183406	0	0	0	0	0	0	0	0	0	0	0	0	0	0	0	0	0	0	0	0	0	NA	0	NA	none	0	NA	0	NA	none
Montipora_capitata_PredGene_adi2mcaRNA10072_R0	XP_015756343_1	0	XP_015756343_1 PREDICTED: protocadherin-like protein [Acropora digitifera]	K16506	398.5	421.3	450.2	267.4	436.2	435.5	464.6	418.1	413.1	356.2	349.8	369.7	343.6	354.9	1.66338	2.22649	4.98	0.933736	1.66712	3.95355	1.7194	1.27762	0.989683	1.36153	1.61142	0.783795	0.422754	1.90438	2.73581	1.37642	1.94668	1.40809	0.104649	0.520088	0.139195	-0.239931	0.675287	-0.681637	0.936788	none	0.0160874	0.852123	0.691279	0.697537	none
Montipora_capitata_PredGene_adi2mcaRNA10073_R0	XP_015756278_1	0	XP_015756278_1 PREDICTED: protocadherin-like protein [Acropora digitifera]	K16506	1163.1	1220.6	1134.8	793.5	1369.4	1218.6	1418.6	1356.8	1400.6	1123.6	1065	1043.8	1074.7	1043	7.92117	8.37237	11.6169	5.71086	7.98374	9.97592	10.2037	7.79053	9.62583	5.52511	11.3167	7.28172	4.25202	7.97126	4.61476	6.26971	7.21791	8.89073	4.25699	4.1588	1.45943	-0.328413	0.404904	0.244202	0.928013	none	0.102954	0.416455	-0.24753	0.763896	none
Montipora_capitata_PredGene_adi2mcaRNA1007_R1	XP_015756443_1	6.67e-60	XP_015756443_1 PREDICTED: uncharacterized protein LOC107335901 [Acropora digitifera]	-	0	0	0	0	0	0	0	0	0	0	0	0	0	0	1.27838	0.42639	0.420699	0	0	0.300084	0.407679	0.0883542	0.34221	0.474552	2.79393	1.172	0.0175415	0.48627	0.386993	0.0611915	0.928043	0.0486886	0.130267	0.431604	0.693079	0	NA	0	NA	none	0	NA	0	NA	none
Montipora_capitata_PredGene_adi2mcaRNA1007_R2	XP_015756443_1	2.57e-37	XP_015756443_1 PREDICTED: uncharacterized protein LOC107335901 [Acropora digitifera]	-	0	0	0	0	0	0	0	0	0	0	0	0	0	0	0.921067	0.0557053	0.528862	0.101233	0	0.18818	0.106521	0.831091	0.429194	0.141637	1.67874	0.81452	0.0916673	0.0775044	0.323573	0	0.215543	0	0.0680743	0.62025	0	0	NA	0	NA	none	0	NA	0	NA	none
Montipora_capitata_PredGene_adi2mcaRNA1007_R4	XP_015756443_1	1.89e-22	XP_015756443_1 PREDICTED: uncharacterized protein LOC107335901 [Acropora digitifera]	-	0	0	0	0	0	0	0	0	0	0	0	0	0	0	0.0629448	0	0.0782661	0	0	0	0.13	0.225393	0	0	0	0	0.0111872	0	0	0	0	0.0621028	0.166157	0	0	0	NA	0	NA	none	0	NA	0	NA	none
Montipora_capitata_PredGene_adi2mcaRNA10081_R0	XP_015756348_1	2.28e-301	XP_015756348_1 PREDICTED: uncharacterized protein LOC107335823 [Acropora digitifera]	-	0	0	0	0	0	0	0	0	0	0	0	0	0	0	5.46102	7.69149	11.1583	10.9262	12.0387	19.2127	15.9509	11.583	16.7627	11.6433	18.201	17.3899	9.70708	12.8486	7.63021	13.2457	10.3219	17.2191	10.2309	8.1145	2.64131	0	NA	0.0829016	0.999173	none	0	NA	-0.364891	0.594857	none
Montipora_capitata_PredGene_adi2mcaRNA10085_R0	XP_015756350_1	1.45e-263	XP_015756350_1 PREDICTED: uncharacterized protein LOC107335824 [Acropora digitifera]	-	0	0	0	0	0	0	0	0	0	0	0	0	0	0	5.29208	7.07727	7.46643	5.99586	12.6257	5.2535	11.3663	15.1606	9.22971	6.40419	15.2088	7.39314	6.7681	10.7457	4.15988	8.00589	8.57028	6.78163	6.30841	5.44624	3.27295	0	NA	0.636562	0.852395	none	0	NA	-0.127846	0.928568	none
Montipora_capitata_PredGene_adi2mcaRNA1009_R0	XP_015754824_1	8.83e-73	XP_015754824_1 PREDICTED: uncharacterized protein LOC107334403 [Acropora digitifera]	-	0	0	0	0	0	0	0	0	0	0	0	0	0	0	0.120832	0	0.128762	0.237401	0.635792	0.7355	0	0	0.16775	0	0.351173	0.551848	0.107484	0	0	0.599917	0	0.23867	0	0	0	0	NA	0	NA	none	0	NA	0	NA	none
Montipora_capitata_PredGene_adi2mcaRNA10131_R0	XP_029188109_2	7.83e-165	XP_029188109_2 solute carrier family 66 member 2-like [Acropora millepora]	-	0	0	0	0	0	0	0	0	0	0	0	0	0	0	29.3735	34.7375	30.7901	36.9819	30.4908	39.6998	29.4953	35.6683	34.4541	40.3923	36.76	40.1539	15.1556	27.199	18.8226	39.5722	43.6082	36.5875	32.9477	23.0916	34.5528	0	NA	-0.082282	0.999173	none	0	NA	-0.698077	0.143848	none
Montipora_capitata_PredGene_adi2mcaRNA10132_R0	XP_015756409_1	0	XP_015756409_1 PREDICTED: lysine--tRNA ligase-like isoform X1 [Acropora digitifera]	K04567	733.9	936.1	944.5	680	730.2	812	874.8	929.8	985.2	786.5	729.5	926.7	787	648.7	93.5589	123.801	171.276	50.4477	116.399	118.27	139.548	34.5134	58.0639	79.1735	98.463	68.7069	42.2724	87.1819	39.7706	51.0282	105.655	121.679	57.9317	46.0403	21.1728	-0.0485803	0.904568	-0.313751	0.99369	none	0.228051	0.134031	-0.303199	0.648568	none
Montipora_capitata_PredGene_adi2mcaRNA10172_R0	XP_015756361_1	0	XP_015756361_1 PREDICTED: uncharacterized protein K02A2.6-like [Acropora digitifera]	K14965	0	0	0	0	0	0	0	0	0	0	0	0	0	0	0	0	0	0	0	0	0	0	0	0	0.0417283	0	0	0	0	0	0	0	0	0	0	0	NA	0	NA	none	0	NA	0	NA	none
Montipora_capitata_PredGene_adi2mcaRNA10172_R1	XP_015756361_1	0	XP_015756361_1 PREDICTED: uncharacterized protein K02A2.6-like [Acropora digitifera]	K14965	0	0	0	0	0	0	0	0	0	0	0	0	0	0	0	0	0	0	0	0	0	0	0	0	0	0	0	0	0	0	0.032256	0	0	0	0	0	NA	0	NA	none	0	NA	0	NA	none
Montipora_capitata_PredGene_adi2mcaRNA10172_R2	XP_015756361_1	0	XP_015756361_1 PREDICTED: uncharacterized protein K02A2.6-like [Acropora digitifera]	K14965	0	0	0	0	0	0	0	0	0	0	0	0	0	0	0	0	0	0	0	0	0	0	0	0	0	0	0	0	0	0	0	0	0	0	0	0	NA	0	NA	none	0	NA	0	NA	none
Montipora_capitata_PredGene_adi2mcaRNA10172_R3	XP_031572637_1	0	XP_031572637_1 uncharacterized protein K02A2.6-like [Actinia tenebrosa]	K14965	0	0	0	0	0	0	0	0	0	0	0	0	0	0	0	0.0282303	0.0278256	0	0.0918262	0.0317885	0	0	0.108753	0	0	0.0795035	0.0186053	0.0965844	0	0.0562975	0.19154	0.02584	0.0345676	0	0	0	NA	0	NA	none	0	NA	0	NA	none
Montipora_capitata_PredGene_adi2mcaRNA10172_R4	XP_044169335_1	0	XP_044169335_1 uncharacterized protein K02A2.6-like [Acropora millepora]	K14965	0	0	0	0	0	0	0	0	0	0	0	0	0	0	0.225112	0.0608434	0.0899568	0.0552851	0.0987074	0.411074	0.34904	0.252152	0.273456	0.116084	0.0817799	0.257025	0.176471	0	0.0883546	0.0698533	0.264853	0.0556362	0.0371766	0.184762	0	0	NA	0	NA	none	0	NA	0	NA	none
Montipora_capitata_PredGene_adi2mcaRNA10172_R5	XP_031572637_1	0	XP_031572637_1 uncharacterized protein K02A2.6-like [Actinia tenebrosa]	K14965	0	0	0	0	0	0	0	0	0	0	0	0	0	0	0	0	0.0300405	0	0	0	0	0	0.0782732	0	0.0819295	0	0.0100055	0	0.0442581	0.0441931	0	0	0.0371702	0.03085	0	0	NA	0	NA	none	0	NA	0	NA	none
Montipora_capitata_PredGene_adi2mcaRNA10172_R7	XP_031572637_1	0	XP_031572637_1 uncharacterized protein K02A2.6-like [Actinia tenebrosa]	K14965	0	0	0	0	0	0	0	0	0	0	0	0	0	0	0	0	0	0	0	0	0	0	0	0	0	0	0	0	0	0	0.0282466	0	0	0	0	0	NA	0	NA	none	0	NA	0	NA	none
Montipora_capitata_PredGene_adi2mcaRNA10172_R9	XP_031572637_1	0	XP_031572637_1 uncharacterized protein K02A2.6-like [Actinia tenebrosa]	K14965	0	0	0	0	0	0	0	0	0	0	0	0	0	0	0.0571124	0	0	0	0.0999207	0.0347641	0	0	0	0.078537	0	0	0	0	0.0448324	0	0.16294	0.028146	0	0	0	0	NA	0	NA	none	0	NA	0	NA	none
Montipora_capitata_PredGene_adi2mcaRNA10177_R0	XP_029207274_2	0	XP_029207274_2 uncharacterized protein LOC114970940 [Acropora millepora]	-	0	0	0	0	0	0	0	0	0	0	0	0	0	0	0	0	0	0	0	0	0	0.153535	0.0396444	0	0	0	0.0356895	0.0704168	0	0.0709246	0.0298644	0	0.113146	0.0625006	0	0	NA	0	NA	none	0	NA	0	NA	none
Montipora_capitata_PredGene_adi2mcaRNA10177_R1	XP_029207274_2	0	XP_029207274_2 uncharacterized protein LOC114970940 [Acropora millepora]	-	0	0	0	0	0	0	0	0	0	0	0	0	0	0	0.0270282	0	0	0	0	0	0.111754	0	0	0	0	0	0.00480851	0	0.0424334	0.0335144	0	0	0.0357091	0	0	0	NA	0	NA	none	0	NA	0	NA	none
Montipora_capitata_PredGene_adi2mcaRNA10177_R2	XP_029207274_2	0	XP_029207274_2 uncharacterized protein LOC114970940 [Acropora millepora]	-	0	0	0	0	0	0	0	0	0	0	0	0	0	0	0	0	0	0	0.146987	0	0	0.100129	0.0775635	0.0384141	0	0	0.00496981	0	0	0	0.116858	0.0275887	0	0	0	0	NA	0	NA	none	0	NA	0	NA	none
Montipora_capitata_PredGene_adi2mcaRNA10177_R3	XP_029207274_2	0	XP_029207274_2 uncharacterized protein LOC114970940 [Acropora millepora]	-	0	0	0	0	0	0	0	0	0	0	0	0	0	0	0	0	0	0	0	0	0	0	0	0	0.0531764	0	0.0325322	0.0451186	0	0.0454212	0	0	0.0483956	0.0800928	0	0	NA	0	NA	none	0	NA	0	NA	none
Montipora_capitata_PredGene_adi2mcaRNA10177_R4	XP_029207274_2	0	XP_029207274_2 uncharacterized protein LOC114970940 [Acropora millepora]	-	0	0	0	0	0	0	0	0	0	0	0	0	0	0	0	0	0	0	0	0	0	0	0	0	0	0	0.00617639	0	0	0	0	0	0	0	0.124762	0	NA	0	NA	none	0	NA	0	NA	none
Montipora_capitata_PredGene_adi2mcaRNA10177_R5	XP_029207274_2	0	XP_029207274_2 uncharacterized protein LOC114970940 [Acropora millepora]	-	0	0	0	0	0	0	0	0	0	0	0	0	0	0	0	0	0	0	0	0	0	0	0	0	0	0	0	0	0	0	0	0	0	0	0	0	NA	0	NA	none	0	NA	0	NA	none
Montipora_capitata_PredGene_adi2mcaRNA10177_R6	XP_029181403_2	0	XP_029181403_2 uncharacterized protein LOC114949130 [Acropora millepora]	-	0	0	0	0	0	0	0	0	0	0	0	0	0	0	0.072329	0.104262	0.179843	0.0537635	0.0845733	0.234807	0.249217	0.302465	0.178603	0.144385	0.365168	0.110037	0.229104	0.515747	0.150157	0.122694	0.0504284	0.398476	0.183538	0.211074	0	0	NA	0	NA	none	0	NA	0	NA	none
Montipora_capitata_PredGene_adi2mcaRNA10193_R1	XP_015756450_1	1.15e-148	XP_015756450_1 PREDICTED: fibulin-1-like [Acropora digitifera]	K06825	0	0	0	0	0	0	0	0	0	0	0	0	0	0	0.0402928	0.166117	0	0.0802881	0.143348	0.109348	0.0844826	0.146476	0.0567325	0.110591	0	0.219169	0.070935	0.116086	0.13768	0.125081	0	0.0455648	0.346453	0	0	0	NA	0	NA	none	0	NA	0	NA	none
Montipora_capitata_PredGene_adi2mcaRNA10194_R4	XP_015756465_1	5.4e-114	XP_015756465_1 PREDICTED: uncharacterized protein LOC107335930 [Acropora digitifera]	-	0	0	0	0	0	0	0	0	0	0	0	0	0	0	0	0	0	0	0	0	0	0	0	0	0	0	0	0	0	0	0	0	0	0	0	0	NA	0	NA	none	0	NA	0	NA	none
Montipora_capitata_PredGene_adi2mcaRNA10194_R8	XP_031553139_1	3.32e-100	XP_031553139_1 uncharacterized protein LOC116290273 [Actinia tenebrosa]	-	0	0	0	0	0	0	0	0	0	0	0	0	0	0	0	0	0	0	0	0	0	0	0	0	0	0	0	0	0	0	0	0	0	0	0	0	NA	0	NA	none	0	NA	0	NA	none
Montipora_capitata_PredGene_adi2mcaRNA10194_R9	XP_015756465_1	1.06e-54	XP_015756465_1 PREDICTED: uncharacterized protein LOC107335930 [Acropora digitifera]	-	0	0	0	0	0	0	0	0	0	0	0	0	0	0	0	0	0	0	0	0	0	0	0	0	0	0	0	0	0	0.284695	0	0	0	0	0	0	NA	0	NA	none	0	NA	0	NA	none
Montipora_capitata_PredGene_adi2mcaRNA1019_R0	XP_015754846_1	8.89e-210	XP_015754846_1 PREDICTED: uncharacterized protein LOC107334425 [Acropora digitifera]	K05810	72.5	57.7	63.4	57.1	48.3	60.5	73.4	77.1	45.2	64	77.4	70.2	60.8	68.3	5.66463	11.4132	10.335	11.8039	20.1718	19.0165	17.5663	15.0744	15.2517	14.2809	24.6946	13.7193	13.4829	20.9526	11.723	11.7184	15.005	13.5623	19.8439	10.8953	7.23968	-0.104289	0.631868	-0.0663595	0.999173	none	0.476776	0.157278	0.0937587	0.931308	none
Montipora_capitata_PredGene_adi2mcaRNA10204_R0	XP_015756463_1	3.41e-52	XP_015756463_1 PREDICTED: zinc finger protein 397-like [Acropora digitifera]	-	0	0	0	0	0	0	0	0	0	0	0	0	0	0	0.189032	0.6131	0	0	0.663096	0.690377	0.781593	0.338781	0.262431	0.259943	0.27469	0	0.403528	0.233067	0.593547	0	0.395383	0.186689	0.998979	0.206865	0	0	NA	0	NA	none	0	NA	0	NA	none
Montipora_capitata_PredGene_adi2mcaRNA10208_R0	XP_015756455_1	3e-69	XP_015756455_1 PREDICTED: uncharacterized protein LOC107335915 [Acropora digitifera]	K03654	0	0	0	0	0	0	0	0	0	0	0	0	0	0	0.671616	0	0.951717	0.438676	0	0	0.923186	0	0	0.306113	0	0	0	0	0.350187	0.277135	0.988428	0	0	0	0	0	NA	0	NA	none	0	NA	0	NA	none
Montipora_capitata_PredGene_adi2mcaRNA10208_R3	XP_015756455_1	4.08e-67	XP_015756455_1 PREDICTED: uncharacterized protein LOC107335915 [Acropora digitifera]	K03654	0	0	0	0	0	0	0	0	0	0	0	0	0	0	0	0.483986	0	0	0	0.483287	0	0	0	0	0	0	0.0397225	0	0	0	0.653581	0	0	0	0	0	NA	0	NA	none	0	NA	0	NA	none
Montipora_capitata_PredGene_adi2mcaRNA10211_R5	XP_015756456_1	1.98e-150	XP_015756456_1 PREDICTED: uncharacterized protein LOC107335916 [Acropora digitifera]	-	0	0	0	0	0	0	0	0	0	0	0	0	0	0	0.197937	0	0	0	0.347167	0	0.136402	0.472988	0.091598	0.181459	0	0	0.0704288	0.0813487	0	0.0818944	0.621014	0.0651614	0.08717	0	0	0	NA	0	NA	none	0	NA	0	NA	none
Montipora_capitata_PredGene_adi2mcaRNA1021_R0	XP_015756549_1	5.77e-186	XP_015756549_1 PREDICTED: trifunctional enzyme subunit beta, mitochondrial-like [Acropora digitifera]	K07509	445.3	447.6	507.6	383.5	485.9	594.1	417.3	239.7	345.2	377.8	338.4	387.7	341.9	385.3	155.305	209.124	214.925	124.153	126.404	179.033	127.616	108.571	132.099	144.348	143.78	217.045	107.144	108.046	97.5904	166.073	135.559	164.013	124.25	111.219	84.0652	-0.0170345	0.990767	-0.205561	0.958681	none	-0.764525	0.205068	-0.407094	0.572725	none
Montipora_capitata_PredGene_adi2mcaRNA10224_R0	XP_015756460_1	3.86e-215	XP_015756460_1 PREDICTED: uncharacterized protein LOC107335921 [Acropora digitifera]	-	0	0	0	0	0	0	0	0	0	0	0	0	0	0	0	0	0	0	0	0	0	0	0	0	0	0	0	0	0	0	0	0	0	0	0	0	NA	0	NA	none	0	NA	0	NA	none
Montipora_capitata_PredGene_adi2mcaRNA10224_R4	XP_044176687_1	1.01e-99	XP_044176687_1 uncharacterized protein LOC122959434 [Acropora millepora]	-	0	0	0	0	0	0	0	0	0	0	0	0	0	0	0	0	0	0	0	0.343846	0	0	0	0	0	0	0	0	0	0	0	0	0	0	0	0	NA	0	NA	none	0	NA	0	NA	none
Montipora_capitata_PredGene_adi2mcaRNA10224_R7	XP_044168138_1	1.65e-98	XP_044168138_1 uncharacterized protein LOC122952170 [Acropora millepora]	-	0	0	0	0	0	0	0	0	0	0	0	0	0	0	0	0	0	0	0.436706	0.0757787	0	0	0.345667	0	0	0	0	0	0	0.077262	0	0	0	0.136239	0	0	NA	0	NA	none	0	NA	0	NA	none
Montipora_capitata_PredGene_adi2mcaRNA10224_R8	XP_044168138_1	4.73e-88	XP_044168138_1 uncharacterized protein LOC122952170 [Acropora millepora]	-	0	0	0	0	0	0	0	0	0	0	0	0	0	0	0	0	0	0	0	0.106511	0	0.113624	0	0	0	0	0.0448237	0	0.0995352	0	0.132608	0.0626139	0.0837622	0	0	0	NA	0	NA	none	0	NA	0	NA	none
Montipora_capitata_PredGene_adi2mcaRNA10226_R5	XP_015756477_1	2.03e-158	XP_015756477_1 PREDICTED: hemicentin-2-like isoform X3 [Acropora digitifera]	K00472,K17531,K19511	0	0	0	0	0	0	0	0	0	0	0	0	0	0	0.557326	0.602538	0.848345	0.937467	0.139644	0.773472	0.732795	0.428073	0.719791	0.766396	0.966412	0	0.560579	0.784829	0.316244	0.420889	2.94585	1.07143	0.333662	0.353832	0	0	NA	0	NA	none	0	NA	0	NA	none
Montipora_capitata_PredGene_adi2mcaRNA1022_R0	XP_015754869_1	2.09e-171	XP_015754869_1 PREDICTED: uncharacterized protein LOC107334440 [Acropora digitifera]	K05193,K05195	0	0	0	0	0	0	0	0	0	0	0	0	0	0	16.2781	12.0467	21.683	28.7457	30.9299	28.0739	29.2458	33.1676	30.9388	32.6441	31.3985	31.1239	12.7643	20.309	13.7208	34.565	27.7651	22.0094	16.2578	15.6931	19.4111	0	NA	0.111916	0.999173	none	0	NA	-0.770324	0.0547318	none
Montipora_capitata_PredGene_adi2mcaRNA10232_R1	XP_044178423_1	1.35e-268	XP_044178423_1 uncharacterized protein LOC114963592 [Acropora millepora]	-	0	0	0	0	0	0	0	0	0	0	0	0	0	0	0	0	0	0	0	0	0.155745	0	0.104588	0.118203	0.268319	0	0.0147832	0	0.236548	0.186829	0	0	0.0995316	0	0	0	NA	0	NA	none	0	NA	0	NA	none
Montipora_capitata_PredGene_adi2mcaRNA10239_R0	XP_044164991_1	1.49e-268	XP_044164991_1 netrin receptor DCC-like isoform X1 [Acropora millepora]	K00472,K17531,K19511	0	0	0	0	0	0	0	0	0	0	0	0	0	0	2.86423	3.01759	4.06434	5.63397	6.68914	9.38366	7.90185	12.9384	9.77769	5.28118	6.23658	2.93349	5.94435	7.69623	5.67512	3.6015	1.59035	6.34979	6.20151	5.66561	0.325695	0	NA	0.555554	0.81244	none	0	NA	0.712519	0.269289	none
Montipora_capitata_PredGene_adi2mcaRNA10239_R2	XP_015770840_1	6.74e-276	XP_015770840_1 PREDICTED: uncharacterized protein LOC107349245 [Acropora digitifera]	K00472,K17531,K19511	0	0	0	0	0	0	0	0	0	0	0	0	0	0	2.24621	1.90295	2.39158	4.42453	7.94561	8.8027	9.10638	7.34202	7.44476	3.00813	5.46012	2.07406	3.67686	7.19652	2.85985	3.03169	2.85509	6.94448	5.07081	3.77261	0.819165	0	NA	0.20048	0.999173	none	0	NA	0.642199	0.505351	none
Montipora_capitata_PredGene_adi2mcaRNA10239_R5	XP_044164986_1	5.66e-279	XP_044164986_1 uncharacterized protein LOC122948937 isoform X1 [Acropora millepora]	K19511	0	0	0	0	0	0	0	0	0	0	0	0	0	0	0	0	0	0	0	0.245472	0	0.427326	0.589788	0.278798	0.0911552	0	0.102243	0.340603	0	0.0571669	6.10021	0.136459	0.121699	0	1.34161	0	NA	0	NA	none	0	NA	0	NA	none
Montipora_capitata_PredGene_adi2mcaRNA10240_R2	XP_044164991_1	7.49e-268	XP_044164991_1 netrin receptor DCC-like isoform X1 [Acropora millepora]	K00472,K17531,K19511	0	0	0	0	0	0	0	0	0	0	0	0	0	0	0.596537	0.30655	0.67426	0.64994	0.531554	2.0808	2.36627	0	1.13902	0.543736	1.11662	0.244392	0.554106	0.870562	0.42127	0.910188	0.311562	0.308644	1.19977	0.13741	0	0	NA	0.0376485	0.999173	none	0	NA	0	NA	none
Montipora_capitata_PredGene_adi2mcaRNA10243_R2	XP_044176226_1	0	XP_044176226_1 uncharacterized protein LOC114959826 isoform X1 [Acropora millepora]	-	0	0	0	0	0	0	0	0	0	0	0	0	0	0	4.1969	4.24325	7.26889	3.96519	4.19103	6.05731	8.20107	7.36368	5.94363	4.10948	9.44585	3.33762	2.99904	6.45892	3.6778	6.05884	13.1854	6.27292	4.41263	3.24298	0.978808	0	NA	0.616179	0.627812	none	0	NA	-0.0849131	0.954415	none
Montipora_capitata_PredGene_adi2mcaRNA10252_R6	XP_044177164_1	0	XP_044177164_1 uncharacterized protein LOC114976069 [Acropora millepora]	K12800	0	0	0	0	0	0	0	0	0	0	0	0	0	0	13.4562	13.2507	22.8199	15.0982	21.3518	18.027	20.5656	14.1972	18.6401	13.8712	22.3079	16.2398	13.8621	18.6614	15.3171	12.6612	26.3164	18.6844	17.244	12.0507	8.27028	0	NA	-0.025798	0.999173	none	0	NA	0.166912	0.810812	none
Montipora_capitata_PredGene_adi2mcaRNA10252_R7	XP_015756823_1	0	XP_015756823_1 PREDICTED: uncharacterized protein LOC107336267 isoform X1 [Acropora digitifera]	K12805	0	0	0	0	0	0	0	0	0	0	0	0	0	0	22.8764	21.708	38.9192	24.2733	37.4169	38.0433	34.7845	27.5702	35.1294	21.8895	41.6232	21.7604	14.1145	31.5563	10.3023	29.88	31.2767	25.2791	22.2727	12.4275	5.41045	0	NA	-0.0129638	0.999173	none	0	NA	-0.369741	0.69837	none
Montipora_capitata_PredGene_adi2mcaRNA10252_R8	XP_044178222_1	8.34e-306	XP_044178222_1 uncharacterized protein LOC122960220 [Acropora millepora]	K12800	0	0	0	0	0	0	0	0	0	0	0	0	0	0	8.57872	9.45374	15.8084	11.2942	17.4913	11.8936	11.9487	12.3975	15.4248	9.51582	14.5381	11.2993	10.589	15.0916	10.92	8.64296	13.69	12.3788	12.7981	9.01804	10.6253	0	NA	-0.010275	0.999173	none	0	NA	0.335396	0.52204	none
Montipora_capitata_PredGene_adi2mcaRNA10252_R9	XP_044177164_1	0	XP_044177164_1 uncharacterized protein LOC114976069 [Acropora millepora]	K12805	0	0	0	0	0	0	0	0	0	0	0	0	0	0	11.265	10.4554	18.8352	11.3843	22.2848	23.727	22.9538	17.7526	21.0064	12.1565	23.6538	11.4118	7.17297	17.9257	7.14271	16.0594	16.623	14.8021	12.3772	6.66998	3.19142	0	NA	0.135716	0.999173	none	0	NA	-0.306849	0.764313	none
Montipora_capitata_PredGene_adi2mcaRNA10278_R0	XP_015756492_1	2.36e-151	XP_015756492_1 PREDICTED: methyltransferase-like protein 2 [Acropora digitifera]	-	0	0	0	0	0	0	0	0	0	0	0	0	0	0	0	0	0	0	0	0	0	0.133339	0	0	0	0.164111	0	0	0	0	0.487635	0	0	0	0	0	NA	0	NA	none	0	NA	0	NA	none
Montipora_capitata_PredGene_adi2mcaRNA10278_R1	XP_015756492_1	2.64e-149	XP_015756492_1 PREDICTED: methyltransferase-like protein 2 [Acropora digitifera]	-	0	0	0	0	0	0	0	0	0	0	0	0	0	0	8.4191	10.885	16.2799	5.96846	15.8321	17.0118	19.3791	12.4612	14.5801	13.2483	19.6756	11.325	8.35407	20.4396	7.90338	13.4664	16.1078	13.4579	13.5312	8.16856	3.66063	0	NA	0.283099	0.99549	none	0	NA	-0.0430432	0.97673	none
Montipora_capitata_PredGene_adi2mcaRNA10296_R0	XP_015756546_1	4.38e-62	XP_015756546_1 PREDICTED: WAS/WASL-interacting protein family member 1-like [Acropora digitifera]	K19475	49.8	35.5	11.5	27.8	20.4	21.5	23.1	32.8	50.7	81.7	50.4	39.8	22.9	46.9	67.8301	81.2429	71.2068	29.1746	23.8308	38.324	41.2898	66.7979	39.9933	32.9777	43.3719	44.0814	45.1349	29.2934	38.5669	37.231	46.5644	73.9128	43.6461	32.1714	15.135	-1.23362	0.170092	0.754197	0.501765	none	0.394341	0.383351	0.251182	0.799531	none
Montipora_capitata_PredGene_adi2mcaRNA10301_R1	XP_015756551_1	1.97e-158	XP_015756551_1 PREDICTED: uncharacterized protein LOC107336009 [Acropora digitifera]	-	0	0	0	0	0	0	0	0	0	0	0	0	0	0	0	0	0	0	0	0	0	0	0	0	0	0	0	0	0	0	0	0	0	0	0	0	NA	0	NA	none	0	NA	0	NA	none
Montipora_capitata_PredGene_adi2mcaRNA10301_R2	XP_015756551_1	8.8e-146	XP_015756551_1 PREDICTED: uncharacterized protein LOC107336009 [Acropora digitifera]	-	0	0	0	0	0	0	0	0	0	0	0	0	0	0	0	0	0	0	0	0	0	0	0	0	0	0	0	0	0	0	0	0	0	0	0	0	NA	0	NA	none	0	NA	0	NA	none
Montipora_capitata_PredGene_adi2mcaRNA10307_R0	XP_015756555_1	1.7e-240	XP_015756555_1 PREDICTED: serine hydroxymethyltransferase, mitochondrial-like [Acropora digitifera]	K00600	813.4	665.9	724	688.9	777.6	777.4	788.3	848.7	1106.8	664.4	941.4	852.3	748.6	638.2	8.81524	10.6883	17.5584	11.1686	15.1723	19.7582	24.3558	11.0738	16.47	17.5601	14.7253	9.78201	8.23723	15.4397	6.7253	13.6004	16.6288	16.4357	9.68729	8.38468	2.02689	-0.0594931	0.731215	0.162155	0.999173	none	0.0731571	0.404163	-0.23152	0.830913	none
Montipora_capitata_PredGene_adi2mcaRNA10310_R0	XP_015756498_1	1.34e-192	XP_015756498_1 PREDICTED: dynactin subunit 2-like [Acropora digitifera]	K10424	32	44.8	33.4	30.9	22.8	28.2	49.4	39.6	43.8	36.9	49	37.5	26.3	40.9	27.9789	40.108	45.383	25.7457	40.5317	54.7567	34.2295	29.9909	34.4177	35.4307	48.8917	33.0777	20.7202	33.4049	15.9863	32.0904	30.7551	42.2353	25.1503	20.9313	13.0699	-0.237058	0.504272	-0.261024	0.972657	none	0.802641	0.107633	-0.477411	0.407074	none
Montipora_capitata_PredGene_adi2mcaRNA10314_R0	XP_027048377_1	9.46e-75	XP_027048377_1 60S ribosomal protein L27-like [Pocillopora damicornis]	K02901	0	0	0	0	0	0	0	0	0	0	0	0	0	0	2087.95	1478.76	1106.71	2196.13	1859.52	1697.81	1436.98	1842.87	2011.04	2088.5	1266.28	2016.2	2268.41	1622.04	2051.47	2781.35	2262.65	1561.71	1931.38	2667.64	3564.99	0	NA	-0.112708	0.999173	none	0	NA	0.452542	0.603723	none
Montipora_capitata_PredGene_adi2mcaRNA10333_R0	XP_015756504_1	7.63e-116	XP_015756504_1 PREDICTED: uncharacterized protein LOC107335968 [Acropora digitifera]	K04358	0	0	0	0	0	0	0	0	0	0	0	0	0	0	8.61524	6.46511	8.64059	1.99136	5.86644	3.33152	2.51447	5.44948	4.08063	3.90257	4.12397	3.24029	4.09325	5.74847	3.34163	3.27093	1.16599	2.8028	7.63283	2.66203	0.712458	0	NA	0.18323	0.999173	none	0	NA	0.507018	0.612871	none
Montipora_capitata_PredGene_adi2mcaRNA10344_R0	XP_015756618_1	0	XP_015756618_1 PREDICTED: AMP deaminase 2-like isoform X1 [Acropora digitifera]	K01490	90.8	85.2	95.2	109.6	105.1	121.6	110.7	92.9	89.1	80.4	74.2	71.8	84.6	94.1	24.5305	30.3022	25.1321	11.5309	17.6924	17.1923	18.3895	11.6688	13.0493	10.1513	18.3895	11.7268	7.66483	16.6206	7.70192	11.8958	12.0359	12.6762	9.09651	9.03189	8.05756	0.215796	0.267142	-0.0999896	0.999173	none	-0.15675	0.442168	-0.0849522	0.943525	none
Montipora_capitata_PredGene_adi2mcaRNA10355_R0	XP_015756587_1	7.39e-184	XP_015756587_1 PREDICTED: uncharacterized protein LOC107336042 [Acropora digitifera]	-	0	0	0	0	0	0	0	0	0	0	0	0	0	0	0.376907	0.509354	0.903695	1.85129	0.991602	0.229422	0.194801	0	2.22384	0.259148	0.684625	0.43034	0.536436	0.348531	0.443799	1.63739	2.16796	0.279178	0.995924	0.515582	0.662346	0	NA	0	NA	none	0	NA	0	NA	none
Montipora_capitata_PredGene_adi2mcaRNA10361_R0	XP_015756624_1	1.68e-273	XP_015756624_1 PREDICTED: UDP-N-acetylglucosamine--dolichyl-phosphate N-acetylglucosaminephosphotransferase-like [Acropora digitifera]	K01001	0	0	0	0	0	0	0	0	0	0	0	0	0	0	13.312	14.5537	18.4892	7.34675	13.1171	20.6672	8.96746	13.2692	12.7706	16.5575	15.2146	15.5977	2.99365	9.49746	1.87861	11.2321	16.4707	15.289	8.39858	3.92843	0.525697	0	NA	-0.164887	0.999173	none	0	NA	-1.56272	0.0257104	DEG
Montipora_capitata_PredGene_adi2mcaRNA10369_R0	XP_029206088_2	6.72e-56	XP_029206088_2 uncharacterized protein LOC114969899 isoform X2 [Acropora millepora]	-	0	0	0	0	0	0	0	0	0	0	0	0	0	0	2.57389	1.48524	3.32546	0.741099	4.47484	4.25899	4.86878	4.74728	4.22641	4.03089	4.84962	3.21	1.33586	3.73946	1.36064	4.27853	3.9315	4.0703	2.07431	0.214771	0	0	NA	0.57162	0.99549	none	0	NA	0	NA	none
Montipora_capitata_PredGene_adi2mcaRNA10371_R0	XP_015756635_1	2.54e-59	XP_015756635_1 PREDICTED: uncharacterized protein LOC107336085 [Acropora digitifera]	-	0	0	0	0	0	0	0	0	0	0	0	0	0	0	1.1049	1.04099	0.871989	2.86228	0.28147	3.5506	0.33177	0.719891	0.999896	1.33821	0.932802	0.306851	0.249532	0.701625	0.399086	1.87957	3.16279	0.633966	0	0	0	0	NA	0	NA	none	0	NA	0	NA	none
Montipora_capitata_PredGene_adi2mcaRNA10379_R1	XP_015756596_1	4.32e-19	XP_015756596_1 PREDICTED: uncharacterized protein LOC107336050 [Acropora digitifera]	-	0	0	0	0	0	0	0	0	0	0	0	0	0	0	0	0	0	0	0	0	0	0	0	0	0	0	0	0	0	0	0	0	0	0	0	0	NA	0	NA	none	0	NA	0	NA	none
Montipora_capitata_PredGene_adi2mcaRNA10389_R5	XP_044170571_1	1.24e-94	XP_044170571_1 uncharacterized protein LOC122954587 [Acropora millepora]	-	0	0	0	0	0	0	0	0	0	0	0	0	0	0	0	0	0	0	0	0	0	0	0	0	0	0	0	0	0	0	0	0	0	0	0	0	NA	0	NA	none	0	NA	0	NA	none
Montipora_capitata_PredGene_adi2mcaRNA10389_R8	XP_044170571_1	5.66e-95	XP_044170571_1 uncharacterized protein LOC122954587 [Acropora millepora]	-	0	0	0	0	0	0	0	0	0	0	0	0	0	0	0	0	0	0	0	0	0	0	0	0	0	0	0	0	0	0	0	0	0	0	0	0	NA	0	NA	none	0	NA	0	NA	none
Montipora_capitata_PredGene_adi2mcaRNA10389_R9	XP_020617325_1	7.85e-89	XP_020617325_1 uncharacterized protein LOC110055289 [Orbicella faveolata]	-	0	0	0	0	0	0	0	0	0	0	0	0	0	0	0.394033	0	0	0	0	0	1.54978	0	0.909877	0.573749	0	0.789971	1.61301	0	0	0	0	0.731582	0	0.513918	0	0	NA	0	NA	none	0	NA	0	NA	none
Montipora_capitata_PredGene_adi2mcaRNA10392_R8	XP_015756602_1	1.22e-112	XP_015756602_1 PREDICTED: uncharacterized protein LOC107336055 [Acropora digitifera]	-	0	0	0	0	0	0	0	0	0	0	0	0	0	0	0	0	0	0	0	0	0	0	0	0	0	0	0	0	0	0	0	0	0	0	0	0	NA	0	NA	none	0	NA	0	NA	none
Montipora_capitata_PredGene_adi2mcaRNA10397_R0	XP_015756649_1	8.82e-283	XP_015756649_1 PREDICTED: retinoblastoma-associated protein-like isoform X2 [Acropora digitifera]	K06618	0	0	0	0	0	0	0	0	0	0	0	0	0	0	9.91549	10.9202	17.1331	10.6509	20.0729	19.686	15.7094	9.05132	16.0789	15.008	16.7652	14.7422	6.34166	13.3107	5.89219	16.218	17.1514	12.3552	11.3861	5.7297	9.77085	0	NA	-0.295413	0.960108	none	0	NA	-0.639176	0.251958	none
Montipora_capitata_PredGene_adi2mcaRNA10404_R0	XP_044179997_1	8.58e-97	XP_044179997_1 EGF-like repeat and discoidin I-like domain-containing protein 3 [Acropora millepora]	K06560	0	0	0	0	0	0	0	0	0	0	0	0	0	0	1.73241	0.936475	2.90102	3.16058	2.60445	2.86225	6.90721	1.99595	5.32556	6.29605	1.97799	3.39087	1.475	2.44112	3.10838	4.14701	4.78826	2.81084	4.25068	2.97919	3.47931	0	NA	0.679731	0.940536	none	0	NA	-0.516708	0.781366	none
Montipora_capitata_PredGene_adi2mcaRNA10406_R0	XP_015756605_1	0	XP_015756605_1 PREDICTED: uncharacterized protein LOC107336058 [Acropora digitifera]	K05094,K09614	14.6	23	15.4	12.1	24.7	22.4	16	23.2	16.4	23.2	18.4	17.6	25.5	13.8	19.3765	25.4807	33.8478	25.9445	28.4672	32.3673	29.185	20.3364	25.9176	33.4555	32.5552	32.4267	20.3291	27.0649	20.1414	22.9801	24.9828	31.7848	21.1984	18.1853	13.9157	-0.424832	0.428252	-0.200243	0.944679	none	-0.287907	0.461669	-0.2703	0.582662	none
Montipora_capitata_PredGene_adi2mcaRNA10415_R0	XP_029187558_1	1.26e-214	XP_029187558_1 uncharacterized protein LOC114954998 [Acropora millepora]	K09614,K20674	0	0	0	0	0	0	0	0	0	0	0	0	0	0	47.04	53.325	12.8364	3.48774	5.00392	5.40274	3.27674	3.15091	3.87275	10.8978	11.5161	6.06636	2.48705	2.80758	4.26479	7.93404	8.15373	3.81206	3.93682	4.77804	6.46196	0	NA	-0.402529	0.964024	none	0	NA	-1.26791	0.0530086	none
Montipora_capitata_PredGene_adi2mcaRNA10437_R0	XP_015756609_1	0	XP_015756609_1 PREDICTED: uncharacterized protein LOC107336061 [Acropora digitifera]	K05475,K16678	0	0	0	0	0	0	0	0	0	0	0	0	0	0	20.554	19.263	26.3852	61.9254	64.2258	56.0226	66.6848	13.4337	35.7165	64.5932	37.7252	39.192	36.0272	45.3	27.817	42.8584	68.3712	39.0164	21.1049	22.147	49.6661	0	NA	-0.722138	0.697107	none	0	NA	-0.117903	0.911028	none
Montipora_capitata_PredGene_adi2mcaRNA10443_R0	XP_015756679_1	4.02e-156	XP_015756679_1 PREDICTED: phospholipid scramblase 2-like [Acropora digitifera]	-	219.3	199	175.9	196.6	192.7	183.7	167.8	191.1	155.7	233.9	200.3	230.7	201.9	226.6	238.617	301.073	278.442	255.844	272.474	307.709	290.271	358.486	313.776	271.35	399.199	284.182	269.504	313.761	280.237	221.379	199.393	226.427	292.455	245.842	195.284	-0.167828	0.254991	0.237932	0.951652	none	-0.0713189	0.588078	0.165519	0.79483	none
Montipora_capitata_PredGene_adi2mcaRNA10446_R0	XP_029184654_2	0	XP_029184654_2 arylsulfatase B-like isoform X1 [Acropora millepora]	K01135,K04515,K12375	0	0	0	0	0	0	0	0	0	0	0	0	0	0	23.9069	24.5703	23.9091	27.0255	28.0934	20.1693	37.0319	6.35484	17.2293	25.8932	19.4561	20.3822	22.1008	24.7236	26.7785	17.1494	9.71833	17.8114	20.0311	29.0358	22.5612	0	NA	-0.39251	0.989359	none	0	NA	0.45558	0.484047	none
Montipora_capitata_PredGene_adi2mcaRNA10446_R5	XP_029206638_2	3.45e-270	XP_029206638_2 arylsulfatase B-like [Acropora millepora]	K01135,K04515,K12375	0	0	0	0	0	0	0	0	0	0	0	0	0	0	27.5039	28.963	38.6407	23.8326	36.0661	33.1672	45.4616	14.6482	31.2492	34.7886	42.6065	15.4053	21.9845	30.7118	13.1374	18.0311	20.8267	27.2907	17.3114	16.2561	10.0314	0	NA	-0.0550665	0.999173	none	0	NA	-0.211537	0.862252	none
Montipora_capitata_PredGene_adi2mcaRNA10451_R0	XP_029186456_2	0	XP_029186456_2 LOW QUALITY PROTEIN: BRCA2-interacting transcriptional repressor EMSY-like [Acropora millepora]	-	0	0	0	0	0	0	0	0	0	0	0	0	0	0	5.41755	7.33036	11.4789	4.72695	9.97409	9.05311	8.87389	6.22282	9.41306	8.26624	9.77331	6.15994	4.49918	7.71932	2.83291	7.94855	8.77792	7.93836	5.41816	3.97789	1.72962	0	NA	0.0642927	0.999173	none	0	NA	-0.434438	0.58169	none
Montipora_capitata_PredGene_adi2mcaRNA10458_R1	XP_029186499_2	1.74e-43	XP_029186499_2 VID27-like protein [Acropora millepora]	-	0	0	0	0	0	0	0	0	0	0	0	0	0	0	0	0	0	0	0	0	0	0	0	0	0	0	0	0	0	0	0	0	0	0	0	0	NA	0	NA	none	0	NA	0	NA	none
Montipora_capitata_PredGene_adi2mcaRNA10479_R0	XP_044175061_1	0	XP_044175061_1 uncharacterized protein LOC122958333 [Acropora millepora]	-	0	0	0	0	0	0	0	0	0	0	0	0	0	0	0	0	0	0	0	0	0	0	0	0.0718148	0	0	0	0	0	0	0.109233	0	0	0	0	0	NA	0	NA	none	0	NA	0	NA	none
Montipora_capitata_PredGene_adi2mcaRNA10479_R1	XP_044175061_1	1.4e-202	XP_044175061_1 uncharacterized protein LOC122958333 [Acropora millepora]	-	0	0	0	0	0	0	0	0	0	0	0	0	0	0	0	0	0	0	0	0	0	0	0	0	0	0	0	0	0	0	0	0	0	0	0	0	NA	0	NA	none	0	NA	0	NA	none
Montipora_capitata_PredGene_adi2mcaRNA1047_R0	XP_044174161_1	3.61e-153	XP_044174161_1 mRNA export factor-like [Acropora millepora]	K14298	43.3	38.5	38.7	37.7	46.2	42.7	34.3	47.2	37.1	45.4	47.1	41.8	33.5	37.9	26.1214	27.784	44.5103	21.9414	27.1392	36.9354	33.3798	45.5757	29.327	36.4499	33.6298	28.2895	28.976	33.3448	24.9296	27.4869	24.6295	46.1106	29.3739	23.4533	8.98506	-0.0961637	0.457639	0.388558	0.928877	none	-0.142567	0.668305	0.118948	0.888784	none
Montipora_capitata_PredGene_adi2mcaRNA10480_R4	XP_028518762_1	1.89e-85	XP_028518762_1 uncharacterized protein LOC114576389 [Exaiptasia diaphana]	-	0	0	0	0	0	0	0	0	0	0	0	0	0	0	0	0	0	0	0	0	0	0	0	0	0	0.186881	0	0	0	0	0	0	0	0.134339	0	0	NA	0	NA	none	0	NA	0	NA	none
Montipora_capitata_PredGene_adi2mcaRNA10482_R0	XP_015756710_1	0	XP_015756710_1 PREDICTED: uncharacterized protein LOC107336157 [Acropora digitifera]	-	0	0	0	0	0	0	0	0	0	0	0	0	0	0	0	0	0.356984	0.241545	0.107815	0.128845	0.253783	0.362285	0.128436	0	0.125279	0.118285	0.0569933	0.176951	0.14476	0.22449	2.11979	0.51252	0	0	0	0	NA	0	NA	none	0	NA	0	NA	none
Montipora_capitata_PredGene_adi2mcaRNA10482_R1	XP_015756710_1	0	XP_015756710_1 PREDICTED: uncharacterized protein LOC107336157 [Acropora digitifera]	-	0	0	0	0	0	0	0	0	0	0	0	0	0	0	0.0733932	0.195696	0.151433	0	0.0270889	0.133891	0.0961724	0	0.0982675	0.0263782	0.0585547	0.127742	0.00485522	0	0	0.0345448	1.24947	0.520108	0	0	0	0	NA	0	NA	none	0	NA	0	NA	none
Montipora_capitata_PredGene_adi2mcaRNA10482_R2	XP_015756710_1	0	XP_015756710_1 PREDICTED: uncharacterized protein LOC107336157 [Acropora digitifera]	-	0	0	0	0	0	0	0	0	0	0	0	0	0	0	0.166151	0.140011	0	0	0	0	0	0.492451	0.389351	0	0.245032	0.131197	0.146373	0.186305	0	0.430534	1.70092	1.11425	0.185977	0.119814	0	0	NA	0	NA	none	0	NA	0	NA	none
Montipora_capitata_PredGene_adi2mcaRNA10482_R5	XP_015756710_1	0	XP_015756710_1 PREDICTED: uncharacterized protein LOC107336157 [Acropora digitifera]	-	0	0	0	0	0	0	0	0	0	0	0	0	0	0	0.0255485	0	0	0	0	0	0	0	0	0	0	0	0.00498693	0	0	0.0244173	0.0160051	0	0	0	0	0	NA	0	NA	none	0	NA	0	NA	none
Montipora_capitata_PredGene_adi2mcaRNA10482_R7	XP_044174359_1	0	XP_044174359_1 uncharacterized protein LOC114974911 [Acropora millepora]	-	0	0	0	0	0	0	0	0	0	0	0	0	0	0	0	0	0.0740206	0	0	0.0456462	0.0950245	0	0.0312752	0.0424978	0.0223761	0.0703255	0.0430948	0	0	0	0	0.0152076	0.0495581	0.0822502	0	0	NA	0	NA	none	0	NA	0	NA	none
Montipora_capitata_PredGene_adi2mcaRNA10482_R8	XP_044174359_1	0	XP_044174359_1 uncharacterized protein LOC114974911 [Acropora millepora]	-	0	0	0	0	0	0	0	0	0	0	0	0	0	0	0.107951	0.100035	0.0737702	0.0302989	0.162289	0.0937386	0.0961237	0.082915	0.229254	0.0210581	0.067229	0	0.0610971	0.133098	0.121056	0.13399	0.0806399	0.0191446	0.154113	0.0188847	0	0	NA	0	NA	none	0	NA	0	NA	none
Montipora_capitata_PredGene_adi2mcaRNA10482_R9	XP_015756710_1	0	XP_015756710_1 PREDICTED: uncharacterized protein LOC107336157 [Acropora digitifera]	-	0	0	0	0	0	0	0	0	0	0	0	0	0	0	0	0	0	0	0	0	0	0	0.0551995	0.0611504	0	0	0	0	0	0	0	0	0	0	0	0	NA	0	NA	none	0	NA	0	NA	none
Montipora_capitata_PredGene_adi2mcaRNA10483_R7	XP_015778507_1	1.56e-40	XP_015778507_1 PREDICTED: uncharacterized protein LOC107356400 [Acropora digitifera]	K22371	0	0	0	0	0	0	0	0	0	0	0	0	0	0	0	0	0	0	0	0	0	0	0	0	0	0	0	0	0	0	0	0	0	0	0	0	NA	0	NA	none	0	NA	0	NA	none
Montipora_capitata_PredGene_adi2mcaRNA10485_R1	XP_015756712_1	0	XP_015756712_1 PREDICTED: uncharacterized protein LOC107336159 [Acropora digitifera]	-	0	0	0	0	0	0	0	0	0	0	0	0	0	0	0	0	0	0	0	0.256044	0.597866	0	0.215852	0	0.229221	0	0.266887	0.101587	0	0.211357	0.484098	0	0.243139	0.287705	0	0	NA	0	NA	none	0	NA	0	NA	none
Montipora_capitata_PredGene_adi2mcaRNA10485_R4	XP_015756712_1	0	XP_015756712_1 PREDICTED: uncharacterized protein LOC107336159 [Acropora digitifera]	-	0	0	0	0	0	0	0	0	0	0	0	0	0	0	0.027659	0.0897085	0.0884226	0	0	0	0	0.297422	0	0	0	0.0842138	0	0	0.441186	0	0	0	0	0	0	0	NA	0	NA	none	0	NA	0	NA	none
Montipora_capitata_PredGene_adi2mcaRNA10485_R6	XP_015756712_1	0	XP_015756712_1 PREDICTED: uncharacterized protein LOC107336159 [Acropora digitifera]	-	0	0	0	0	0	0	0	0	0	0	0	0	0	0	0	0	0	0.266684	0	0	0	0	0	0	0	0	0	0	0	0	0	0	0	0	0	0	NA	0	NA	none	0	NA	0	NA	none
Montipora_capitata_PredGene_adi2mcaRNA10485_R7	XP_015756712_1	0	XP_015756712_1 PREDICTED: uncharacterized protein LOC107336159 [Acropora digitifera]	-	0	0	0	0	0	0	0	0	0	0	0	0	0	0	0	0	0	0	0	0	0	0	0	0	0	0	0	0	0	0	0	0	0	0	0	0	NA	0	NA	none	0	NA	0	NA	none
Montipora_capitata_PredGene_adi2mcaRNA10485_R8	XP_015756712_1	0	XP_015756712_1 PREDICTED: uncharacterized protein LOC107336159 [Acropora digitifera]	-	0	0	0	0	0	0	0	0	0	0	0	0	0	0	0	0	0	0	0	0	0	0	0	0	0	0	0	0	0	0	0	0	0	0	0	0	NA	0	NA	none	0	NA	0	NA	none
Montipora_capitata_PredGene_adi2mcaRNA10485_R9	XP_015756712_1	0	XP_015756712_1 PREDICTED: uncharacterized protein LOC107336159 [Acropora digitifera]	-	0	0	0	0	0	0	0	0	0	0	0	0	0	0	0	0	0	0	0.093905	0	0	0	0	0	0.0389005	0	0.00476256	0	0.0420279	0	0	0	0.0707357	0	0	0	NA	0	NA	none	0	NA	0	NA	none
Montipora_capitata_PredGene_adi2mcaRNA10488_R0	XP_015756714_1	5.08e-166	XP_015756714_1 PREDICTED: uncharacterized protein YJR142W-like [Acropora digitifera]	-	0	0	0	0	0	0	0	0	0	0	0	0	0	0	14.7363	14.9661	17.7019	23.864	25.533	25.007	25.8492	19.0474	22.4421	23.5802	23.2313	17.4032	16.9078	24.5558	19.3496	25.2747	20.4551	19.4049	22.1831	17.2016	14.1253	0	NA	-0.142965	0.999173	none	0	NA	0.196943	0.791512	none
Montipora_capitata_PredGene_adi2mcaRNA10492_R0	XP_015756731_1	3.44e-270	XP_015756731_1 PREDICTED: protein tyrosine phosphatase domain-containing protein 1-like [Acropora digitifera]	K18078	0	0	0	0	0	0	0	0	0	0	0	0	0	0	8.40179	8.89948	9.68117	8.28395	11.1048	10.8239	7.76462	9.51416	10.232	8.89677	12.1653	11.1743	5.14768	9.41738	4.94825	11.4804	6.4006	10.3087	7.80162	8.19824	2.38008	0	NA	-0.100061	0.999173	none	0	NA	-0.477207	0.463061	none
Montipora_capitata_PredGene_adi2mcaRNA10492_R1	XP_015756731_1	1.91e-269	XP_015756731_1 PREDICTED: protein tyrosine phosphatase domain-containing protein 1-like [Acropora digitifera]	K18078	0	0	0	0	0	0	0	0	0	0	0	0	0	0	0.289352	0.374803	1.62737	0.253812	1.46817	0.581447	0.519651	0.600748	0.345193	0.416244	0.464258	0.51047	0.294403	0.463616	0.182579	1.1298	5.47058	0.504474	0.325742	0.324755	0.794816	0	NA	0	NA	none	0	NA	0	NA	none
Montipora_capitata_PredGene_adi2mcaRNA10499_R0	XP_015756717_1	7.39e-292	XP_015756717_1 PREDICTED: uncharacterized protein LOC107336165 [Acropora digitifera]	-	0	0	0	0	0	0	0	0	0	0	0	0	0	0	0	0	0	0	0	0	0	0	0	0	0	0	0	0	0	0	0	0	0	0	0	0	NA	0	NA	none	0	NA	0	NA	none
Montipora_capitata_PredGene_adi2mcaRNA10499_R1	XP_015756717_1	8.23e-289	XP_015756717_1 PREDICTED: uncharacterized protein LOC107336165 [Acropora digitifera]	-	0	0	0	0	0	0	0	0	0	0	0	0	0	0	0	0	0	0	0	0	0	0	0	0	0	0	0	0	0	0	0	0	0	0	0	0	NA	0	NA	none	0	NA	0	NA	none
Montipora_capitata_PredGene_adi2mcaRNA10499_R2	XP_015756717_1	5.53e-288	XP_015756717_1 PREDICTED: uncharacterized protein LOC107336165 [Acropora digitifera]	-	0	0	0	0	0	0	0	0	0	0	0	0	0	0	0	0	0.072965	0	0	0.166713	0	0	0.0950584	0.0941572	0	0	0.0243631	0.0844219	0	0	0	0	0	0.0749312	0	0	NA	0	NA	none	0	NA	0	NA	none
Montipora_capitata_PredGene_adi2mcaRNA10499_R3	XP_015756717_1	3.47e-278	XP_015756717_1 PREDICTED: uncharacterized protein LOC107336165 [Acropora digitifera]	-	0	0	0	0	0	0	0	0	0	0	0	0	0	0	0	0	0	0	0	0	0	0	0	0	0	0	0	0	0	0	0.072576	0	0	0	0	0	NA	0	NA	none	0	NA	0	NA	none
Montipora_capitata_PredGene_adi2mcaRNA10499_R4	XP_015756717_1	4.26e-272	XP_015756717_1 PREDICTED: uncharacterized protein LOC107336165 [Acropora digitifera]	-	0	0	0	0	0	0	0	0	0	0	0	0	0	0	0	0	0	0	0	0	0	0	0	0	0	0	0	0	0	0	0	0	0	0	0	0	NA	0	NA	none	0	NA	0	NA	none
Montipora_capitata_PredGene_adi2mcaRNA10499_R5	XP_044167541_1	3.7e-270	XP_044167541_1 uncharacterized protein LOC122951605 [Acropora millepora]	-	0	0	0	0	0	0	0	0	0	0	0	0	0	0	0	0	0	0	0	0	0	0	0	0	0.10176	0	0	0	0	0.0869197	0	0.20748	0	0	0	0	NA	0	NA	none	0	NA	0	NA	none
Montipora_capitata_PredGene_adi2mcaRNA10499_R6	XP_044167541_1	5.26e-270	XP_044167541_1 uncharacterized protein LOC122951605 [Acropora millepora]	-	0	0	0	0	0	0	0	0	0	0	0	0	0	0	0	0	0	0	0	0	0	0	0	0	0	0	0.0249168	0	0	0	0	0	0	0	0	0	NA	0	NA	none	0	NA	0	NA	none
Montipora_capitata_PredGene_adi2mcaRNA10499_R7	XP_044167541_1	2.9e-267	XP_044167541_1 uncharacterized protein LOC122951605 [Acropora millepora]	-	0	0	0	0	0	0	0	0	0	0	0	0	0	0	0	0	0	0	0	0	0	0	0	0	0	0	0	0	0	0	0	0	0	0	0	0	NA	0	NA	none	0	NA	0	NA	none
Montipora_capitata_PredGene_adi2mcaRNA10499_R8	XP_044167541_1	6.71e-264	XP_044167541_1 uncharacterized protein LOC122951605 [Acropora millepora]	-	0	0	0	0	0	0	0	0	0	0	0	0	0	0	0	0	0	0	0	0	0	0	0	0	0	0	0	0	0	0	0	0	0	0	0	0	NA	0	NA	none	0	NA	0	NA	none
Montipora_capitata_PredGene_adi2mcaRNA10499_R9	XP_044167541_1	7.47e-257	XP_044167541_1 uncharacterized protein LOC122951605 [Acropora millepora]	-	0	0	0	0	0	0	0	0	0	0	0	0	0	0	0	0	0	0	0	0	0	0	0	0	0	0	0	0	0	0	0	0	0	0	0	0	NA	0	NA	none	0	NA	0	NA	none
Montipora_capitata_PredGene_adi2mcaRNA1049_R0	XP_015754940_1	0	XP_015754940_1 PREDICTED: protein FAM91A1-like [Acropora digitifera]	-	0	0	0	0	0	0	0	0	0	0	0	0	0	0	9.37091	11.0836	16.3609	8.63873	10.9876	14.6702	17.4937	9.24743	13.3759	8.73692	17.7506	8.59817	7.46152	12.1868	7.37171	11.6253	18.5383	14.6103	10.8609	7.50857	4.33433	0	NA	0.222066	0.99369	none	0	NA	-0.083518	0.944324	none
Montipora_capitata_PredGene_adi2mcaRNA10505_R0	XP_015756736_1	1.97e-73	XP_015756736_1 PREDICTED: uncharacterized protein LOC107336191 [Acropora digitifera]	-	0	0	0	0	0	0	0	0	0	0	0	0	0	0	0	0.181042	0	0	0	0	0	0	0	0	0	0	0	0	0	0	0	0	0	0	0	0	NA	0	NA	none	0	NA	0	NA	none
Montipora_capitata_PredGene_adi2mcaRNA10517_R1	XP_015756741_1	3.39e-111	XP_015756741_1 PREDICTED: transmembrane and TPR repeat-containing protein 2-like [Acropora digitifera]	-	0	0	0	0	0	0	0	0	0	0	0	0	0	0	0	0	0	0	0	0	0	0	0	0	0	0	0	0	0	0	0	0	0	0	0	0	NA	0	NA	none	0	NA	0	NA	none
Montipora_capitata_PredGene_adi2mcaRNA10524_R0	XP_029200768_2	1.72e-159	XP_029200768_2 cystinosin homolog [Acropora millepora]	K12386	0	0	0	0	0	0	0	0	0	0	0	0	0	0	5.9996	8.65169	8.64218	8.87958	6.28833	11.8554	5.21387	1.76866	5.48024	18.3415	3.82416	8.84508	2.55412	2.22383	1.20505	14.9523	18.107	10.7128	1.59357	1.31996	4.23925	0	NA	-1.14351	0.492189	none	0	NA	-2.09319	0.0349831	DEG
Montipora_capitata_PredGene_adi2mcaRNA10557_R0	XP_015756794_1	2.25e-201	XP_015756794_1 PREDICTED: neuropeptide FF receptor 2-like isoform X1 [Acropora digitifera]	K04225,K14072	0	0	0	0	0	0	0	0	0	0	0	0	0	0	1.70204	1.34063	0.534905	1.30129	2.31884	1.966	2.52523	0.336421	1.37488	3.58466	2.19408	0.923813	1.66244	2.19345	2.72359	3.67006	3.23379	1.19231	2.81897	2.3511	1.24834	0	NA	-0.427404	0.999173	none	0	NA	0.265763	0.895685	none
Montipora_capitata_PredGene_adi2mcaRNA10569_R0	XP_015756802_1	3.53e-77	XP_015756802_1 PREDICTED: phospholipase A2 A2-actitoxin-Cgg2a-like isoform X2 [Acropora digitifera]	K01047	0	0	0	0	0	0	0	0	0	0	0	0	0	0	0.471615	0.169958	0.335043	0	0	0	0	0.845225	0	0	0.228441	0.239322	0.195775	0	0	0	0.822034	0	0	0	0	0	NA	0	NA	none	0	NA	0	NA	none
Montipora_capitata_PredGene_adi2mcaRNA10569_R2	XP_029204206_2	5.54e-59	XP_029204206_2 basic phospholipase A2 nigroxin B-like [Acropora millepora]	K01047	0	0	0	0	0	0	0	0	0	0	0	0	0	0	0.346204	0.187145	0.92231	1.02029	0	0.842932	0.357864	1.55116	0.480632	0	1.00617	0.527046	0.461941	0.213426	0.815294	0.859431	0.181032	1.02574	0.457398	0.378866	0	0	NA	0	NA	none	0	NA	0	NA	none
Montipora_capitata_PredGene_adi2mcaRNA10572_R0	XP_029204206_2	1e-85	XP_029204206_2 basic phospholipase A2 nigroxin B-like [Acropora millepora]	K01047	0	0	0	0	0	0	0	0	0	0	0	0	0	0	0.570596	0.411256	0.202681	0.747373	0	0.231546	0.786418	0.681745	3.69672	0	0	0.86865	0.203026	0.234505	0.900595	0.236078	0.795647	0.375684	0.753859	0.624427	2.67392	0	NA	0	NA	none	0	NA	0	NA	none
Montipora_capitata_PredGene_adi2mcaRNA10579_R0	XP_029204172_1	5.79e-228	XP_029204172_1 transcriptional enhancer factor TEF-1-like isoform X1 [Acropora millepora]	K09448	0	0	0	0	0	0	0	0	0	0	0	0	0	0	36.6657	52.2124	72.5126	30.029	32.0832	50.5748	36.64	36.7171	30.5867	26.1603	35.5592	32.3028	20.7408	35.9851	15.1888	30.6765	43.1197	33.4011	42.3196	23.212	23.1445	0	NA	-0.0811648	0.999173	none	0	NA	-0.142854	0.878809	none
Montipora_capitata_PredGene_adi2mcaRNA10592_R8	XP_015756757_1	1.56e-202	XP_015756757_1 PREDICTED: uncharacterized protein LOC107336213 [Acropora digitifera]	-	0	0	0	0	0	0	0	0	0	0	0	0	0	0	0	0	0	0.14428	0.772033	0	0	0	0.594081	0	0	0.111684	0.0981617	0	0.175529	0.0911498	0	0	0.0969248	0	0	0	NA	0	NA	none	0	NA	0	NA	none
Montipora_capitata_PredGene_adi2mcaRNA10599_R1	XP_029204204_2	6.12e-147	XP_029204204_2 hsp90 co-chaperone Cdc37-like [Acropora millepora]	K09554	0	0	0	0	0	0	0	0	0	0	0	0	0	0	2.33406	3.03657	4.11384	4.22255	5.30873	6.49566	6.10019	3.92539	2.6192	4.17542	3.69852	3.28337	7.41508	8.49676	5.24885	4.04564	4.38686	4.92537	7.92177	5.13769	1.79744	0	NA	-0.333956	0.997528	none	0	NA	1.23285	0.0304947	DEG
Montipora_capitata_PredGene_adi2mcaRNA10614_R0	XP_015756761_1	1.12e-267	XP_015756761_1 PREDICTED: WD repeat-containing protein 91-like [Acropora digitifera]	-	0	0	0	0	0	0	0	0	0	0	0	0	0	0	26.214	30.0976	35.7641	41.2584	70.5045	49.7447	64.7764	45.1116	62.8482	50.4538	71.1901	42.4928	47.8754	63.0047	49.9356	46.3055	61.5181	48.2766	58.5561	41.1891	29.8224	0	NA	0.102682	0.999173	none	0	NA	0.272843	0.626717	none
Montipora_capitata_PredGene_adi2mcaRNA10621_R0	XP_022781645_1	6.27e-73	XP_022781645_1 protein FRA10AC1 homolog [Stylophora pistillata]	K13121	0	0	0	0	0	0	0	0	0	0	0	0	0	0	5.55272	5.41463	5.98105	4.06434	5.72887	7.42257	3.15123	4.29283	3.92998	4.94076	5.26789	3.4809	3.59038	4.96687	4.78613	3.27269	3.75754	4.19358	3.90211	4.52765	6.12261	0	NA	-0.555012	0.937742	none	0	NA	0.242713	0.852346	none
Montipora_capitata_PredGene_adi2mcaRNA10629_R0	XP_029189220_1	2.06e-246	XP_029189220_1 cytosolic purine 5'-nucleotidase-like isoform X5 [Acropora millepora]	K01081	22.1	18.1	19.6	15.4	21.8	16	11.3	11.7	22.2	14.3	9.9	22.6	9.9	17.7	10.5058	9.4523	14.0504	9.00439	12.985	19.4848	12.5359	6.82369	10.2781	10.9563	10.7582	9.23114	5.0803	8.25866	3.87436	14.9653	13.4938	11.0023	8.84965	4.70678	3.46936	-0.203126	0.464765	-0.478104	0.875209	none	-0.699784	0.236393	-0.589554	0.370036	none
Montipora_capitata_PredGene_adi2mcaRNA10631_R0	XP_029189174_2	4.16e-229	XP_029189174_2 fibroblast growth factor receptor 3-like [Acropora millepora]	K04362,K05093,K05094,K05095	0	0	0	0	0	0	0	0	0	0	0	0	0	0	7.70304	10.6721	16.9644	5.82951	17.2135	15.7683	10.4987	9.40809	9.66427	7.2184	18.3244	10.0763	2.50737	12.3115	3.67285	10.0569	12.1734	7.49489	6.63396	3.62168	4.01087	0	NA	-0.346342	0.978057	none	0	NA	-0.760822	0.51391	none
Montipora_capitata_PredGene_adi2mcaRNA10632_R0	XP_015756846_1	8.84e-219	XP_015756846_1 PREDICTED: uncharacterized protein K02A2.6-like [Acropora digitifera]	K14965	0	0	0	0	0	0	0	0	0	0	0	0	0	0	0	0.0979757	0	0	0	0.22065	0	0	0.251625	0.12462	0	0	0.0322453	0	0	0	0	0	0	0.0991737	0	0	NA	0	NA	none	0	NA	0	NA	none
Montipora_capitata_PredGene_adi2mcaRNA10632_R4	XP_015756846_1	7.62e-200	XP_015756846_1 PREDICTED: uncharacterized protein K02A2.6-like [Acropora digitifera]	K14965	0	0	0	0	0	0	0	0	0	0	0	0	0	0	0	0	0	0.362498	0.48541	0	0.190718	0	0.128073	0	0.267709	0	0.0328246	0.113742	0	0	0.0964782	0	0.121881	0	0	0	NA	0	NA	none	0	NA	0	NA	none
Montipora_capitata_PredGene_adi2mcaRNA10632_R7	XP_015756846_1	2.2e-161	XP_015756846_1 PREDICTED: uncharacterized protein K02A2.6-like [Acropora digitifera]	K14965	0	0	0	0	0	0	0	0	0	0	0	0	0	0	0	0	0	0	0.388794	0	0	0	0	0	0	0	0.0197184	0	0	0.137571	0	0	0	0	0	0	NA	0	NA	none	0	NA	0	NA	none
Montipora_capitata_PredGene_adi2mcaRNA10632_R8	XP_015756846_1	3.09e-164	XP_015756846_1 PREDICTED: uncharacterized protein K02A2.6-like [Acropora digitifera]	K14965	0	0	0	0	0	0	0	0	0	0	0	0	0	0	0	0	0	0.209471	0	0	0	0	0.148015	0.146612	0	0	0.0189678	0	0	0.132335	0.111501	0	0	0	0	0	NA	0	NA	none	0	NA	0	NA	none
Montipora_capitata_PredGene_adi2mcaRNA10633_R0	XP_015756847_1	0	XP_015756847_1 PREDICTED: uncharacterized protein K02A2.6-like [Acropora digitifera]	K14965	0	0	0	0	0	0	0	0	0	0	0	0	0	0	0	0	0	0	0	0.0789694	0	0.116256	0	0	0	0	0.0237964	0.0799786	0	0	0.143548	0	0.0857019	0	0	0	NA	0	NA	none	0	NA	0	NA	none
Montipora_capitata_PredGene_adi2mcaRNA10633_R1	XP_015756847_1	2.94e-307	XP_015756847_1 PREDICTED: uncharacterized protein K02A2.6-like [Acropora digitifera]	K14965	0	0	0	0	0	0	0	0	0	0	0	0	0	0	0	0.139672	0	0.253825	0	0.0786383	0.267085	0	0.0896778	0.0888275	0.281601	0	0.0575407	0.0796433	0.202826	0.240533	0.743105	0	0	0	0	0	NA	0	NA	none	0	NA	0	NA	none
Montipora_capitata_PredGene_adi2mcaRNA10633_R8	XP_015756847_1	2.05e-244	XP_015756847_1 PREDICTED: uncharacterized protein K02A2.6-like [Acropora digitifera]	K14965	0	0	0	0	0	0	0	0	0	0	0	0	0	0	0.149211	0.080658	0.238505	0.586317	0.523412	0.0908244	0.462711	0	0.207149	0.102593	0.433651	0	0.237956	0.0919851	0.117129	0.740817	0.146996	0.58945	0.197135	0.163452	0	0	NA	0	NA	none	0	NA	0	NA	none
Montipora_capitata_PredGene_adi2mcaRNA10635_R0	XP_015756863_1	0	XP_015756863_1 PREDICTED: fibroblast growth factor receptor 2-like isoform X1 [Acropora digitifera]	K04362,K05093,K05094,K05095	0	0	0	0	0	0	0	0	0	0	0	0	0	0	36.5224	38.1697	54.3057	76.7225	108.21	101.277	90.905	51.7061	74.1173	67.2758	93.8347	68.841	46.7176	65.0752	45.1273	62.0591	66.9157	64.2771	56.6535	38.8484	21.9345	0	NA	-0.40474	0.649277	none	0	NA	-0.265881	0.573716	none
Montipora_capitata_PredGene_adi2mcaRNA10635_R1	XP_020606914_1	1.82e-303	XP_020606914_1 fibroblast growth factor receptor 2-like isoform X4 [Orbicella faveolata]	K04362,K05093,K05094,K05095	0	0	0	0	0	0	0	0	0	0	0	0	0	0	5.79911	8.33613	13.6634	6.69725	8.9573	4.24596	5.55848	12.9187	10.4377	5.90112	15.0027	21.4796	5.4489	11.3827	5.39541	6.54497	8.02144	8.71434	7.58915	6.0963	0.332495	0	NA	0.589028	0.888849	none	0	NA	-0.709685	0.490749	none
Montipora_capitata_PredGene_adi2mcaRNA10638_R3	XP_015756848_1	1.43e-85	XP_015756848_1 PREDICTED: fibroblast growth factor receptor 2-like [Acropora digitifera]	-	0	0	0	0	0	0	0	0	0	0	0	0	0	0	1.94687	1.50392	1.89772	2.3231	1.76388	2.28619	1.8693	2.24376	2.12433	1.43458	1.81898	1.37693	1.39646	1.80156	1.41945	1.68095	1.23738	1.23645	1.74596	1.59842	0	0	NA	0.00258245	0.999308	none	0	NA	0.2883	0.857648	none
Montipora_capitata_PredGene_adi2mcaRNA10638_R4	KXJ26040_1	6.78e-155	KXJ26040_1 LINE-1 reverse transcriptase-like [Exaiptasia diaphana]	-	0	0	0	0	0	0	0	0	0	0	0	0	0	0	0.1781	0.0638625	0.322722	0.763533	0.222206	0.139025	0.344324	0.49749	0.819455	0.242544	0.959223	0.869345	0.269552	0.142856	0.465612	0.533565	0.540313	0.292461	0.240583	0.12151	0	0	NA	0	NA	none	0	NA	0	NA	none
Montipora_capitata_PredGene_adi2mcaRNA1064_R1	XP_029200249_2	0	XP_029200249_2 dolichyl-diphosphooligosaccharide--protein glycosyltransferase subunit STT3B-like [Acropora millepora]	K07151	0	0	0	0	0	0	0	0	0	0	0	0	0	0	12.8809	17.5099	19.8942	10.1732	14.2541	13.8514	19.6974	13.7859	15.1715	13.3539	16.8888	13.181	11.4549	14.2691	7.05595	11.5795	13.6268	18.4983	10.4681	10.3808	4.63324	0	NA	0.353594	0.877954	none	0	NA	-0.122442	0.898135	none
Montipora_capitata_PredGene_adi2mcaRNA10655_R0	XP_029189232_1	1.75e-55	XP_029189232_1 fibroblast growth factor 18-like [Acropora millepora]	K04358	0	0	0	0	0	0	0	0	0	0	0	0	0	0	1.30718	1.61511	0.795982	1.46757	9.17082	4.09205	6.94908	1.3387	4.40725	2.82472	0.542721	3.41142	4.11958	4.83507	4.69082	4.63572	4.49179	3.31968	4.93435	3.8828	2.6253	0	NA	-0.235234	0.999173	none	0	NA	1.25698	0.414588	none
Montipora_capitata_PredGene_adi2mcaRNA10664_R0	XP_015756890_1	2.56e-101	XP_015756890_1 PREDICTED: tetratricopeptide repeat protein 1-like [Acropora digitifera]	-	24.3	24.6	25.7	25.8	28.3	25.1	22.5	23.3	31.3	23.4	26.1	31.2	22.4	27.1	21.4487	28.6034	32.7182	25.4584	39.5292	35.6548	31.2872	28.4888	27.8121	32.3395	35.1235	31.4924	16.6388	30.204	13.8456	27.5686	34.501	32.2583	23.5907	18.1096	6.12261	0.0747624	0.0512637	-0.17593	0.999173	none	-0.219117	0.238011	-0.464865	0.44439	none
Montipora_capitata_PredGene_adi2mcaRNA10665_R4	XP_029180972_2	2.3e-99	XP_029180972_2 G-protein coupled receptor 157-like isoform X1 [Acropora millepora]	K04600,K16669	0	0	0	0	0	0	0	0	0	0	0	0	0	0	0	0	0	0	0	0	0	0	0	0	0	0	0	0	0	0	0	0	0	0	0	0	NA	0	NA	none	0	NA	0	NA	none
Montipora_capitata_PredGene_adi2mcaRNA10665_R5	XP_029180972_2	2.3e-99	XP_029180972_2 G-protein coupled receptor 157-like isoform X1 [Acropora millepora]	K04600,K16669	0	0	0	0	0	0	0	0	0	0	0	0	0	0	0	0	0	0	0	0	0	0	0	0	0	0	0	0	0	0	0	0	0	0	0	0	NA	0	NA	none	0	NA	0	NA	none
Montipora_capitata_PredGene_adi2mcaRNA10668_R0	XP_015756892_1	3.8e-140	XP_015756892_1 PREDICTED: uncharacterized protein LOC107336324 [Acropora digitifera]	-	0	0	0	0	0	0	0	0	0	0	0	0	0	0	0	0	0	0	0	0	0	0	0	0	0	0	0	0	0	0	0	0	0	0	0	0	NA	0	NA	none	0	NA	0	NA	none
Montipora_capitata_PredGene_adi2mcaRNA10668_R1	XP_015756892_1	6.26e-119	XP_015756892_1 PREDICTED: uncharacterized protein LOC107336324 [Acropora digitifera]	-	0	0	0	0	0	0	0	0	0	0	0	0	0	0	0	0.138223	0	0	0	0	0	0	0	0	0	0	0	0	0	0	0	0	0	0	0	0	NA	0	NA	none	0	NA	0	NA	none
Montipora_capitata_PredGene_adi2mcaRNA10668_R2	XP_015756892_1	4.41e-119	XP_015756892_1 PREDICTED: uncharacterized protein LOC107336324 [Acropora digitifera]	-	0	0	0	0	0	0	0	0	0	0	0	0	0	0	0	0	0	0	0	0	0	0	0	0	0	0	0	0	0	0	0	0	0	0	0	0	NA	0	NA	none	0	NA	0	NA	none
Montipora_capitata_PredGene_adi2mcaRNA10676_R0	XP_015756895_1	3.52e-205	XP_015756895_1 PREDICTED: CAAX prenyl protease 1 homolog [Acropora digitifera]	K06013	0	0	0	0	0	0	0	0	0	0	0	0	0	0	0	0	0	0	0	0.240755	0	0.581011	0	0	0	0	0	0	0	0	1.57933	0	0	0	0	0	NA	0	NA	none	0	NA	0	NA	none
Montipora_capitata_PredGene_adi2mcaRNA10681_R1	XP_015756896_1	0	XP_015756896_1 PREDICTED: nucleolar pre-ribosomal-associated protein 1-like [Acropora digitifera]	K14861	0	0	0	0	0	0	0	0	0	0	0	0	0	0	1.71167	2.5564	2.91546	1.29459	2.45178	3.16063	1.8297	1.3475	2.68195	1.14931	2.30753	1.54239	1.22148	1.39839	1.23778	1.39187	1.38913	2.42703	1.42826	0.905006	0.400066	0	NA	-0.213882	0.999173	none	0	NA	-0.0566653	0.966455	none
Montipora_capitata_PredGene_adi2mcaRNA10685_R0	XP_029214454_2	2.58e-106	XP_029214454_2 uncharacterized protein LOC114977787 [Acropora millepora]	-	0	0	0	0	0	0	0	0	0	0	0	0	0	0	621.033	675.395	915.608	379.666	472.864	562.078	630.87	991.769	604.828	476.919	644.977	627.223	447.717	554.84	474.132	485.926	582.616	619.593	683.598	562.816	259.036	0	NA	0.721914	0.379347	none	0	NA	0.047095	0.95377	none
Montipora_capitata_PredGene_adi2mcaRNA10691_R1	XP_015776455_1	8.63e-181	XP_015776455_1 PREDICTED: tetratricopeptide repeat protein 28-like [Acropora digitifera]	-	170.8	181.6	202.2	178.3	192.6	210.4	157.3	169.2	153.5	160.2	141.4	430.2	162.1	177.1	7.77825	6.02557	11.6264	6.49163	9.57316	12.7535	13.2094	10.3685	11.7704	5.97783	11.2393	7.29001	6.0142	8.41048	5.09676	5.9787	6.73493	7.77748	7.28987	4.40814	3.78886	0.108509	0.435072	0.320386	0.924672	none	-0.303247	0.0854256	-0.0302911	0.980306	none
Montipora_capitata_PredGene_adi2mcaRNA10691_R2	XP_015776455_1	7.36e-188	XP_015776455_1 PREDICTED: tetratricopeptide repeat protein 28-like [Acropora digitifera]	-	0	0	0	0	0	0	0	0	0	0	0	0	0	0	10.2922	8.08428	13.3628	8.91467	8.10698	7.31268	10.2303	6.95883	11.5232	7.40152	10.5506	10.1912	6.83943	9.85023	9.22799	7.25378	7.94299	7.27444	11.9319	6.01469	4.83826	0	NA	0.22629	0.990978	none	0	NA	0.163931	0.848072	none
Montipora_capitata_PredGene_adi2mcaRNA10691_R3	XP_015776455_1	3.14e-170	XP_015776455_1 PREDICTED: tetratricopeptide repeat protein 28-like [Acropora digitifera]	-	0	0	0	0	0	0	0	0	0	0	0	0	0	0	23.8984	31.3672	35.087	46.2514	69.1348	70.4323	64.1678	64.5076	58.3333	35.7082	54.7121	59.0635	28.8902	54.1183	27.4478	48.6089	33.1295	43.999	34.5138	26.0387	6.24392	0	NA	0.0463684	0.999173	none	0	NA	-0.198283	0.823744	none
Montipora_capitata_PredGene_adi2mcaRNA10691_R4	XP_015776455_1	4.74e-165	XP_015776455_1 PREDICTED: tetratricopeptide repeat protein 28-like [Acropora digitifera]	-	0	0	0	0	0	0	0	0	0	0	0	0	0	0	2.81441	1.84714	4.30476	2.7378	4.09137	3.92709	2.79519	3.51616	3.62685	1.98348	4.56791	3.48077	2.54909	3.66835	2.64354	2.10533	10.8663	2.22332	3.14126	1.92907	1.38124	0	NA	-0.0747564	0.999173	none	0	NA	0.1147	0.931436	none
Montipora_capitata_PredGene_adi2mcaRNA10691_R7	XP_015776455_1	9.93e-174	XP_015776455_1 PREDICTED: tetratricopeptide repeat protein 28-like [Acropora digitifera]	-	0	0	0	0	0	0	0	0	0	0	0	0	0	0	3.34956	3.30626	6.03172	3.75295	4.82522	6.03631	5.61453	6.11967	4.85707	3.6116	5.18448	4.01999	3.5712	4.62235	2.78821	4.28017	6.39278	4.29586	2.98153	2.97584	1.55861	0	NA	0.21241	0.999173	none	0	NA	0.070477	0.946069	none
Montipora_capitata_PredGene_adi2mcaRNA10691_R9	XP_015776455_1	4.93e-182	XP_015776455_1 PREDICTED: tetratricopeptide repeat protein 28-like [Acropora digitifera]	-	0	0	0	0	0	0	0	0	0	0	0	0	0	0	17.8094	12.7602	28.2898	17.7588	23.8011	20.2218	19.0197	23.03	22.6928	11.2502	19.0474	24.4675	13.5376	16.8597	16.1169	12.2645	5.80222	16.9777	13.8727	8.58601	6.66583	0	NA	0.100227	0.999173	none	0	NA	0.0530849	0.966593	none
Montipora_capitata_PredGene_adi2mcaRNA10692_R8	XP_015776455_1	1.32e-188	XP_015776455_1 PREDICTED: tetratricopeptide repeat protein 28-like [Acropora digitifera]	-	0	0	0	0	0	0	0	0	0	0	0	0	0	0	2.65635	2.04671	4.22518	4.08646	6.75307	7.43433	5.13612	10.4016	8.25292	2.75212	4.35382	2.018	2.64947	4.97933	2.84768	5.08242	6.13837	4.47198	3.52417	2.18402	1.36546	0	NA	0.459986	0.922859	none	0	NA	0.465223	0.590584	none
Montipora_capitata_PredGene_adi2mcaRNA10697_R3	XP_029204325_2	1.13e-28	XP_029204325_2 protein ALP1-like [Acropora millepora]	-	0	0	0	0	0	0	0	0	0	0	0	0	0	0	0	0	0	0	0	0	0	0	0	0	0	0	0	0	0	0	0	0	0	0	0	0	NA	0	NA	none	0	NA	0	NA	none
Montipora_capitata_PredGene_adi2mcaRNA106_R0	XP_029193867_2	4.52e-65	XP_029193867_2 uncharacterized protein LOC114959868 [Acropora millepora]	-	0	0	0	0	0	0	0	0	0	0	0	0	0	0	57.4518	53.4376	97.8187	61.1678	30.3988	63.6897	55.7374	92.0356	86.4437	48.9912	93.7466	135.342	50.9342	70.8353	42.5793	61.1517	35.621	42.1587	65.9391	72.1798	22.5612	0	NA	0.622563	0.764291	none	0	NA	-0.50169	0.588202	none
Montipora_capitata_PredGene_adi2mcaRNA10706_R4	XP_046841836_1	3.74e-24	XP_046841836_1 uncharacterized protein LOC124435948 [Xenia sp. Carnegie-2017]	-	0	0	0	0	0	0	0	0	0	0	0	0	0	0	0	0	0	0	0	0	0	0	0	0	0	0	0	0	0	0.275142	0	0	0.292866	0	0	0	NA	0	NA	none	0	NA	0	NA	none
Montipora_capitata_PredGene_adi2mcaRNA10725_R0	XP_015756948_1	9.24e-127	XP_015756948_1 PREDICTED: collagen alpha-1(II) chain-like [Acropora digitifera]	K19720	0	0	0	0	0	0	0	0	0	0	0	0	0	0	33.1026	42.2338	32.3736	47.1923	32.3821	41.7201	38.6795	11.9517	30.7749	24.2846	24.3161	27.0726	33.2859	28.0166	27.7257	25.7519	25.6911	37.1393	26.9225	25.2724	28.2128	0	NA	-0.63366	0.72029	none	0	NA	0.546694	0.358499	none
Montipora_capitata_PredGene_adi2mcaRNA10726_R0	XP_015756907_1	0	XP_015756907_1 PREDICTED: SCO-spondin-like [Acropora digitifera]	-	0	0	0	0	0	0	0	0	0	0	0	0	0	0	11.5476	8.85372	6.3652	1.19984	1.89878	5.4745	3.67278	2.18896	2.65907	0.83978	2.09754	0.887431	1.78773	2.63533	1.65605	1.65382	1.50958	1.75454	1.65034	3.03775	3.02442	0	NA	0.0245593	0.999173	none	0	NA	0.974429	0.225481	none
Montipora_capitata_PredGene_adi2mcaRNA10726_R1	XP_029214501_2	0	XP_029214501_2 coadhesin-like [Acropora millepora]	K08621,K13912	0	0	0	0	0	0	0	0	0	0	0	0	0	0	0.546315	0.147658	0.232867	0	0.14373	0.565317	0.0564715	0.19582	0.113767	0.0375627	0.0396937	0.0415843	0.0631757	0.0673579	0.0428849	0.101715	0.114269	0.107909	0.108267	0.0896783	0	0	NA	0	NA	none	0	NA	0	NA	none
Montipora_capitata_PredGene_adi2mcaRNA10726_R3	XP_044164620_1	2.35e-267	XP_044164620_1 SCO-spondin-like isoform X15 [Acropora millepora]	K08621	0	0	0	0	0	0	0	0	0	0	0	0	0	0	1.39502	1.79679	1.54537	0.396096	0.19727	0.366597	1.18766	0.658214	0.494437	0.266202	0.215218	0.760262	0.515072	0.729235	0.29365	0.435904	0.423373	0.783913	0.835728	0.415102	1.20998	0	NA	1.27146	0.815765	none	0	NA	0	NA	none
Montipora_capitata_PredGene_adi2mcaRNA10726_R7	XP_031561120_1	1.38e-247	XP_031561120_1 A disintegrin and metalloproteinase with thrombospondin motifs adt-1-like isoform X1 [Actinia tenebrosa]	K08621,K13912	0	0	0	0	0	0	0	0	0	0	0	0	0	0	2.50505	4.21717	2.89826	1.89838	0.878737	1.78621	8.73006	1.73168	4.07393	5.69219	3.84821	1.0896	2.16467	5.9566	3.7643	2.08769	2.8818	1.69647	3.45147	5.67859	3.14441	0	NA	1.59802	0.213646	none	0	NA	0.391155	0.810829	none
Montipora_capitata_PredGene_adi2mcaRNA10737_R0	XP_015756958_1	1.05e-157	XP_015756958_1 PREDICTED: collagen alpha-1(II) chain-like [Acropora digitifera]	K19719	0	0	0	0	0	0	0	0	0	0	0	0	0	0	35.0621	37.5236	27.5506	39.4304	22.7765	28.4562	42.9547	13.5409	30.1589	26.1367	35.3393	28.935	39.6409	34.351	45.594	19.3421	29.6473	30.6636	38.7421	31.9104	21.9907	0	NA	-0.131129	0.999173	none	0	NA	0.737858	0.188933	none
Montipora_capitata_PredGene_adi2mcaRNA10748_R0	XP_015756967_1	7.64e-141	XP_015756967_1 PREDICTED: collagen alpha chain-like [Acropora digitifera]	K19720	0	0	0	0	0	0	0	0	0	0	0	0	0	0	284.078	299.554	217.807	437.52	290.089	370.84	190.612	42.0827	190.332	159.707	162.386	260.108	182.891	217.573	155.58	209.407	81.9516	277.355	165.334	150.607	105.272	0	NA	-1.45238	0.0655462	none	0	NA	0.195676	0.835432	none
Montipora_capitata_PredGene_adi2mcaRNA10754_R1	XP_015756914_1	7.75e-95	XP_015756914_1 PREDICTED: collagen alpha-1(XII) chain-like [Acropora digitifera]	-	0	0	0	0	0	0	0	0	0	0	0	0	0	0	76.037	60.1691	74.3143	28.2114	49.7363	131.284	44.3422	7.81246	21.9018	17.0446	18.5038	13.8562	10.379	37.0118	6.73202	24.4471	19.6465	36.2539	7.75727	21.3328	5.36107	0	NA	-1.50378	0.213788	none	0	NA	0.285397	0.84788	none
Montipora_capitata_PredGene_adi2mcaRNA10769_R2	XP_015756992_1	8.02e-74	XP_015756992_1 PREDICTED: uncharacterized protein LOC107336432 [Acropora digitifera]	-	0	0	0	0	0	0	0	0	0	0	0	0	0	0	0	0	0	0	0	0	0	0.925498	0	0	0	0	0	0	0	0	0	0.170002	0	0	0	0	NA	0	NA	none	0	NA	0	NA	none
Montipora_capitata_PredGene_adi2mcaRNA10772_R4	XP_015756976_1	2.83e-78	XP_015756976_1 PREDICTED: uncharacterized protein LOC107336413 [Acropora digitifera]	-	0	0	0	0	0	0	0	0	0	0	0	0	0	0	0	0	0	0	0	0	0	0	0.356469	0	0.18656	0	0	0	0	0	0	0	0	0	0	0	NA	0	NA	none	0	NA	0	NA	none
Montipora_capitata_PredGene_adi2mcaRNA10772_R6	XP_044163850_1	1.02e-39	XP_044163850_1 uncharacterized protein LOC122948224 [Acropora millepora]	-	0	0	0	0	0	0	0	0	0	0	0	0	0	0	0	0	0	0.931342	0	0	0	0	0	0	0	0	0	0	0	0	0	0	0	0	0	0	NA	0	NA	none	0	NA	0	NA	none
Montipora_capitata_PredGene_adi2mcaRNA10777_R0	XP_044180064_1	3.94e-236	XP_044180064_1 uncharacterized protein LOC114952338 [Acropora millepora]	-	0	0	0	0	0	0	0	0	0	0	0	0	0	0	0.466851	0.403779	0.955178	0.366892	1.14635	1.78209	1.49096	1.3387	1.1665	0.898773	0.921541	0.568571	0.6292	1.61169	1.17271	0.811251	0.235819	0.559365	0.840197	0.606841	0	0	NA	0	NA	none	0	NA	0	NA	none
Montipora_capitata_PredGene_adi2mcaRNA10777_R1	XP_044180064_1	3.22e-235	XP_044180064_1 uncharacterized protein LOC114952338 [Acropora millepora]	-	0	0	0	0	0	0	0	0	0	0	0	0	0	0	0	0	0.130342	0	0	0	0	0	0	0	0	0	0	0	0	0	0	0	0.146674	0	0	0	NA	0	NA	none	0	NA	0	NA	none
Montipora_capitata_PredGene_adi2mcaRNA1077_R0	XP_015756749_1	3.52e-218	XP_015756749_1 PREDICTED: uncharacterized protein LOC107336201 [Acropora digitifera]	-	0	0	0	0	0	0	0	0	0	0	0	0	0	0	0.237932	0.38585	0.380319	0.350602	0.417315	0.36207	0.614863	0.106605	0.247739	0.163594	0.345749	0.181108	0.169319	0.146679	0.0933863	0.295326	2.61273	0	0.0785877	0	0	0	NA	0	NA	none	0	NA	0	NA	none
Montipora_capitata_PredGene_adi2mcaRNA10784_R2	XP_015757002_1	1.1e-14	XP_015757002_1 PREDICTED: uncharacterized protein LOC107336442 isoform X2 [Acropora digitifera]	-	0	0	0	0	0	0	0	0	0	0	0	0	0	0	0	0	0	0	0	0	0	0	0	0	0	0	0	0	0	0	0	0	0	0	0	0	NA	0	NA	none	0	NA	0	NA	none
Montipora_capitata_PredGene_adi2mcaRNA10795_R1	XP_015757013_1	3.46e-219	XP_015757013_1 PREDICTED: L-galactose dehydrogenase-like [Acropora digitifera]	-	0	0	0	0	0	0	0	0	0	0	0	0	0	0	0	0	0	0	0	0	0	0	0	0	0	0	0	0	0	0	0	0	0	0	1.83548	0	NA	0	NA	none	0	NA	0	NA	none
Montipora_capitata_PredGene_adi2mcaRNA10799_R1	XP_015757017_1	1.44e-72	XP_015757017_1 PREDICTED: histidine triad nucleotide-binding protein 3-like [Acropora digitifera]	-	0	0	0	0	0	0	0	0	0	0	0	0	0	0	0	0	0.339059	0	0	0.365727	0	0	0	0	0.970736	0	0.120826	0	0	0	0.270993	0	0	0	0	0	NA	0	NA	none	0	NA	0	NA	none
Montipora_capitata_PredGene_adi2mcaRNA1079_R2	XP_015757343_1	3.46e-106	XP_015757343_1 PREDICTED: programmed cell death protein 2-like [Acropora digitifera]	K14801	0	0	0	0	0	0	0	0	0	0	0	0	0	0	0	0.138157	0	0.509381	0.173538	0.59673	0.808303	0.198005	1.07486	0.560948	1.10473	0.799289	0.221518	0	1.23402	0	5.0866	0.228652	0	0	0	0	NA	0	NA	none	0	NA	0	NA	none
Montipora_capitata_PredGene_adi2mcaRNA10800_R0	XP_015757016_1	4.9e-93	XP_015757016_1 PREDICTED: protein CDV3 homolog A-like [Acropora digitifera]	-	0	0	0	0	0	0	0	0	0	0	0	0	0	0	85.2274	112.755	111.043	67.0218	80.243	87.6755	60.1249	77.2086	75.1565	80.8406	99.4513	84.6675	48.0841	78.5562	43.3478	81.3694	88.3204	97.545	69.8549	69.6271	55.5094	0	NA	-0.108019	0.999173	none	0	NA	-0.381401	0.445583	none
Montipora_capitata_PredGene_adi2mcaRNA10800_R1	XP_015757016_1	3.54e-21	XP_015757016_1 PREDICTED: protein CDV3 homolog A-like [Acropora digitifera]	-	34	30.7	16.9	24.3	23.5	18.9	31.7	25	27.1	36.7	26.7	17.7	23.6	35.6	36.0058	46.9426	48.3517	37.3429	38.0843	48.7725	28.7743	30.6341	28.2193	45.3913	44.7467	40.1583	25.3526	30.382	18.6251	34.1006	42.6364	42.5157	27.023	20.7976	29.2576	-0.672897	0.152501	-0.478276	0.752103	none	0.417682	0.236438	-0.521717	0.35551	none
Montipora_capitata_PredGene_adi2mcaRNA10804_R5	XP_044174688_1	0	XP_044174688_1 uncharacterized protein LOC114949010 isoform X4 [Acropora millepora]	K11428	0	0	0	0	0	0	0	0	0	0	0	0	0	0	0	0	0	0	0	0	0	0	0	0	0	0	0.00884146	0	0	0	0	0	0	0	0	0	NA	0	NA	none	0	NA	0	NA	none
Montipora_capitata_PredGene_adi2mcaRNA10805_R0	XP_015757020_1	0	XP_015757020_1 PREDICTED: uncharacterized protein LOC107336454 isoform X3 [Acropora digitifera]	-	0	0	0	0	0	0	0	0	0	0	0	0	0	0	0	0	0	0	0	0	0	0	0	0	0	0	0	0	0	0	0	0	0	0	0	0	NA	0	NA	none	0	NA	0	NA	none
Montipora_capitata_PredGene_adi2mcaRNA10809_R0	XP_015756979_1	4.58e-81	XP_015756979_1 PREDICTED: ATP synthase subunit d, mitochondrial-like [Acropora digitifera]	K02138	138.7	105.4	103.4	92.8	162.1	143.4	101.1	98.5	78.9	141.5	167.8	154.8	96.5	145.8	190.351	197.373	164.901	295.96	240.188	237.009	156.24	213.523	222.12	270.522	168.49	255.036	242.683	199.236	208.188	322.207	250.049	193.402	183.428	221.796	316.057	-0.303705	0.372115	-0.371523	0.892852	none	-0.611475	0.105821	0.201229	0.847643	none
Montipora_capitata_PredGene_adi2mcaRNA10815_R8	XP_044165787_1	1.73e-100	XP_044165787_1 uncharacterized protein LOC122949796 [Acropora millepora]	-	0	0	0	0	0	0	0	0	0	0	0	0	0	0	0	0	0	0	0	0	0	0	0	0	0	0	0.0215815	0	0	0	0	0	0	0	0	0	NA	0	NA	none	0	NA	0	NA	none
Montipora_capitata_PredGene_adi2mcaRNA10816_R1	XP_015756991_1	1.18e-123	XP_015756991_1 PREDICTED: G2/M phase-specific E3 ubiquitin-protein ligase-like [Acropora digitifera]	K22371	0	0	0	0	0	0	0	0	0	0	0	0	0	0	0	0	0	0	0	0	0	0	0	0	0.485219	0.25493	0	0	0	0	0	0	0	0	0	0	NA	0	NA	none	0	NA	0	NA	none
Montipora_capitata_PredGene_adi2mcaRNA10817_R0	XP_015756989_1	1.74e-229	XP_015756989_1 PREDICTED: uncharacterized protein LOC107336429 [Acropora digitifera]	K22371	0	0	0	0	0	0	0	0	0	0	0	0	0	0	0.101061	0	0.461196	0	0	0	0	0	0	0	0	0	0.127018	0.325391	0	0	0	0	0.105864	0.297882	0	0	NA	0	NA	none	0	NA	0	NA	none
Montipora_capitata_PredGene_adi2mcaRNA10817_R1	XP_015756989_1	9.77e-214	XP_015756989_1 PREDICTED: uncharacterized protein LOC107336429 [Acropora digitifera]	-	0	0	0	0	0	0	0	0	0	0	0	0	0	0	0	0	0	0	0	0.21203	0.381119	0	0.127725	0.119691	0	0.148539	0	0	0	0.229468	0.287283	0.278687	0	0	0	0	NA	0	NA	none	0	NA	0	NA	none
Montipora_capitata_PredGene_adi2mcaRNA10817_R2	XP_015756989_1	3.14e-195	XP_015756989_1 PREDICTED: uncharacterized protein LOC107336429 [Acropora digitifera]	K22371	0	0	0	0	0	0	0	0	0	0	0	0	0	0	0	0	0.182921	0	0	0	0.177437	0	0	0.118024	0	0	0.137424	0.105821	0.269494	0	0.269279	0	0.168617	0	0	0	NA	0	NA	none	0	NA	0	NA	none
Montipora_capitata_PredGene_adi2mcaRNA10822_R2	XP_015756986_1	0	XP_015756986_1 PREDICTED: uncharacterized protein LOC107336424 [Acropora digitifera]	-	0	0	0	0	0	0	0	0	0	0	0	0	0	0	0.0945158	0.0510916	0.0503593	0	0	0.0575314	0	0	0.0656078	0	0	0.0719434	0.0252226	0	0	0.0586575	4.20095	0	0.187309	0	0	0	NA	0	NA	none	0	NA	0	NA	none
Montipora_capitata_PredGene_adi2mcaRNA10825_R0	XP_015756988_1	2.28e-170	XP_015756988_1 PREDICTED: uncharacterized protein LOC107336427 [Acropora digitifera]	K03969	0	0	0	0	0	0	0	0	0	0	0	0	0	0	0	0.312466	0.32241	0	0.179131	0.116855	0	0.172029	0.669362	0	0.681939	0	0.217373	0.243088	0.150698	0.129269	0	0.0986854	0.157	0.105044	0	0	NA	0	NA	none	0	NA	0	NA	none
Montipora_capitata_PredGene_adi2mcaRNA10825_R1	XP_015756988_1	6.8e-170	XP_015756988_1 PREDICTED: uncharacterized protein LOC107336427 [Acropora digitifera]	-	0	0	0	0	0	0	0	0	0	0	0	0	0	0	0	0	0.204041	0.188004	0	0	0	0	0	0	0.471106	0	0.0990112	0.229591	0	0.238257	0.200147	0.0945042	0.614292	0	0	0	NA	0	NA	none	0	NA	0	NA	none
Montipora_capitata_PredGene_adi2mcaRNA10825_R2	XP_015756988_1	9.17e-174	XP_015756988_1 PREDICTED: uncharacterized protein LOC107336427 [Acropora digitifera]	-	0	0	0	0	0	0	0	0	0	0	0	0	0	0	0	0	0	0	0	0	0	0	0	0	0	0	0	0	0	0	0	0	0	0.0879224	0	0	NA	0	NA	none	0	NA	0	NA	none
Montipora_capitata_PredGene_adi2mcaRNA10825_R4	XP_015756988_1	3.03e-158	XP_015756988_1 PREDICTED: uncharacterized protein LOC107336427 [Acropora digitifera]	-	0	0	0	0	0	0	0	0	0	0	0	0	0	0	0.0933939	0.10624	0	0	0	0.105962	0.465153	0	0.107545	0.121008	0.4012	0	0.104679	0	0.2733	0.122297	0	0.0859615	0.123275	0.440824	0	0	NA	0	NA	none	0	NA	0	NA	none
Montipora_capitata_PredGene_adi2mcaRNA10825_R8	XP_001622922_3	9.49e-193	XP_001622922_3 uncharacterized protein LOC5501659 [Nematostella vectensis]	-	0	0	0	0	0	0	0	0	0	0	0	0	0	0	1.146	1.44167	1.76072	0.879171	1.78676	0.933793	3.22662	1.83307	3.55762	1.49344	3.8598	1.55708	1.30421	1.57634	2.20795	1.72791	1.33708	1.44948	2.0127	1.63202	0	0	NA	1.25216	0.570697	none	0	NA	-0.122649	0.951132	none
Montipora_capitata_PredGene_adi2mcaRNA10825_R9	XP_015756988_1	3.9e-133	XP_015756988_1 PREDICTED: uncharacterized protein LOC107336427 [Acropora digitifera]	K03969	0	0	0	0	0	0	0	0	0	0	0	0	0	0	0	0	0	0	0	0	0	0	0	0	0	0	0.0672512	0	0	0.155466	0	0	0	0	0	0	NA	0	NA	none	0	NA	0	NA	none
Montipora_capitata_PredGene_adi2mcaRNA10829_R2	XP_015757047_1	5.48e-68	XP_015757047_1 PREDICTED: uncharacterized protein LOC107336490 [Acropora digitifera]	K04771	0	0	0	0	0	0	0	0	0	0	0	0	0	0	0.22247	1.08233	1.42242	0.874184	2.14609	0.812501	1.60974	0.199355	2.00755	0.764815	2.26297	0.846698	0.554107	1.37148	0.174636	1.24261	1.5123	0.659142	0.587847	0.608647	0	0	NA	0	NA	none	0	NA	0	NA	none
Montipora_capitata_PredGene_adi2mcaRNA10838_R8	XP_020616969_1	4.7e-123	XP_020616969_1 uncharacterized protein LOC110054933 [Orbicella faveolata]	K06224,K11988,K11989,K11990	13.4	12.1	15.6	9.5	12.9	14.4	12.1	12.6	13.1	12.8	12.1	13.8	12.3	11.4	10.5536	14.6956	8.44684	9.00534	10.7135	13.3123	17.5293	8.60298	12.9316	10.1927	20.6907	10.543	8.92259	12.653	9.36888	6.67478	14.7172	15.2167	7.02292	10.3675	6.59439	-0.0648473	0.958556	0.231201	0.993296	none	-0.142505	0.313346	-0.117073	0.910289	none
Montipora_capitata_PredGene_adi2mcaRNA10858_R1	XP_044169139_1	2.01e-50	XP_044169139_1 uncharacterized protein LOC122953353 [Acropora millepora]	-	0	0	0	0	0	0	0	0	0	0	0	0	0	0	0	0	0	0	0	0	0	0	0	0	0	0	0.0270035	0	0	0	0	0	0	0	0	0	NA	0	NA	none	0	NA	0	NA	none
Montipora_capitata_PredGene_adi2mcaRNA10858_R7	XP_044169139_1	1.56e-47	XP_044169139_1 uncharacterized protein LOC122953353 [Acropora millepora]	-	0	0	0	0	0	0	0	0	0	0	0	0	0	0	0.676597	0.892377	0	0	0	0	0	0	0	0	0	0	0	0	0	0	0	0	0	0	0	0	NA	0	NA	none	0	NA	0	NA	none
Montipora_capitata_PredGene_adi2mcaRNA10863_R1	XP_022782960_1	0	XP_022782960_1 uncharacterized protein LOC111323791 [Stylophora pistillata]	-	0	0	0	0	0	0	0	0	0	0	0	0	0	0	1.34236	1.34145	1.24513	0.680857	0	0.729833	1.57598	1.23964	0.701848	2.2419	1.17059	1.30114	1.31104	1.01361	1.43878	1.8636	12.5861	1.37813	1.08882	1.16185	0.918045	0	NA	0	NA	none	0	NA	-0.0276204	0.992075	none
Montipora_capitata_PredGene_adi2mcaRNA10878_R2	XP_015757042_1	2.11e-105	XP_015757042_1 PREDICTED: uncharacterized protein LOC107336481 [Acropora digitifera]	-	0	0	0	0	0	0	0	0	0	0	0	0	0	0	0.613788	0.862655	1.43954	1.53948	1.61481	1.27028	1.57892	2.38519	2.17119	1.37376	2.67577	2.0556	1.23798	2.27031	1.25272	1.50145	0.192572	1.32633	2.09535	1.45469	0	0	NA	0.488502	0.990795	none	0	NA	-0.0968551	0.956915	none
Montipora_capitata_PredGene_adi2mcaRNA10879_R2	XP_015757081_1	1.4e-144	XP_015757081_1 PREDICTED: uncharacterized protein LOC107336521 isoform X2 [Acropora digitifera]	-	0	0	0	0	0	0	0	0	0	0	0	0	0	0	0	0	0	0	0.806084	0.192843	0.171386	0.225071	0.472701	0.158422	0.161471	0	0.33151	1.28062	0.344424	0	0	0.101798	0.568975	0	0	0	NA	0	NA	none	0	NA	0	NA	none
Montipora_capitata_PredGene_adi2mcaRNA10885_R4	XP_044164629_1	3.14e-134	XP_044164629_1 uncharacterized protein LOC114962582 isoform X3 [Acropora millepora]	-	0	0	0	0	0	0	0	0	0	0	0	0	0	0	0.137862	0.0745229	0.151978	0	0.6045	0.167832	0.427516	0.247076	0.765571	0.189578	0.801333	0	0.269818	0.339954	0.865756	0.171117	0.144178	0.0680769	0.182141	0.301736	0	0	NA	0	NA	none	0	NA	0	NA	none
Montipora_capitata_PredGene_adi2mcaRNA10885_R6	XP_044164629_1	2.66e-123	XP_044164629_1 uncharacterized protein LOC114962582 isoform X3 [Acropora millepora]	-	0	0	0	0	0	0	0	0	0	0	0	0	0	0	0	0	0.370684	0	0	0.846047	0.213984	0.45021	0.965506	0.909437	0.495881	0.503025	0.261946	0.610078	0.155368	0.576541	0	0.224679	0.327523	0	0	0	NA	0	NA	none	0	NA	0	NA	none
Montipora_capitata_PredGene_adi2mcaRNA10885_R7	XP_044164629_1	2.66e-123	XP_044164629_1 uncharacterized protein LOC114962582 isoform X3 [Acropora millepora]	-	0	0	0	0	0	0	0	0	0	0	0	0	0	0	0	0	0	0	0	0	0	0	0	0	0	0	0	0	0	0	0	0	0	0	0	0	NA	0	NA	none	0	NA	0	NA	none
Montipora_capitata_PredGene_adi2mcaRNA10886_R1	XP_044164629_1	8.63e-146	XP_044164629_1 uncharacterized protein LOC114962582 isoform X3 [Acropora millepora]	-	0	0	0	0	0	0	0	0	0	0	0	0	0	0	0.251016	0.474913	1.60493	2.34258	2.53151	2.49823	1.68733	1.43767	1.19085	1.98478	1.96169	2.10174	1.03955	2.47661	1.55694	2.8481	0.0656288	2.68419	2.15556	0.549325	0.661672	0	NA	-0.752978	0.884558	none	0	NA	-0.0583032	0.977096	none
Montipora_capitata_PredGene_adi2mcaRNA10886_R3	XP_015757081_1	4.36e-137	XP_015757081_1 PREDICTED: uncharacterized protein LOC107336521 isoform X2 [Acropora digitifera]	-	0	0	0	0	0	0	0	0	0	0	0	0	0	0	0.196256	0	0.852087	0.392142	1.47899	1.72174	0.412223	2.08528	1.20754	0.741533	0.390802	2.72758	0.660656	0.583237	0.105067	1.16634	0.0684155	0.828727	1.04917	0.369764	0	0	NA	0.148292	0.999173	none	0	NA	0	NA	none
Montipora_capitata_PredGene_adi2mcaRNA10905_R4	XP_015757113_1	0	XP_015757113_1 PREDICTED: uncharacterized protein LOC107336557 [Acropora digitifera]	-	0	0	0	0	0	0	0	0	0	0	0	0	0	0	9.60338	10.8144	13.072	13.482	21.0632	12.5825	15.2043	19.6915	18.025	14.6098	14.6113	13.5267	12.5124	18.472	14.6646	17.9685	6.09446	12.1806	18.4429	12.6967	12.6635	0	NA	0.200393	0.999173	none	0	NA	0.362918	0.471372	none
Montipora_capitata_PredGene_adi2mcaRNA10905_R7	XP_044166849_1	1.82e-224	XP_044166849_1 uncharacterized protein LOC122950902 [Acropora millepora]	-	0	0	0	0	0	0	0	0	0	0	0	0	0	0	0.514224	0.633765	0.686904	1.64537	1.36746	1.91218	2.03179	1.23707	1.79579	0.776493	0.79411	1.17404	0.842318	0.899269	0.834958	1.75834	0	0.932454	0.745154	0.869065	0	0	NA	0.0459782	0.999173	none	0	NA	0.233284	0.894719	none
Montipora_capitata_PredGene_adi2mcaRNA10905_R8	XP_015757113_1	1.84e-215	XP_015757113_1 PREDICTED: uncharacterized protein LOC107336557 [Acropora digitifera]	-	0	0	0	0	0	0	0	0	0	0	0	0	0	0	0	0	0	0	0.263019	0.134255	0	0	0	0	0	0	0.0337381	0	0	0	0	0	0	0	0	0	NA	0	NA	none	0	NA	0	NA	none
Montipora_capitata_PredGene_adi2mcaRNA10906_R2	XP_044168898_1	9.25e-150	XP_044168898_1 uncharacterized protein LOC114951315 [Acropora millepora]	-	0	0	0	0	0	0	0	0	0	0	0	0	0	0	0	0	0	0	0	0	0	0	0	0	0	0	0	0	0	0	0	0	0	0	0	0	NA	0	NA	none	0	NA	0	NA	none
Montipora_capitata_PredGene_adi2mcaRNA10907_R0	XP_044168160_1	5.22e-57	XP_044168160_1 AP-3 complex subunit beta-1-like [Acropora millepora]	-	0	0	0	0	0	0	0	0	0	0	0	0	0	0	0	0	0	0	0	0	0	0	0	0	0	0	0	0	0	0	0	0	0	0	0	0	NA	0	NA	none	0	NA	0	NA	none
Montipora_capitata_PredGene_adi2mcaRNA10907_R1	XP_044183038_1	6.82e-76	XP_044183038_1 uncharacterized protein LOC122963603 [Acropora millepora]	-	0	0	0	0	0	0	0	0	0	0	0	0	0	0	0	0	0	0	0	0	0	0	0	0	0	0	0	0	0	0	0	0	0	0	0	0	NA	0	NA	none	0	NA	0	NA	none
Montipora_capitata_PredGene_adi2mcaRNA10907_R3	XP_044183038_1	1.02e-70	XP_044183038_1 uncharacterized protein LOC122963603 [Acropora millepora]	-	0	0	0	0	0	0	0	0	0	0	0	0	0	0	0	0	1.65204	0	0	0	0	0	0	0	0	0	0	0	0	0	0	0	0	0	0	0	NA	0	NA	none	0	NA	0	NA	none
Montipora_capitata_PredGene_adi2mcaRNA10910_R9	XP_015757093_1	2.25e-79	XP_015757093_1 PREDICTED: piggyBac transposable element-derived protein 4-like [Acropora digitifera]	-	0	0	0	0	0	0	0	0	0	0	0	0	0	0	2.0194	3.38047	3.60962	3.32763	5.48421	3.56865	3.23213	3.26892	2.53221	5.0165	6.34226	2.87591	3.26816	3.37483	3.29977	3.71936	5.40378	2.18738	3.44008	1.99605	2.74741	0	NA	-0.429884	0.978057	none	0	NA	-0.193692	0.881509	none
Montipora_capitata_PredGene_adi2mcaRNA10914_R0	XP_015757095_1	0	XP_015757095_1 PREDICTED: protein bark beetle-like [Acropora digitifera]	-	0	0	0	0	0	0	0	0	0	0	0	0	0	0	2.16326	2.314	3.47614	1.75405	3.53323	3.7622	4.73253	0.635907	2.4471	3.11636	3.077	0.644711	1.09145	2.87887	2.58762	2.14523	2.58167	1.44691	1.33074	1.69096	0.362051	0	NA	-0.253857	0.999173	none	0	NA	0.221416	0.902417	none
Montipora_capitata_PredGene_adi2mcaRNA10914_R1	XP_029186459_2	0	XP_029186459_2 LOW QUALITY PROTEIN: uncharacterized protein LOC114954128 [Acropora millepora]	K09624	0	0	0	0	0	0	0	0	0	0	0	0	0	0	0.150173	0.108428	0.174116	0.191108	0.336454	0.355767	0.303498	0.0437884	0.0649732	0.0172433	0.214954	0.0783073	0.0414914	0.208809	0	0.112672	0.31413	0.214927	0.0222669	0.0378219	0.243833	0	NA	-1.14722	0.892608	none	0	NA	0	NA	none
Montipora_capitata_PredGene_adi2mcaRNA10914_R2	XP_029186459_2	0	XP_029186459_2 LOW QUALITY PROTEIN: uncharacterized protein LOC114954128 [Acropora millepora]	K06252	0	0	0	0	0	0	0	0	0	0	0	0	0	0	2.5563	2.01388	3.61088	1.21369	3.99734	5.02613	3.39738	0.478642	1.79054	1.52224	2.41542	0.840793	0.67089	2.59012	1.27287	1.519	4.31883	3.1479	0.493424	0.905476	0.753159	0	NA	-0.876531	0.8126	none	0	NA	0.148818	0.930889	none
Montipora_capitata_PredGene_adi2mcaRNA10916_R7	XP_015757099_1	6.03e-20	XP_015757099_1 PREDICTED: uncharacterized protein LOC107336539 [Acropora digitifera]	-	0	0	0	0	0	0	0	0	0	0	0	0	0	0	27.8816	30.5124	23.1481	44.8581	41.7806	41.2234	59.9539	41.9497	57.3274	31.9945	41.5458	44.354	37.9007	44.5985	47.7534	38.7068	3.79103	39.6382	38.5789	37.5117	11.4673	0	NA	0.307904	0.944679	none	0	NA	0.437315	0.539532	none
Montipora_capitata_PredGene_adi2mcaRNA10923_R0	XP_015757101_1	4.29e-164	XP_015757101_1 PREDICTED: pleckstrin-2-like [Acropora digitifera]	K19993	0	0	0	0	0	0	0	0	0	0	0	0	0	0	10.998	8.93869	11.9872	16.5135	19.3574	18.8722	25.7888	27.2064	24.2008	16.8687	27.7759	12.1151	20.3173	23.6754	22.8516	25.3507	8.32998	12.607	29.7297	14.1407	8.23501	0	NA	0.519632	0.652803	none	0	NA	0.566845	0.420155	none
Montipora_capitata_PredGene_adi2mcaRNA10924_R1	XP_029207658_2	0	XP_029207658_2 integrator complex subunit 13-like [Acropora millepora]	-	0	0	0	0	0	0	0	0	0	0	0	0	0	0	4.69415	6.63562	7.45897	2.86452	5.43734	4.95645	5.77856	4.94888	4.96514	5.09682	8.85822	6.31104	4.05604	5.20699	4.48596	4.21995	3.60061	6.81078	4.72787	2.67611	2.91522	0	NA	0.266998	0.997011	none	0	NA	-0.259947	0.771716	none
Montipora_capitata_PredGene_adi2mcaRNA10928_R0	XP_015757104_1	7.39e-116	XP_015757104_1 PREDICTED: uncharacterized protein LOC107336544 [Acropora digitifera]	-	0	0	0	0	0	0	0	0	0	0	0	0	0	0	0	0.214223	0	0	0	0	0	0	0	0.13624	0	0	0	0	0	0	0	0	0.130895	0	0	0	NA	0	NA	none	0	NA	0	NA	none
Montipora_capitata_PredGene_adi2mcaRNA10928_R8	XP_044163800_1	2.78e-121	XP_044163800_1 uncharacterized protein LOC122948180 [Acropora millepora]	-	0	0	0	0	0	0	0	0	0	0	0	0	0	0	0	0.317255	0.156354	0	0.386017	0	0.303333	0	0	0	0.106606	0.223367	0.0652584	0	0.230353	0	0.0767232	0.144907	0	0.160567	0	0	NA	0	NA	none	0	NA	0	NA	none
Montipora_capitata_PredGene_adi2mcaRNA10928_R9	XP_015757104_1	5.02e-74	XP_015757104_1 PREDICTED: uncharacterized protein LOC107336544 [Acropora digitifera]	-	0	0	0	0	0	0	0	0	0	0	0	0	0	0	0	0	0	0	0	0	0	0	0	0	0	0	0	0	0	0	0	0	0	0	0	0	NA	0	NA	none	0	NA	0	NA	none
Montipora_capitata_PredGene_adi2mcaRNA10931_R0	XP_015757106_1	1.38e-192	XP_015757106_1 PREDICTED: uncharacterized protein LOC107336547 [Acropora digitifera]	K22371	0	0	0	0	0	0	0	0	0	0	0	0	0	0	0	0	0	0.189772	0	0	0	0	0	0	0.140359	0	0	0.11909	0	0	0	0	0	0	0	0	NA	0	NA	none	0	NA	0	NA	none
Montipora_capitata_PredGene_adi2mcaRNA10931_R1	XP_015757106_1	9.56e-191	XP_015757106_1 PREDICTED: uncharacterized protein LOC107336547 [Acropora digitifera]	K10614,K10615	0	0	0	0	0	0	0	0	0	0	0	0	0	0	0	0	0	0	0	0	0	0	0	0.13624	0	0	0.0176261	0	0	0	0	0	0.130895	0	0	0	NA	0	NA	none	0	NA	0	NA	none
Montipora_capitata_PredGene_adi2mcaRNA10931_R2	XP_015757106_1	1.79e-172	XP_015757106_1 PREDICTED: uncharacterized protein LOC107336547 [Acropora digitifera]	K22371	0	0	0	0	0	0	0	0	0	0	0	0	0	0	0	0	0	0	0	0	0	0	0	0	0	0	0	0	0	0	0	0	0	0	0	0	NA	0	NA	none	0	NA	0	NA	none
Montipora_capitata_PredGene_adi2mcaRNA10932_R0	XP_044184028_1	0	XP_044184028_1 uncharacterized protein LOC122964494 [Acropora millepora]	-	0	0	0	0	0	0	0	0	0	0	0	0	0	0	0	0	0	0.124306	0	0.0761763	0	0	0	0.0870035	0.0897329	0.0963185	0.0248984	0	0	0	0.0880032	0	0	0	0	0	NA	0	NA	none	0	NA	0	NA	none
Montipora_capitata_PredGene_adi2mcaRNA10932_R1	XP_044184028_1	3.37e-306	XP_044184028_1 uncharacterized protein LOC122964494 [Acropora millepora]	-	0	0	0	0	0	0	0	0	0	0	0	0	0	0	0	0.0696898	0	0	0	0	0	0	0	0	0	0.098132	0	0	0	0	0	0	0	0	0	0	NA	0	NA	none	0	NA	0	NA	none
Montipora_capitata_PredGene_adi2mcaRNA10932_R2	XP_044184028_1	2.81e-308	XP_044184028_1 uncharacterized protein LOC122964494 [Acropora millepora]	-	0	0	0	0	0	0	0	0	0	0	0	0	0	0	0.128117	0.277021	0.136525	0.125857	0	0.234811	0.264864	0.114805	0.177864	0.0880888	0.560752	0	0.0773593	0.631848	0.40228	0.954129	0.513838	0.189794	0.169266	0.140204	0.225143	0	NA	0	NA	none	0	NA	0	NA	none
Montipora_capitata_PredGene_adi2mcaRNA10935_R1	XP_029210723_2	0	XP_029210723_2 LOW QUALITY PROTEIN: uncharacterized protein LOC114974728 [Acropora millepora]	-	0	0	0	0	0	0	0	0	0	0	0	0	0	0	0	0.0448341	0	0	0	0	0.0857333	0	0	0	0	0	0.0147556	0	0	0	0.0867395	0	0	0.0453823	0	0	NA	0	NA	none	0	NA	0	NA	none
Montipora_capitata_PredGene_adi2mcaRNA10935_R6	XP_029210723_2	1.93e-215	XP_029210723_2 LOW QUALITY PROTEIN: uncharacterized protein LOC114974728 [Acropora millepora]	-	0	0	0	0	0	0	0	0	0	0	0	0	0	0	0	0.147904	0	0	0	0	0	0.47474	0	0	0.30042	0	0	0.699182	0	0	0	0	0	0	0	0	NA	0	NA	none	0	NA	0	NA	none
Montipora_capitata_PredGene_adi2mcaRNA10935_R8	XP_029210723_2	2.18e-195	XP_029210723_2 LOW QUALITY PROTEIN: uncharacterized protein LOC114974728 [Acropora millepora]	-	0	0	0	0	0	0	0	0	0	0	0	0	0	0	0	0	0	0.272918	0	0	0	0	0	0.326159	0.219361	0.145729	0	0.0909471	0	0	0.0969135	0.0658486	0.0964147	0.19121	0	0	NA	0	NA	none	0	NA	0	NA	none
Montipora_capitata_PredGene_adi2mcaRNA10935_R9	XP_029210723_2	1.13e-190	XP_029210723_2 LOW QUALITY PROTEIN: uncharacterized protein LOC114974728 [Acropora millepora]	-	0	0	0	0	0	0	0	0	0	0	0	0	0	0	0	0.051407	0.0503661	0.18703	0.197738	0.0611282	0	0	0.0660128	0	0.0722058	0	0.0494115	0.121356	0.148332	0.0651576	0	0.058231	0.0737526	0.207102	0	0	NA	0	NA	none	0	NA	0	NA	none
Montipora_capitata_PredGene_adi2mcaRNA10940_R1	XP_044183829_1	3.38e-104	XP_044183829_1 uncharacterized protein LOC122947146 [Acropora millepora]	-	108.1	98.7	74.9	83.3	91.9	82.6	74.7	74.3	98.2	136	94.6	98.7	114.2	110	19.476	20.2408	27.4809	24.4521	29.9758	32.6308	28.7008	26.0875	18.432	30.0008	17.8721	11.7887	14.9495	26.0038	11.1253	14.82	0.181647	30.5616	17.6615	18.3028	0	-0.387031	0.0623983	-0.228015	0.99369	none	-0.225868	0.222083	0.0402254	0.98077	none
Montipora_capitata_PredGene_adi2mcaRNA10947_R0	XP_044174541_1	5.25e-77	XP_044174541_1 uncharacterized protein LOC114963619 [Acropora millepora]	-	0	0	0	0	0	0	0	0	0	0	0	0	0	0	0	0	0	0	0	0	0	0	0	0	0	0	0	0	0	0	0.0885267	0	0	0	0	0	NA	0	NA	none	0	NA	0	NA	none
Montipora_capitata_PredGene_adi2mcaRNA10957_R0	XP_015757147_1	4.16e-86	XP_015757147_1 PREDICTED: proteasome assembly chaperone 2-like [Acropora digitifera]	K11876	12.5	15	10.6	7	17.2	9.8	9.9	19.8	11.4	11.6	13.3	14.4	14.7	11.4	18.6227	20.3165	31.391	20.6226	30.8813	27.6176	23.0999	13.3502	18.5677	27.2383	31.9818	23.1958	15.6921	18.7862	13.7603	34.042	30.1021	23.5752	16.9978	13.3394	10.7104	-0.6687	0.167675	-0.525906	0.779373	none	0.108869	0.848768	-0.468742	0.445583	none
Montipora_capitata_PredGene_adi2mcaRNA10959_R7	XP_044167924_1	9.04e-201	XP_044167924_1 uncharacterized protein LOC122951948 [Acropora millepora]	-	0	0	0	0	0	0	0	0	0	0	0	0	0	0	0.205164	0.0992243	0.0981023	0.369129	0.329691	0	0	0	0	0	0	0.169037	0	0.126478	0	0.255936	0.125358	0	0	0	0	0	NA	0	NA	none	0	NA	0	NA	none
Montipora_capitata_PredGene_adi2mcaRNA10967_R3	XP_044175325_1	4.57e-235	XP_044175325_1 uncharacterized protein LOC114963247 [Acropora millepora]	-	0	0	0	0	0	0	0	0	0	0	0	0	0	0	0.0800316	0.173048	0	0	0	0	0	0	0.111107	0.440215	0	0	0.071191	0.3947	0.376941	0	0.083698	0.0790399	0.211472	0	0	0	NA	0	NA	none	0	NA	0	NA	none
Montipora_capitata_PredGene_adi2mcaRNA10967_R4	XP_015757156_1	1.79e-173	XP_015757156_1 PREDICTED: uncharacterized protein LOC107336602 isoform X2 [Acropora digitifera]	-	0	0	0	0	0	0	0	0	0	0	0	0	0	0	0.487975	1.50732	1.33714	1.50658	1.22268	1.78217	1.72941	1.49922	0.967789	1.2462	1.2156	0.848997	1.16615	1.63305	1.86054	0.519159	1.82261	1.23925	1.01311	1.2206	3.43011	0	NA	-0.100457	0.999173	none	0	NA	0.759211	0.58288	none
Montipora_capitata_PredGene_adi2mcaRNA10967_R8	XP_015757156_1	7.99e-160	XP_015757156_1 PREDICTED: uncharacterized protein LOC107336602 isoform X2 [Acropora digitifera]	-	0	0	0	0	0	0	0	0	0	0	0	0	0	0	0.213479	0.0769324	0.834126	0.279618	0.374427	0.693034	0	0.63766	0.296372	0	0.413621	0.216661	0.354475	0.0877364	0.223437	0.3533	0.148839	0.35139	0.0940148	0	0	0	NA	0	NA	none	0	NA	0	NA	none
Montipora_capitata_PredGene_adi2mcaRNA10967_R9	XP_044164507_1	1.49e-153	XP_044164507_1 uncharacterized protein LOC114952152 isoform X1 [Acropora millepora]	-	0	0	0	0	0	0	0	0	0	0	0	0	0	0	0.21201	0.305612	0.150616	0	0	0	0	0	0.294332	0.194361	0	0.107585	0.0754363	0	0	0	0	0	0.0933679	0	0.24838	0	NA	0	NA	none	0	NA	0	NA	none
Montipora_capitata_PredGene_adi2mcaRNA10970_R0	XP_029201889_2	1.41e-286	XP_029201889_2 neutral and basic amino acid transport protein rBAT-like [Acropora millepora]	K14210	844.6	766.6	520.5	578.5	920.7	798.4	321.6	392.4	857.4	761.4	441.5	839.8	887	932.9	269.121	252.819	399.682	188.53	288.741	271.841	275.031	140.699	198.711	370.167	207.602	186.511	94.0476	165.767	80.9793	237.649	300.175	284.103	110.221	106.063	100.831	-0.552264	0.0403672	-0.289804	0.919159	DEP	-1.27113	0.0335657	-0.940091	0.109661	DEP
Montipora_capitata_PredGene_adi2mcaRNA10972_R4	CAH1799682_1	2.72e-08	CAH1799682_1 unnamed protein product [Owenia fusiformis]	-	0	0	0	0	0	0	0	0	0	0	0	0	0	0	0	0	0	0	0	0	0	0	0	0	0.16522	0	0	0	0	0	0.118907	0	0	0.124425	0	0	NA	0	NA	none	0	NA	0	NA	none
Montipora_capitata_PredGene_adi2mcaRNA10972_R9	XP_046861489_1	3.28e-07	XP_046861489_1 fibrillin-1-like [Xenia sp. Carnegie-2017]	-	0	0	0	0	0	0	0	0	0	0	0	0	0	0	1.69298	2.56244	1.80408	3.54797	2.17753	2.19842	2.1	4.45007	2.19366	2.17286	2.46014	2.57731	1.22485	1.25241	1.41756	1.96127	1.29839	1.89493	1.9385	0.988104	0.39668	0	NA	0.187466	0.999173	none	0	NA	0	NA	none
Montipora_capitata_PredGene_adi2mcaRNA10974_R4	XP_044178296_1	7.99e-113	XP_044178296_1 polycystin-1-like [Acropora millepora]	-	0	0	0	0	0	0	0	0	0	0	0	0	0	0	0	0	0.0542715	0.200123	0	0	0	0	0	0	0	0	0.00906067	0	0	0.252857	0.266312	0	0	0	0	0	NA	0	NA	none	0	NA	0	NA	none
Montipora_capitata_PredGene_adi2mcaRNA10975_R9	MCC6623602_1	2.51e-08	MCC6623602_1 hypothetical protein [Deltaproteobacteria bacterium]	-	0	0	0	0	0	0	0	0	0	0	0	0	0	0	0.478308	0.311325	0.907698	0.377179	0	0	0.987645	0.688117	0.238801	0.537356	0.164871	0.146128	0.017077	0.681332	0	0.595831	1.29618	0.188744	0	0.102733	0	0	NA	0	NA	none	0	NA	0	NA	none
Montipora_capitata_PredGene_adi2mcaRNA10989_R2	XP_022792009_1	4.49e-38	XP_022792009_1 uncharacterized protein LOC111331214 [Stylophora pistillata]	-	0	0	0	0	0	0	0	0	0	0	0	0	0	0	0	0	0	0	0	0	0	0	0	0	0	0	0	0	0	0	0	0	0	0	0	0	NA	0	NA	none	0	NA	0	NA	none
Montipora_capitata_PredGene_adi2mcaRNA10989_R3	XP_044173537_1	6.82e-21	XP_044173537_1 uncharacterized protein LOC122946969 [Acropora millepora]	K12391	0	0	0	0	0	0	0	0	0	0	0	0	0	0	0	0	0	0	0	0	0	0	0	0	0	0	0	0	0	0	0	0	0	0	0	0	NA	0	NA	none	0	NA	0	NA	none
Montipora_capitata_PredGene_adi2mcaRNA10989_R5	XP_044173537_1	2.67e-20	XP_044173537_1 uncharacterized protein LOC122946969 [Acropora millepora]	-	0	0	0	0	0	0	0	0	0	0	0	0	0	0	0	0	0	0	0	0	0	0	0	0	0	0	0	0	0	0	0	0	0	0	0	0	NA	0	NA	none	0	NA	0	NA	none
Montipora_capitata_PredGene_adi2mcaRNA10989_R8	KXJ08838_1	9.93e-25	KXJ08838_1 putative RNA-directed DNA polymerase from transposon BS [Exaiptasia diaphana]	-	0	0	0	0	0	0	0	0	0	0	0	0	0	0	0.486508	0.478111	0.345624	0	0	0.987118	0	0.290639	0.900553	0.223004	1.00201	0.246879	0.219557	1.00973	0	0.228462	0.715706	0.32032	0.42851	0.532406	0	0	NA	0	NA	none	0	NA	0	NA	none
Montipora_capitata_PredGene_adi2mcaRNA10992_R2	XP_044171608_1	9.02e-122	XP_044171608_1 protein ANTAGONIST OF LIKE HETEROCHROMATIN PROTEIN 1-like [Acropora millepora]	-	0	0	0	0	0	0	0	0	0	0	0	0	0	0	0	0	0	0	0	0	0	0	0	0	0	0	0	0	0	0	0.309843	0	0	0	0	0	NA	0	NA	none	0	NA	0	NA	none
Montipora_capitata_PredGene_adi2mcaRNA1099_R0	XP_044181447_1	2.04e-312	XP_044181447_1 adhesion G-protein coupled receptor D1-like [Acropora millepora]	-	0	0	0	0	0	0	0	0	0	0	0	0	0	0	7.52868	7.73604	8.79138	5.34424	2.29264	3.8269	5.03927	4.33208	3.43628	4.27286	5.2252	3.12619	2.98668	4.92193	4.92758	3.55808	9.41867	3.91045	4.01664	3.92044	3.60478	0	NA	0.142301	0.999173	none	0	NA	0.294994	0.767527	none
Montipora_capitata_PredGene_adi2mcaRNA10_R0	XP_015777247_1	1.03e-223	XP_015777247_1 PREDICTED: uncharacterized protein LOC107355227 [Acropora digitifera]	K03899	0	0	0	0	0	0	0	0	0	0	0	0	0	0	0	0.0808538	0.0796948	0	0	0	0	0	0	0	0	0	0	0	0	0	0	0	0	0	0	0	NA	0	NA	none	0	NA	0	NA	none
Montipora_capitata_PredGene_adi2mcaRNA11011_R0	XP_015757211_1	2.62e-91	XP_015757211_1 PREDICTED: transmembrane protein 69-like [Acropora digitifera]	-	0	0	0	0	0	0	0	0	0	0	0	0	0	0	3.95377	4.12712	4.93967	7.50019	5.49988	5.80914	3.38229	7.33027	4.54261	5.99939	3.96234	8.9248	3.25021	5.71529	5.13707	5.07673	4.56265	7.40562	4.86339	3.43158	2.39588	0	NA	-0.256219	0.999173	none	0	NA	-0.202039	0.90558	none
Montipora_capitata_PredGene_adi2mcaRNA11023_R1	XP_015757221_1	7.09e-73	XP_015757221_1 PREDICTED: UPF0746 protein DDB_G0281095-like [Acropora digitifera]	-	0	0	0	0	0	0	0	0	0	0	0	0	0	0	0.149574	1.13195	0.956337	4.40805	2.88576	0	1.54611	1.60839	2.69947	3.7023	4.34704	0.455409	2.62733	2.59216	5.87065	2.4135	2.50281	1.4772	2.76659	5.4016	0	0	NA	-0.362044	0.999173	none	0	NA	0.735826	0.727582	none
Montipora_capitata_PredGene_adi2mcaRNA11023_R2	XP_044164972_1	3.03e-78	XP_044164972_1 UPF0746 protein DDB_G0281095-like [Acropora millepora]	-	0	0	0	0	0	0	0	0	0	0	0	0	0	0	0	0	0.171907	0.633898	0.848832	0	0	0	0.447919	0	0.234421	0	0.179834	0.187761	0	0	0	0.318643	0.213133	0.17654	0	0	NA	0	NA	none	0	NA	0	NA	none
Montipora_capitata_PredGene_adi2mcaRNA11036_R1	XP_029190685_2	7.28e-33	XP_029190685_2 uncharacterized protein LOC114957427 [Acropora millepora]	-	0	0	0	0	0	0	0	0	0	0	0	0	0	0	0.266772	0	0.426419	0.524132	0.233949	0.162383	0	0.717161	0	0.183423	0.775316	0	0.401873	0	0.628445	0.168542	0.41849	0	0.710547	0.29194	2.34402	0	NA	0	NA	none	0	NA	0	NA	none
Montipora_capitata_PredGene_adi2mcaRNA11036_R3	XP_029190685_2	3.55e-30	XP_029190685_2 uncharacterized protein LOC114957427 [Acropora millepora]	-	0	0	0	0	0	0	0	0	0	0	0	0	0	0	3.66503	0.816217	3.19105	8.23712	10.0963	8.29251	2.94421	6.42021	4.96164	9.11477	2.49345	11.4	3.95892	1.68264	2.45666	14.0281	17.7818	3.96381	2.79486	2.76351	0.555458	0	NA	-0.834479	0.788154	none	0	NA	-1.16264	0.445449	none
Montipora_capitata_PredGene_adi2mcaRNA11042_R0	XP_015757228_1	0	XP_015757228_1 PREDICTED: sodium- and chloride-dependent glycine transporter 2-like [Acropora digitifera]	K05034,K05038	0	0	0	0	0	0	0	0	0	0	0	0	0	0	139.631	157.526	164.874	21.2079	38.043	37.5619	29.9642	45.2307	26.9462	27.318	33.8018	31.648	9.29546	28.1175	9.14963	24.1545	23.5318	37.737	32.3173	14.9741	16.0303	0	NA	0.149765	0.999173	none	0	NA	-0.808532	0.242384	none
Montipora_capitata_PredGene_adi2mcaRNA11044_R0	XP_015757193_1	7.89e-307	XP_015757193_1 PREDICTED: paladin-like [Acropora digitifera]	-	0	0	0	0	0	0	0	0	0	0	0	0	0	0	38.3356	47.3156	33.2529	16.5803	21.3416	25.7237	29.6173	25.09	27.4277	17.0925	30.325	17.6275	19.0987	24.8426	16.4328	19.4045	20.9855	25.0034	18.5071	18.8283	15.1749	0	NA	0.387516	0.766614	none	0	NA	0.195864	0.811014	none
Montipora_capitata_PredGene_adi2mcaRNA11044_R1	XP_015757193_1	7.06e-122	XP_015757193_1 PREDICTED: paladin-like [Acropora digitifera]	-	0	0	0	0	0	0	0	0	0	0	0	0	0	0	0	0	0	0	0	0	0	0	0	0	0	0	0	0	0	0	0	0	0	0	0	0	NA	0	NA	none	0	NA	0	NA	none
Montipora_capitata_PredGene_adi2mcaRNA11052_R0	XP_029190598_1	0	XP_029190598_1 cleavage stimulation factor subunit 3-like isoform X1 [Acropora millepora]	K14408,K17081	0	0	0	0	0	0	0	0	0	0	0	0	0	0	4.04595	4.70102	4.82979	5.77504	8.40028	8.55815	6.60364	7.11341	6.99419	5.70982	8.09565	11.5579	4.38018	4.17789	4.40676	5.83014	8.24671	12.2363	8.52548	4.94407	0.853128	0	NA	-0.100804	0.999173	none	0	NA	-0.669399	0.409429	none
Montipora_capitata_PredGene_adi2mcaRNA11057_R0	XP_015757241_1	1.5e-174	XP_015757241_1 PREDICTED: transmembrane protein 19-like [Acropora digitifera]	-	0	0	0	0	0	0	0	0	0	0	0	0	0	0	4.05423	3.61608	7.45251	6.77061	4.97758	11.3519	5.65755	7.44762	6.89486	3.76319	6.03867	3.39459	1.73106	4.99867	2.22776	4.52898	4.87596	4.7047	2.55124	1.8856	1.78114	0	NA	-0.171321	0.999173	none	0	NA	-0.351711	0.81449	none
Montipora_capitata_PredGene_adi2mcaRNA11065_R0	XP_015757197_1	0	XP_015757197_1 PREDICTED: carnitine O-palmitoyltransferase 1, liver isoform-like [Acropora digitifera]	K08765	119.6	77.7	112.1	133.4	211.2	165.5	67.3	69.1	93	110.2	90.2	145.3	91.4	96.6	72.4487	85.7073	75.3674	10.6297	21.4929	23.1188	14.5326	17.4631	19.6318	23.9813	23.0928	11.7499	5.74378	15.8146	6.27263	22.4914	20.4386	17.0342	8.02528	7.29154	7.89036	0.343171	0.44324	-0.0433	0.999173	none	-1.455	0.119181	-0.864928	0.231293	none
Montipora_capitata_PredGene_adi2mcaRNA11065_R1	XP_015757197_1	7.36e-298	XP_015757197_1 PREDICTED: carnitine O-palmitoyltransferase 1, liver isoform-like [Acropora digitifera]	K08765	0	0	0	0	0	0	0	0	0	0	0	0	0	0	86.44	117.515	73.8707	17.1592	15.4922	13.8125	17.558	19.178	25.5292	27.4224	26.9858	19.1712	7.76262	14.5033	9.77265	22.6751	22.944	21.7157	16.4354	9.7572	19.4991	0	NA	0.427536	0.831046	none	0	NA	-0.945457	0.0172023	DEG
Montipora_capitata_PredGene_adi2mcaRNA1106_R1	XP_044181446_1	2.12e-138	XP_044181446_1 G-protein coupled receptor 26-like [Acropora millepora]	-	0	0	0	0	0	0	0	0	0	0	0	0	0	0	0.561924	1.72128	0.598801	0	0	0.684082	0.853656	0.167846	0.650096	0.671106	0.408278	0.142575	0.119031	1.03924	0.294068	0.697704	1.86094	0.0924935	0.371201	0.409958	0.65832	0	NA	0	NA	none	0	NA	0	NA	none
Montipora_capitata_PredGene_adi2mcaRNA11077_R1	XP_015757202_1	5.6e-121	XP_015757202_1 PREDICTED: ankyrin repeat and MYND domain-containing protein 2-like [Acropora digitifera]	-	0	0	0	0	0	0	0	0	0	0	0	0	0	0	0	0.127241	0	0.247094	0	0	0	0.214819	0.535728	0	0.793959	0	0.0209695	0.136335	0	0	0	0.109378	0.148844	0.134116	0	0	NA	0	NA	none	0	NA	0	NA	none
Montipora_capitata_PredGene_adi2mcaRNA11090_R0	XP_015757207_1	0	XP_015757207_1 PREDICTED: coatomer subunit beta-like [Acropora digitifera]	K17301	153	107.9	215.9	220.7	198.6	193.5	204.9	200.2	158.5	146.2	176.8	145.8	142.8	142	58.312	76.1601	67.6454	56.3377	48.1713	72.1733	73.7884	71.7011	74.0203	54.8317	63.5282	65.4428	62.1696	62.6037	60.5352	47.543	50.6035	78.7394	60.6662	63.9082	49.4692	0.764612	0.156511	0.33262	0.842694	none	0.0470814	0.202559	0.315358	0.587931	none
Montipora_capitata_PredGene_adi2mcaRNA11091_R0	XP_015757208_1	1.24e-92	XP_015757208_1 PREDICTED: low-density lipoprotein receptor-related protein 4-like [Acropora digitifera]	K03068	0	0	0	0	0	0	0	0	0	0	0	0	0	0	12.6983	12.3657	28.0086	1.65102	5.73176	6.25175	2.99196	2.59373	3.95357	4.55826	4.74881	7.67571	1.08804	2.82046	2.19882	3.245	9.2277	4.47234	2.65221	1.43051	0.656325	0	NA	-0.470161	0.968779	none	0	NA	-1.28328	0.085736	none
Montipora_capitata_PredGene_adi2mcaRNA11097_R8	KXJ07339_1	0	KXJ07339_1 ATP-dependent DNA helicase PIF1 [Exaiptasia diaphana]	K15255	0	0	0	0	0	0	0	0	0	0	0	0	0	0	0	0	0	0	0	0	0	0	0	0	0	0	0	0	0	0	0	0	0	0	0	0	NA	0	NA	none	0	NA	0	NA	none
Montipora_capitata_PredGene_adi2mcaRNA11100_R4	XP_015757284_1	2e-201	XP_015757284_1 PREDICTED: uncharacterized protein LOC107336734 [Acropora digitifera]	-	0	0	0	0	0	0	0	0	0	0	0	0	0	0	0	0	0	0	0	0	0	0	0	0	0	0	0	0	0	0	0	0	0	0.33719	0	0	NA	0	NA	none	0	NA	0	NA	none
Montipora_capitata_PredGene_adi2mcaRNA11102_R1	XP_020619082_1	1.01e-148	XP_020619082_1 uncharacterized protein LOC110056874 [Orbicella faveolata]	K21754	0	0	0	0	0	0	0	0	0	0	0	0	0	0	0.317651	0	0.338497	0	0	0	0.4378	0	0.293995	0	0.615457	0	0.169537	0.130549	0.332468	0.131425	0	0	0	0.231746	0	0	NA	0	NA	none	0	NA	0	NA	none
Montipora_capitata_PredGene_adi2mcaRNA11102_R2	XP_015757265_1	7.37e-111	XP_015757265_1 PREDICTED: uncharacterized protein LOC107336712 [Acropora digitifera]	K21754	0	0	0	0	0	0	0	0	0	0	0	0	0	0	0	0.138638	0	0	0	0	0.264315	0	0	0	0	0	0.0227457	0	0	0	0	0	0.337829	0.139913	0	0	NA	0	NA	none	0	NA	0	NA	none
Montipora_capitata_PredGene_adi2mcaRNA11102_R4	XP_044163903_1	1.58e-113	XP_044163903_1 uncharacterized protein LOC122948276 [Acropora millepora]	K21754	0	0	0	0	0	0	0	0	0	0	0	0	0	0	0	0	0	0	0	0	0	0	0	0	0	0	0	0	0	0	0	0	0	0	0	0	NA	0	NA	none	0	NA	0	NA	none
Montipora_capitata_PredGene_adi2mcaRNA11102_R5	XP_015757265_1	1.69e-103	XP_015757265_1 PREDICTED: uncharacterized protein LOC107336712 [Acropora digitifera]	K21754	0	0	0	0	0	0	0	0	0	0	0	0	0	0	0	0	0	0	0	0	0	0	0	0	0	0	0	0	0	0	0	0	0	0	0	0	NA	0	NA	none	0	NA	0	NA	none
Montipora_capitata_PredGene_adi2mcaRNA11102_R6	XP_044163903_1	6e-114	XP_044163903_1 uncharacterized protein LOC122948276 [Acropora millepora]	K11827	0	0	0	0	0	0	0	0	0	0	0	0	0	0	0	0.134461	0	0	0	0	0	0	0	0	0	0	0	0	0	0	0	0	0	0	0	0	NA	0	NA	none	0	NA	0	NA	none
Montipora_capitata_PredGene_adi2mcaRNA11107_R0	XP_015757270_1	9.5e-232	XP_015757270_1 PREDICTED: uncharacterized protein LOC107336717 [Acropora digitifera]	-	0	0	0	0	0	0	0	0	0	0	0	0	0	0	0	0	0	0	0	0	0	0	0	0	0	0	0.0191668	0	0	0	0	0	0	0	0	0	NA	0	NA	none	0	NA	0	NA	none
Montipora_capitata_PredGene_adi2mcaRNA11109_R4	XP_044167380_1	6.45e-59	XP_044167380_1 uncharacterized protein LOC122951439 [Acropora millepora]	-	0	0	0	0	0	0	0	0	0	0	0	0	0	0	0	0	0	0	0	0	0	0	0	0.27336	0	0	0	0	0	0	0	0.196325	0	0	0	0	NA	0	NA	none	0	NA	0	NA	none
Montipora_capitata_PredGene_adi2mcaRNA1110_R0	XP_015756844_1	0	XP_015756844_1 PREDICTED: uncharacterized protein LOC107336284 [Acropora digitifera]	-	0	0	0	0	0	0	0	0	0	0	0	0	0	0	3.33558	3.0873	3.88692	3.44176	4.58771	3.91464	6.35014	3.87066	5.06386	1.88094	2.33636	3.58014	2.22854	2.57408	1.54466	1.93606	7.65439	1.18712	2.02908	1.65444	1.26511	0	NA	0.352388	0.921359	none	0	NA	-0.0186637	0.991837	none
Montipora_capitata_PredGene_adi2mcaRNA11111_R0	XP_044179576_1	8.37e-221	XP_044179576_1 uncharacterized protein LOC122961058 [Acropora millepora]	-	0	0	0	0	0	0	0	0	0	0	0	0	0	0	0	0	0	0	0	0	0	0	0.181312	0	0	0	0.0604058	0.0824075	0	0	0	0	0	0	0	0	NA	0	NA	none	0	NA	0	NA	none
Montipora_capitata_PredGene_adi2mcaRNA11111_R3	XP_044179576_1	6.65e-235	XP_044179576_1 uncharacterized protein LOC122961058 [Acropora millepora]	-	0	0	0	0	0	0	0	0	0	0	0	0	0	0	0	0	0	0	0	0	0	0.110664	0.0856383	0	0	0	0.0110293	0.076132	0.0969421	0	0	0	0	0	0	0	NA	0	NA	none	0	NA	0	NA	none
Montipora_capitata_PredGene_adi2mcaRNA11111_R4	XP_044179576_1	3.3e-235	XP_044179576_1 uncharacterized protein LOC122961058 [Acropora millepora]	-	0	0	0	0	0	0	0	0	0	0	0	0	0	0	0	0	0	0	0	0	0	0	0	0	0	0	0.0224981	0	0	0	0	0	0	0	0	0	NA	0	NA	none	0	NA	0	NA	none
Montipora_capitata_PredGene_adi2mcaRNA11111_R7	XP_044167045_1	3.48e-289	XP_044167045_1 uncharacterized protein K02A2.6-like [Acropora millepora]	-	0	0	0	0	0	0	0	0	0	0	0	0	0	0	0	0.207921	0.840522	0.560314	0.477768	0.50938	0.793627	0	0.166311	0.16414	0.556427	0.955804	0.485078	0.649287	0.125044	0.101606	0.0653504	0.31736	0.533629	0.254399	0	0	NA	0	NA	none	0	NA	0	NA	none
Montipora_capitata_PredGene_adi2mcaRNA11115_R3	XP_044184960_1	5.52e-178	XP_044184960_1 uncharacterized protein LOC122947281 [Acropora millepora]	-	0	0	0	0	0	0	0	0	0	0	0	0	0	0	0	0	0	0	0	0	0	0	0	0.26902	0	0	0	0	0	0	0	0	0	0	0	0	NA	0	NA	none	0	NA	0	NA	none
Montipora_capitata_PredGene_adi2mcaRNA11116_R0	XP_015757290_1	1.91e-151	XP_015757290_1 PREDICTED: uncharacterized protein LOC107336741 [Acropora digitifera]	-	0	0	0	0	0	0	0	0	0	0	0	0	0	0	0	0.21561	0	0	0	0	0.208004	0	0	0	0	0	0	0	0	0	0	0.0984802	0	0	0	0	NA	0	NA	none	0	NA	0	NA	none
Montipora_capitata_PredGene_adi2mcaRNA11116_R1	XP_015757290_1	9.71e-150	XP_015757290_1 PREDICTED: uncharacterized protein LOC107336741 [Acropora digitifera]	-	0	0	0	0	0	0	0	0	0	0	0	0	0	0	0.198149	0	0.211153	0	0.521309	0	0	0	0	0	0.287939	0.150827	0.0176261	0	0	0	0.414453	0	0	0	0	0	NA	0	NA	none	0	NA	0	NA	none
Montipora_capitata_PredGene_adi2mcaRNA11116_R2	XP_015757290_1	6.05e-149	XP_015757290_1 PREDICTED: uncharacterized protein LOC107336741 [Acropora digitifera]	-	0	0	0	0	0	0	0	0	0	0	0	0	0	0	3.47311	1.61376	5.49182	3.49395	3.38084	4.02357	7.14273	1.89588	5.41072	6.70392	2.58018	2.04713	2.3057	1.55868	0.657455	4.34987	0.653328	2.74972	0.518544	2.62578	0	0	NA	0.359981	0.999173	none	0	NA	-0.987526	0.553688	none
Montipora_capitata_PredGene_adi2mcaRNA11116_R3	XP_015757290_1	9.97e-148	XP_015757290_1 PREDICTED: uncharacterized protein LOC107336741 [Acropora digitifera]	-	0	0	0	0	0	0	0	0	0	0	0	0	0	0	2.53181	2.43048	0.697387	0.374248	2.14425	0.290976	1.81188	1.10337	1.14922	4.1258	2.5696	0.800268	0.496453	0.747417	0.424394	1.02637	0.89094	1.13915	1.43234	0.498352	0	0	NA	0	NA	none	0	NA	0	NA	none
Montipora_capitata_PredGene_adi2mcaRNA11116_R4	XP_029205458_2	4.77e-151	XP_029205458_2 uncharacterized protein LOC114969310 [Acropora millepora]	-	0	0	0	0	0	0	0	0	0	0	0	0	0	0	2.88243	1.93423	1.80059	0.976407	1.91763	1.08901	1.84935	2.1376	1.93183	6.33005	2.16651	1.21051	1.25199	1.83822	1.40441	0.61685	1.76867	2.06141	1.05054	1.08771	0.349334	0	NA	0.610016	0.99091	none	0	NA	-0.85819	0.617498	none
Montipora_capitata_PredGene_adi2mcaRNA11116_R5	XP_015757290_1	5.94e-146	XP_015757290_1 PREDICTED: uncharacterized protein LOC107336741 [Acropora digitifera]	-	0	0	0	0	0	0	0	0	0	0	0	0	0	0	0.306829	0	0.21194	1.56206	0.169623	0	0.392062	0.356267	0.565889	0.562574	0.324543	0.315639	0.28954	0.125857	0	0.250194	1.04571	0.0980643	0	0.108771	0	0	NA	0	NA	none	0	NA	0	NA	none
Montipora_capitata_PredGene_adi2mcaRNA11116_R8	XP_015757290_1	6.63e-145	XP_015757290_1 PREDICTED: uncharacterized protein LOC107336741 [Acropora digitifera]	-	0	0	0	0	0	0	0	0	0	0	0	0	0	0	0.11228	0.253557	0.144407	0	0	0	0	0	0	1.48064	0.343416	0.698445	0	0.726602	0	4.26199	0.335586	0	0.142018	0.127783	0	0	NA	0	NA	none	0	NA	0	NA	none
Montipora_capitata_PredGene_adi2mcaRNA11128_R4	XP_015747160_1	1.52e-122	XP_015747160_1 PREDICTED: zinc finger protein 862-like [Acropora digitifera]	-	0	0	0	0	0	0	0	0	0	0	0	0	0	0	0	0.262297	0	0	0	0	0	0.434814	0	0	0	0	0.0215815	0	0.190449	0	0	0	0	0.132752	0	0	NA	0	NA	none	0	NA	0	NA	none
Montipora_capitata_PredGene_adi2mcaRNA11128_R8	RMX50179_1	2.3e-82	RMX50179_1 hypothetical protein pdam_00004787 [Pocillopora damicornis]	K03676	0	0	0	0	0	0	0	0	0	0	0	0	0	0	0	0	0	0	0	0	0	0	0	0	0	0	0	0	0	0	0	0	0	0	0	0	NA	0	NA	none	0	NA	0	NA	none
Montipora_capitata_PredGene_adi2mcaRNA11137_R0	XP_015757303_1	1.71e-199	XP_015757303_1 PREDICTED: uncharacterized protein LOC107336751 isoform X2 [Acropora digitifera]	-	286.9	443	276.9	294.8	305.9	322	379.9	371	34.3	367.2	377.4	43.4	380.4	308.9	7.60335	9.7846	19.2747	14.3251	23.9255	31.1131	42.9133	24.7427	37.6973	15.185	31.1579	15.2939	21.3535	50.6001	23.3302	9.6398	0	31.8678	34.0219	17.791	1.4893	-0.319377	0.494388	0.617772	0.551331	none	0.258459	0.0393488	0.881996	0.160119	DEP
Montipora_capitata_PredGene_adi2mcaRNA11137_R1	XP_015757303_1	2.43e-199	XP_015757303_1 PREDICTED: uncharacterized protein LOC107336751 isoform X2 [Acropora digitifera]	-	0	0	0	0	0	0	0	0	0	0	0	0	0	0	1.745	2.1009	3.83675	5.21722	10.0477	7.21676	8.57227	14.5289	10.4779	4.35493	7.42887	2.01165	10.1663	9.15095	12.7158	2.33488	19.1621	8.31214	16.8637	10.3628	6.13331	0	NA	0.629383	0.815765	none	0	NA	1.58199	0.0211687	DEG
Montipora_capitata_PredGene_adi2mcaRNA11158_R0	XP_044181472_1	0	XP_044181472_1 E3 ubiquitin-protein ligase RNF19A-like [Acropora millepora]	K11972,K11973	0	0	0	0	0	0	0	0	0	0	0	0	0	0	24.606	27.9652	29.0635	6.8452	9.73908	13.3871	12.7175	14.5371	13.3015	8.08487	14.3975	10.2806	6.30493	10.6721	6.1536	8.71654	13.8081	12.9033	12.9884	6.91062	5.16595	0	NA	0.478766	0.821617	none	0	NA	-0.231825	0.789511	none
Montipora_capitata_PredGene_adi2mcaRNA11162_R1	NA	NA	NA	-	0	0	0	0	0	0	0	0	0	0	0	0	0	0	42.5342	42.7259	37.8308	46.1063	53.4549	41.5893	60.2379	50.4195	46.9516	50.7592	62.2949	47.417	39.2392	44.5869	66.7773	45.3154	54.2889	46.9795	55.7528	46.5469	58.8552	0	NA	0.167872	0.999173	none	0	NA	0.225837	0.833566	none
Montipora_capitata_PredGene_adi2mcaRNA11166_R0	XP_015757357_1	2.14e-31	XP_015757357_1 PREDICTED: dynein regulatory complex protein 1-like [Acropora digitifera]	K19754	0	0	0	0	0	0	0	0	0	0	0	0	0	0	7.81153	11.7295	18.4982	3.41055	4.56696	17.9628	13.4577	23.333	9.63973	5.37094	10.7207	6.60663	7.41188	11.2364	7.49458	12.9278	4.99241	6.85755	6.30694	8.07357	7.62631	0	NA	0.922335	0.923704	none	0	NA	0	NA	none
Montipora_capitata_PredGene_adi2mcaRNA11167_R0	XP_015757319_1	1.2e-174	XP_015757319_1 PREDICTED: dynein regulatory complex protein 1-like [Acropora digitifera]	K19754	0	0	0	0	0	0	0	0	0	0	0	0	0	0	43.107	39.9579	46.8947	49.7849	46.6789	33.3122	41.0717	51.1906	48.2925	46.1851	82.25	48.5058	37.9962	47.5104	46.0672	49.2093	41.8673	34.7247	44.5186	41.1028	64.5546	0	NA	0.126133	0.999173	none	0	NA	-0.108061	0.90558	none
Montipora_capitata_PredGene_adi2mcaRNA11172_R1	XP_029195715_2	1.28e-204	XP_029195715_2 uncharacterized protein LOC114961247 [Acropora millepora]	K07852	0	0	0	0	0	0	0	0	0	0	0	0	0	0	0.209913	0	1.15615	1.34301	0	0.167839	0.594377	0	0	0	1.48529	0.185916	0.0867203	0	0	0	0.108353	0.413142	0.225828	0	0.790464	0	NA	0	NA	none	0	NA	0	NA	none
Montipora_capitata_PredGene_adi2mcaRNA11174_R0	XP_015757359_1	0	XP_015757359_1 PREDICTED: metabotropic glutamate receptor 3-like [Acropora digitifera]	K04603,K04604,K04605,K04607,K04608,K04611	0	0	0	0	0	0	0	0	0	0	0	0	0	0	50.8776	50.7601	49.0041	14.4504	23.0447	23.4277	19.1173	19.6442	19.9763	20.1789	30.2993	31.0359	11.2556	19.237	12.2757	19.0318	17.0894	25.6701	21.025	10.2759	7.27813	0	NA	-0.016952	0.999173	none	0	NA	-0.673952	0.158593	none
Montipora_capitata_PredGene_adi2mcaRNA11174_R3	XP_044174200_1	0	XP_044174200_1 metabotropic glutamate receptor 3-like isoform X2 [Acropora millepora]	K04603,K04604,K04605,K04607,K04608,K04611	0	0	0	0	0	0	0	0	0	0	0	0	0	0	1.10429	2.22562	3.64034	4.65337	3.28269	4.59289	3.5744	2.73306	4.49171	3.40923	3.47861	6.07296	1.67127	3.16777	1.07356	2.86826	2.69766	2.69591	2.23198	1.70237	0.902447	0	NA	-0.221537	0.999173	none	0	NA	-0.918894	0.296539	none
Montipora_capitata_PredGene_adi2mcaRNA11188_R9	XP_044171240_1	5.33e-149	XP_044171240_1 uncharacterized protein LOC122955560 [Acropora millepora]	-	0	0	0	0	0	0	0	0	0	0	0	0	0	0	2.63404	2.64905	3.19856	0.722114	3.2232	3.6541	7.47175	1.53698	4.59229	2.69555	3.73863	2.33137	4.71884	4.07843	4.3277	4.79009	0.0640631	2.96439	2.91352	4.82658	0	0	NA	0.821893	0.90291	none	0	NA	0.922703	0.202853	none
Montipora_capitata_PredGene_adi2mcaRNA11212_R0	XP_020630982_1	0	XP_020630982_1 adenylate cyclase type 3-like [Orbicella faveolata]	K01768,K08043,K08045,K08046	0	0	0	0	0	0	0	0	0	0	0	0	0	0	8.09746	10.4317	9.4795	8.73878	9.49987	7.94751	13.7188	9.89999	12.0013	13.0713	12.0406	7.69953	7.42806	10.6584	10.0805	11.7539	10.991	7.6873	10.0987	8.91062	6.1774	0	NA	0.441628	0.733857	none	0	NA	0.0665405	0.950997	none
Montipora_capitata_PredGene_adi2mcaRNA11213_R0	XP_015757386_1	1.6e-124	XP_015757386_1 PREDICTED: adenylate cyclase type 3-like [Acropora digitifera]	K01768,K08043,K08045,K08046	0	0	0	0	0	0	0	0	0	0	0	0	0	0	2.96733	2.11877	5.33702	1.7113	4.39213	5.43438	6.30246	2.7318	2.87191	5.09048	2.53142	0.994497	0.813539	3.62447	1.19653	3.91907	3.75765	2.6882	0.71923	1.19149	0	0	NA	0.040756	0.999173	none	0	NA	-0.475833	0.84048	none
Montipora_capitata_PredGene_adi2mcaRNA11228_R5	XP_044181785_1	0	XP_044181785_1 uncharacterized protein LOC114961199 isoform X2 [Acropora millepora]	K15261	0	0	0	0	0	0	0	0	0	0	0	0	0	0	0.206025	0.173241	0.855325	0.179903	0.0401503	0.279935	0.333028	0	0.286023	0.909428	0	0.209096	0.0245414	0.0566179	0	0.539858	6.45631	0.475401	0	0.0250513	0	0	NA	0	NA	none	0	NA	0	NA	none
Montipora_capitata_PredGene_adi2mcaRNA11228_R6	XP_015757400_1	0	XP_015757400_1 PREDICTED: uncharacterized protein LOC107336845 [Acropora digitifera]	K15261	0	0	0	0	0	0	0	0	0	0	0	0	0	0	0.0597521	0	0.129087	0	0	0.195602	0.324552	0.107623	0	0.0560926	0.203352	0.0915401	0.118688	0.0738187	0.061695	0.118566	5.77286	0.275191	0.0801011	0.0961004	0.0700023	0	NA	0	NA	none	0	NA	0	NA	none
Montipora_capitata_PredGene_adi2mcaRNA11228_R7	XP_029195649_2	7.57e-312	XP_029195649_2 uncharacterized protein LOC114961199 isoform X1 [Acropora millepora]	K15261	0	0	0	0	0	0	0	0	0	0	0	0	0	0	1.19425	1.14755	4.59135	3.3695	4.15826	4.42544	4.33127	4.14078	3.82236	2.40368	2.26602	1.78514	1.65463	3.38764	1.10889	3.57634	0.383774	4.06672	1.8042	1.01148	0.61618	0	NA	0.0650975	0.999173	none	0	NA	0.14308	0.913339	none
Montipora_capitata_PredGene_adi2mcaRNA11233_R0	XP_029195760_2	0	XP_029195760_2 calmodulin-regulated spectrin-associated protein 1-B-like isoform X1 [Acropora millepora]	K17493	0	0	0	0	0	0	0	0	0	0	0	0	0	0	7.36094	9.33545	10.576	8.89981	7.2553	10.8951	11.0231	9.27403	10.1755	7.98101	10.2798	10.0088	6.22883	7.87334	5.43252	8.72277	9.22794	9.66191	6.27562	6.05184	3.0404	0	NA	0.180523	0.99369	none	0	NA	-0.250858	0.672424	none
Montipora_capitata_PredGene_adi2mcaRNA11238_R1	XP_015757415_1	1.05e-84	XP_015757415_1 PREDICTED: interferon regulatory factor 1-like [Acropora digitifera]	K09444,K09445	0	0	0	0	0	0	0	0	0	0	0	0	0	0	0	0	0.760354	0	0	1.42616	0	2.32659	1.29111	0	0	0	0	0	0.832673	0.21549	0	0	0	0	0	0	NA	0	NA	none	0	NA	0	NA	none
Montipora_capitata_PredGene_adi2mcaRNA11252_R3	XP_015757421_1	1.03e-45	XP_015757421_1 PREDICTED: uncharacterized protein LOC107336860 [Acropora digitifera]	-	0	0	0	0	0	0	0	0	0	0	0	0	0	0	0	0	0	0	0	0	0	0	0	0	0	0	0	0	0	0	0	0	0	0	0	0	NA	0	NA	none	0	NA	0	NA	none
Montipora_capitata_PredGene_adi2mcaRNA11252_R4	XP_029195689_2	2.39e-56	XP_029195689_2 uncharacterized protein LOC114961227 [Acropora millepora]	-	0	0	0	0	0	0	0	0	0	0	0	0	0	0	0	0	0	0.423337	0	0	0	0	0	0	0	0	0	0	0	0	0	0	0	0	0	0	NA	0	NA	none	0	NA	0	NA	none
Montipora_capitata_PredGene_adi2mcaRNA1127_R2	XP_015757874_1	4.94e-164	XP_015757874_1 PREDICTED: uncharacterized protein LOC107337224 isoform X8 [Acropora digitifera]	K18408	0	0	0	0	0	0	0	0	0	0	0	0	0	0	0.0724992	0.313522	0	0.170644	0	0.176696	0	0	0.111923	0	0	0.11037	0.0721521	0	0	0	0.249601	0.142915	0	0.185812	0	0	NA	0	NA	none	0	NA	0	NA	none
Montipora_capitata_PredGene_adi2mcaRNA1127_R3	XP_015757874_1	2.38e-153	XP_015757874_1 PREDICTED: uncharacterized protein LOC107337224 isoform X8 [Acropora digitifera]	K18408	0	0	0	0	0	0	0	0	0	0	0	0	0	0	0	0.37683	0.371428	1.06858	0	0.254426	0.720587	0.24987	1.22241	0.766891	0.1013	0.212249	0.401901	0.773549	0.437775	0.432632	0.561947	0.413357	0.644703	0.202772	0.245008	0	NA	0	NA	none	0	NA	0	NA	none
Montipora_capitata_PredGene_adi2mcaRNA11287_R1	XP_015750841_1	3.79e-65	XP_015750841_1 PREDICTED: DNA-directed RNA polymerase III subunit RPC9-like [Acropora digitifera]	-	0	0	0	0	0	0	0	0	0	0	0	0	0	0	0	0	0	0	0	0	0	0	0	0	0	0	0	0	0	0	1.70092	0	0	0	0	0	NA	0	NA	none	0	NA	0	NA	none
Montipora_capitata_PredGene_adi2mcaRNA11289_R1	XP_029194278_2	1.98e-295	XP_029194278_2 F-box/WD repeat-containing protein 8-like [Acropora millepora]	K10264	0	0	0	0	0	0	0	0	0	0	0	0	0	0	1.57588	1.66485	3.58539	1.47783	1.9649	2.1657	2.16379	1.29588	1.72565	1.09644	2.66831	1.05438	0.750089	2.14661	0.496519	2.3212	2.95835	1.79458	0.734288	0.99503	0	0	NA	-0.110891	0.999173	none	0	NA	-0.249533	0.904906	none
Montipora_capitata_PredGene_adi2mcaRNA11302_R0	XP_029205601_2	4.69e-171	XP_029205601_2 calponin homology domain-containing protein DDB_G0272472-like [Acropora millepora]	K20899	0	0	0	0	0	0	0	0	0	0	0	0	0	0	0.676104	0.123712	1.02515	0	1.17424	1.41218	1.978	3.14386	2.04408	0.547181	0.388953	0.527558	4.16737	13.4297	7.7647	0.462289	8.81927	2.08179	11.067	6.97496	3.93577	0	NA	1.56818	0.664589	none	0	NA	4.34922	2.20176e-12	DEG
Montipora_capitata_PredGene_adi2mcaRNA11302_R1	XP_029205601_2	3.78e-170	XP_029205601_2 calponin homology domain-containing protein DDB_G0272472-like [Acropora millepora]	K20899	0	0	0	0	0	0	0	0	0	0	0	0	0	0	0.81214	1.66404	2.09193	2.16591	3.94963	1.40614	4.74524	5.45052	4.46037	1.57514	2.49456	1.40243	6.16844	14.2982	18.5425	0.632371	30.6678	3.96074	18.0205	13.146	3.42588	0	NA	0.993942	0.613151	none	0	NA	3.12311	1.15308e-08	DEG
Montipora_capitata_PredGene_adi2mcaRNA11302_R5	XP_020614507_1	8.59e-165	XP_020614507_1 uncharacterized protein LOC110052694 [Orbicella faveolata]	K20899	0	0	0	0	0	0	0	0	0	0	0	0	0	0	0.192906	0.0971438	0.165455	2.38169	0.802383	2.10995	1.47186	2.8964	1.74522	1.62524	2.03478	0.349052	3.36117	10.0232	6.21747	0.641257	0.226646	1.19137	4.9988	6.40361	0	0	NA	0.239657	0.999173	none	0	NA	2.5361	0.000524073	DEG
Montipora_capitata_PredGene_adi2mcaRNA11304_R0	XP_015757462_1	0	XP_015757462_1 PREDICTED: RNA-directed DNA polymerase from mobile element jockey-like [Acropora digitifera]	-	0	0	0	0	0	0	0	0	0	0	0	0	0	0	0	0.19682	0.106505	0.17884	0.0798262	0.0554069	0.494168	0.163136	0.0631851	0.125172	0.0661366	0.41572	0.05523	0.280575	0.500176	0.139421	0.297439	0.40454	0.300653	0.0498066	0	0	NA	0	NA	none	0	NA	0	NA	none
Montipora_capitata_PredGene_adi2mcaRNA11304_R1	XP_015757462_1	0	XP_015757462_1 PREDICTED: RNA-directed DNA polymerase from mobile element jockey-like [Acropora digitifera]	-	0	0	0	0	0	0	0	0	0	0	0	0	0	0	0	0	0.0623999	0	0	0	0.0961743	0	0	0	0	0	0.0149155	0	0	0.0587803	0	0.0918419	0	0	0	0	NA	0	NA	none	0	NA	0	NA	none
Montipora_capitata_PredGene_adi2mcaRNA11304_R2	XP_015757462_1	0	XP_015757462_1 PREDICTED: RNA-directed DNA polymerase from mobile element jockey-like [Acropora digitifera]	-	0	0	0	0	0	0	0	0	0	0	0	0	0	0	0.246892	0	0.143808	0	0	0	0.102083	0.353983	0.137103	0.204792	0.143508	0.150418	0.0472358	0.121762	0.0750419	0.154143	0.205994	0.0487666	0	0.0540369	0	0	NA	0	NA	none	0	NA	0	NA	none
Montipora_capitata_PredGene_adi2mcaRNA11304_R4	XP_015757462_1	2.48e-289	XP_015757462_1 PREDICTED: RNA-directed DNA polymerase from mobile element jockey-like [Acropora digitifera]	-	0	0	0	0	0	0	0	0	0	0	0	0	0	0	0.218139	0.117918	0.377623	0.993561	1.28802	0.515122	1.07782	0.488685	0.532092	0.426782	0.705852	0.248981	0.204375	0.336126	0.0882721	0.936081	0.863596	0.329833	0.648453	0.477438	0	0	NA	-0.383232	0.999173	none	0	NA	0	NA	none
Montipora_capitata_PredGene_adi2mcaRNA11304_R6	PFX23186_1	2.48e-262	PFX23186_1 RNA-directed DNA polymerase from mobile element jockey [Stylophora pistillata]	-	0	0	0	0	0	0	0	0	0	0	0	0	0	0	3.99708	5.16426	6.60216	8.59914	9.81272	8.24004	8.51632	5.89338	7.78644	7.91757	12.3704	13.0296	5.88411	8.94633	6.66729	7.30746	9.02282	7.95412	9.17166	4.8329	0.283633	0	NA	-0.272963	0.964024	none	0	NA	-0.362652	0.615261	none
Montipora_capitata_PredGene_adi2mcaRNA11304_R9	PFX23186_1	1.44e-262	PFX23186_1 RNA-directed DNA polymerase from mobile element jockey [Stylophora pistillata]	-	0	0	0	0	0	0	0	0	0	0	0	0	0	0	0.645708	1.15816	1.93458	0.124575	0.709105	0.963845	2.8337	0.633527	1.60245	1.33405	3.25389	1.50897	1.13587	1.50186	1.18247	0.660786	0.318647	1.77475	2.72873	0.78505	0.313731	0	NA	1.54241	0.664589	none	0	NA	-0.370276	0.791328	none
Montipora_capitata_PredGene_adi2mcaRNA11308_R4	XP_015757488_1	3.65e-96	XP_015757488_1 PREDICTED: uncharacterized protein LOC107336919 [Acropora digitifera]	-	0	0	0	0	0	0	0	0	0	0	0	0	0	0	0	0	0	0	0	0	0	0	0	0	0	0	0	0	0	0	0	0	0	0	0	0	NA	0	NA	none	0	NA	0	NA	none
Montipora_capitata_PredGene_adi2mcaRNA11308_R5	XP_015757488_1	2.69e-79	XP_015757488_1 PREDICTED: uncharacterized protein LOC107336919 [Acropora digitifera]	-	0	0	0	0	0	0	0	0	0	0	0	0	0	0	0	0	0	0	0	0	0	0	0	0	0	0	0	0	0	0	0	0	0	0	0	0	NA	0	NA	none	0	NA	0	NA	none
Montipora_capitata_PredGene_adi2mcaRNA11308_R6	XP_015757488_1	9.97e-79	XP_015757488_1 PREDICTED: uncharacterized protein LOC107336919 [Acropora digitifera]	-	0	0	0	0	0	0	0	0	0	0	0	0	0	0	0.66184	1.1574	0.734574	0	0	0	0	0	0	0.190003	0.227085	0.807517	0.122957	0.312266	0.216924	0	0.144501	0.109167	0.365098	0	0	0	NA	0	NA	none	0	NA	0	NA	none
Montipora_capitata_PredGene_adi2mcaRNA11311_R3	XP_029205610_2	2.1e-55	XP_029205610_2 uncharacterized protein LOC122947072 isoform X1 [Acropora millepora]	-	0	0	0	0	0	0	0	0	0	0	0	0	0	0	2.80989	7.16897	3.60772	1.89731	3.47817	10.9301	9.57702	7.51979	7.86334	7.52472	8.58482	3.19502	5.3999	3.7907	0.640785	6.46516	7.66069	7.12143	5.03144	3.06076	2.02165	0	NA	0.649284	0.950671	none	0	NA	-0.563548	0.779932	none
Montipora_capitata_PredGene_adi2mcaRNA11313_R1	XP_015757489_1	1.72e-73	XP_015757489_1 PREDICTED: uncharacterized protein LOC107336920 isoform X1 [Acropora digitifera]	-	0	0	0	0	0	0	0	0	0	0	0	0	0	0	74.6632	116.992	143.849	68.8285	61.5599	57.9952	99.5275	114.949	86.8649	73.0678	131.625	111.773	83.6605	138.349	136.256	56.3415	51.7066	95.0624	134.936	129.528	53.0267	0	NA	0.698004	0.333582	none	0	NA	0.47282	0.481518	none
Montipora_capitata_PredGene_adi2mcaRNA11313_R8	XP_044181923_1	3.96e-17	XP_044181923_1 uncharacterized protein LOC114969464 [Acropora millepora]	-	0	0	0	0	0	0	0	0	0	0	0	0	0	0	5.08119	4.89127	5.29849	0	1.49604	3.77404	6.04806	4.09707	5.54781	1.75497	3.59616	8.11871	6.85876	4.27651	10.3942	1.84664	0	3.81001	7.00491	8.75553	3.63366	0	NA	1.60113	0.711751	none	0	NA	1.00822	0.506627	none
Montipora_capitata_PredGene_adi2mcaRNA11315_R2	XP_044181923_1	6.7e-68	XP_044181923_1 uncharacterized protein LOC114969464 [Acropora millepora]	-	22.8	46.3	51.5	17.7	60	48	33.6	32.7	41.6	33.9	37.6	19.6	47.1	42.6	56.7327	64.9745	55.7471	28.3603	30.4974	72.5869	56.451	49.8665	70.276	34.5341	48.9737	36.9918	49.9029	40.7775	44.7074	30.1764	36.6567	61.1775	45.7842	60.5239	22.8799	-0.105862	0.998306	0.463247	0.887861	none	-0.695123	0.176649	0.504262	0.420621	none
Montipora_capitata_PredGene_adi2mcaRNA11316_R0	XP_015757493_1	3.01e-65	XP_015757493_1 PREDICTED: uncharacterized protein LOC107336922 isoform X1 [Acropora digitifera]	-	36	43.5	28.5	29.3	39.4	25.3	21	28.1	32	36.6	47.3	31.2	31.8	42.1	2.02677	3.09636	2.46886	1.29427	0.595888	3.66714	2.39425	2.2101	2.09057	0.796442	2.47337	1.04236	2.49216	1.30379	2.72859	0.721904	187.271	1.9448	2.09128	2.03671	62.2896	-0.453575	0.208465	0.28285	0.999173	none	-0.378187	0.457114	0	NA	none
Montipora_capitata_PredGene_adi2mcaRNA1132_R1	XP_029184310_2	1.74e-251	XP_029184310_2 cholesterol 24-hydroxylase-like [Acropora millepora]	K07440	0	0	0	0	0	0	0	0	0	0	0	0	0	0	0.0652201	0	0.346642	0.288922	0.297722	0.348085	0	0	0.14692	0	0	0	0.0377653	0.278159	0	0.22739	4.54633	0.151478	0.230817	0.208353	3.50178	0	NA	0	NA	none	0	NA	0	NA	none
Montipora_capitata_PredGene_adi2mcaRNA11330_R3	XP_044176734_1	6.28e-88	XP_044176734_1 uncharacterized protein LOC122959478 [Acropora millepora]	K04362,K08252,K12378	0	0	0	0	0	0	0	0	0	0	0	0	0	0	0.171349	0.185249	0	0	0	0	0	0.24987	0	0	0	0	0.0248289	0	0	0	0.437426	0.137694	0	0.153185	0	0	NA	0	NA	none	0	NA	0	NA	none
Montipora_capitata_PredGene_adi2mcaRNA11354_R4	XP_015757518_1	2.27e-171	XP_015757518_1 PREDICTED: uromodulin-like isoform X1 [Acropora digitifera]	-	0	0	0	0	0	0	0	0	0	0	0	0	0	0	3.41642	4.16562	3.67162	1.50704	4.64261	4.42216	9.92392	3.87321	2.2431	1.15283	1.68238	0.58226	6.16935	2.42262	3.84724	2.1113	22.857	5.81475	5.13824	3.74784	4.03545	0	NA	0.594815	0.978057	none	0	NA	2.27768	0.0207005	DEG
Montipora_capitata_PredGene_adi2mcaRNA11357_R3	XP_044181292_1	6.99e-178	XP_044181292_1 uromodulin-like [Acropora millepora]	K18274,K19899	0	0	0	0	0	0	0	0	0	0	0	0	0	0	0.85304	0.315845	1.01411	0	0.17497	0.347319	0.796445	0.352633	0.260618	0.259717	0.690964	0	0.899084	0.238257	0.594673	0.614158	2.78695	0.3847	0.256061	0.728602	0	0	NA	0	NA	none	0	NA	0	NA	none
Montipora_capitata_PredGene_adi2mcaRNA11361_R0	XP_015757475_1	5.73e-282	XP_015757475_1 PREDICTED: multiple epidermal growth factor-like domains protein 6 [Acropora digitifera]	K18273,K18274,K19899	0	0	0	0	0	0	0	0	0	0	0	0	0	0	0.152955	0	0.107662	0	0	0.128074	0.523627	0	0.139564	0.138241	0	0.237826	0.0533952	0.309868	0.0789137	0.374336	0	0.149521	0	0	0	0	NA	0	NA	none	0	NA	0	NA	none
Montipora_capitata_PredGene_adi2mcaRNA11361_R1	XP_015757475_1	9.07e-218	XP_015757475_1 PREDICTED: multiple epidermal growth factor-like domains protein 6 [Acropora digitifera]	K18273,K19899	0	0	0	0	0	0	0	0	0	0	0	0	0	0	2.08832	3.35878	3.97764	1.13824	3.2863	6.65242	3.68823	4.1025	3.9587	1.05751	1.67807	1.1142	4.27222	3.17534	2.45833	2.59437	7.291	3.55273	2.70768	4.26022	1.01992	0	NA	0.15133	0.999173	none	0	NA	1.71041	0.0207026	DEG
Montipora_capitata_PredGene_adi2mcaRNA1136_R0	XP_015756947_1	1.9e-220	XP_015756947_1 PREDICTED: uncharacterized protein LOC107336373 [Acropora digitifera]	K05125	0	0	0	0	0	0	0	0	0	0	0	0	0	0	2.59124	1.59908	3.50672	3.02884	5.08145	3.74153	3.75587	2.20085	3.00612	3.62853	1.77395	1.52958	2.77678	3.68268	1.86477	3.28274	1.99589	2.7921	2.34899	1.95699	0.196184	0	NA	-0.39928	0.977619	none	0	NA	0.526638	0.680165	none
Montipora_capitata_PredGene_adi2mcaRNA11370_R3	XP_029182790_2	1.27e-168	XP_029182790_2 uromodulin-like isoform X3 [Acropora millepora]	K18274,K19899	0	0	0	0	0	0	0	0	0	0	0	0	0	0	0.169382	0.457762	0.156775	0	0	0.111295	0.590974	0.303414	0.121395	0	0	0	0.325981	0.104368	0	0	0.906248	0.182415	0	0.0903189	0	0	NA	0	NA	none	0	NA	0	NA	none
Montipora_capitata_PredGene_adi2mcaRNA11370_R5	XP_029182790_2	1.72e-167	XP_029182790_2 uromodulin-like isoform X3 [Acropora millepora]	-	0	0	0	0	0	0	0	0	0	0	0	0	0	0	1.25593	1.7199	1.60602	0.658013	1.02798	1.63089	3.28885	0.300116	1.85984	1.38165	1.09503	0.637325	1.53428	1.34203	0.788708	0.831406	6.12951	0.909603	1.65931	1.46605	0	0	NA	0.656175	0.99549	none	0	NA	0	NA	none
Montipora_capitata_PredGene_adi2mcaRNA11372_R7	XP_022797969_1	4.24e-115	XP_022797969_1 uromodulin-like [Stylophora pistillata]	K18273,K18274,K19899	0	0	0	0	0	0	0	0	0	0	0	0	0	0	2.18689	1.07018	4.10449	3.81766	5.21483	4.26827	5.00074	3.09675	2.80839	2.37223	1.1801	1.51375	2.61771	2.85679	2.22765	3.05668	3.90781	3.67478	2.19286	2.42309	1.7081	0	NA	-0.286958	0.999173	none	0	NA	0.913742	0.472578	none
Montipora_capitata_PredGene_adi2mcaRNA11392_R0	XP_015757551_1	4.57e-225	XP_015757551_1 PREDICTED: stimulated by retinoic acid gene 6 protein homolog isoform X3 [Acropora digitifera]	-	0	0	0	0	0	0	0	0	0	0	0	0	0	0	6.89945	5.19051	5.34528	5.53293	6.77492	5.98005	7.87949	8.62162	6.53869	4.32221	4.56146	5.38018	7.72088	5.22992	7.33208	7.25668	7.23918	7.14784	6.5448	6.71749	7.86677	0	NA	0.363783	0.937038	none	0	NA	0.845089	0.242758	none
Montipora_capitata_PredGene_adi2mcaRNA11393_R1	XP_044181350_1	5.01e-201	XP_044181350_1 stimulated by retinoic acid gene 6 protein-like [Acropora millepora]	-	0	0	0	0	0	0	0	0	0	0	0	0	0	0	1.19646	1.35862	1.08637	0.207652	0.187757	0.12777	1.2843	1.52113	1.42326	0.389437	0.583221	0.759912	1.48488	0.763219	1.4169	0.855162	6.5163	0.895738	1.12053	1.3081	0.796277	0	NA	0	NA	none	0	NA	0	NA	none
Montipora_capitata_PredGene_adi2mcaRNA11403_R0	XP_015757558_1	0	XP_015757558_1 PREDICTED: kinesin-like protein KIF27 [Acropora digitifera]	K10395	0	0	0	0	0	0	0	0	0	0	0	0	0	0	8.71061	12.1347	13.9927	16.1773	19.6103	15.1414	27.4151	18.1741	17.1741	14.6003	24.0561	15.7676	20.4851	23.5633	22.0439	13.9854	23.4611	17.3338	21.4309	20.4787	7.00634	0	NA	0.296869	0.939001	none	0	NA	0.597598	0.21285	none
Montipora_capitata_PredGene_adi2mcaRNA11407_R0	XP_015757594_1	5.87e-121	XP_015757594_1 PREDICTED: zinc finger CCCH domain-containing protein 6-like [Acropora digitifera]	-	0	0	0	0	0	0	0	0	0	0	0	0	0	0	3.84559	4.92742	5.76749	8.48827	7.57758	7.91824	8.34282	4.33943	8.63435	5.61461	11.6735	7.24357	6.03072	8.25357	6.33559	5.89298	7.2491	8.15853	6.89973	5.97487	2.00235	0	NA	-0.191722	0.999173	none	0	NA	0.0550232	0.962475	none
Montipora_capitata_PredGene_adi2mcaRNA11411_R3	XP_015757560_1	1.68e-72	XP_015757560_1 PREDICTED: beta-1 adrenergic receptor-like [Acropora digitifera]	-	0	0	0	0	0	0	0	0	0	0	0	0	0	0	0.115401	0.998105	0.368924	0.226731	0	0.280977	0.715729	0.206822	0.187286	0.793459	0.335389	0	0.123164	0.711421	0.362353	0.143239	0.362064	0.227943	0	0	0	0	NA	0	NA	none	0	NA	0	NA	none
Montipora_capitata_PredGene_adi2mcaRNA11414_R1	XP_015757586_1	1.08e-121	XP_015757586_1 PREDICTED: histamine H2 receptor-like [Acropora digitifera]	-	0	0	0	0	0	0	0	0	0	0	0	0	0	0	0	0	0.105576	0	0	0.241225	0.204823	0	0.137544	0	0	0	0.0176261	0.122154	0.155544	0	0	0.195694	0	0	0	0	NA	0	NA	none	0	NA	0	NA	none
Montipora_capitata_PredGene_adi2mcaRNA11417_R3	XP_015757563_1	0	XP_015757563_1 PREDICTED: uncharacterized protein K02A2.6-like [Acropora digitifera]	K13755	0	0	0	0	0	0	0	0	0	0	0	0	0	0	0.046457	0.158936	0.169063	0	0.186926	0.150355	0.158452	0.130122	0.126544	0.0607533	0.113137	0.199481	0.146634	0.343539	0	0.18042	0.308449	0.115701	0.177826	0	0	0	NA	0	NA	none	0	NA	0	NA	none
Montipora_capitata_PredGene_adi2mcaRNA11417_R4	XP_015757563_1	0	XP_015757563_1 PREDICTED: uncharacterized protein K02A2.6-like [Acropora digitifera]	K13755	0	0	0	0	0	0	0	0	0	0	0	0	0	0	1.09643	0.598197	1.7774	1.00477	0.356384	1.03368	1.0447	1.00621	0.495755	0.303707	0.660661	0.446495	0.382589	0.555751	0.929086	0.770656	1.04941	0.961864	0.193169	0.194029	0.332436	0	NA	0.0795707	0.999173	none	0	NA	0	NA	none
Montipora_capitata_PredGene_adi2mcaRNA11417_R6	XP_015757563_1	0	XP_015757563_1 PREDICTED: uncharacterized protein K02A2.6-like [Acropora digitifera]	K13755	0	0	0	0	0	0	0	0	0	0	0	0	0	0	0	0.230185	0.391123	0.0644547	0.232508	0.169044	0.0794155	0	0.119549	0.133753	0.0721644	0	0.120852	0	0.0601619	0.252593	0.134401	0.0811682	0.0588605	0	0.324552	0	NA	0	NA	none	0	NA	0	NA	none
Montipora_capitata_PredGene_adi2mcaRNA11417_R7	XP_015757563_1	0	XP_015757563_1 PREDICTED: uncharacterized protein K02A2.6-like [Acropora digitifera]	K13755	0	0	0	0	0	0	0	0	0	0	0	0	0	0	0.152174	0.151135	0.463784	0.0952071	0.0747907	0.155066	0.170787	0	0.229541	0	0.169618	0	0.0997475	0	0.244956	0.0652208	0.150802	0.256446	0.09014	0.0900608	0	0	NA	0	NA	none	0	NA	0	NA	none
Montipora_capitata_PredGene_adi2mcaRNA11417_R9	XP_015757563_1	0	XP_015757563_1 PREDICTED: uncharacterized protein K02A2.6-like [Acropora digitifera]	K13755	0	0	0	0	0	0	0	0	0	0	0	0	0	0	0.709025	0.635223	1.30306	0.433476	0.523917	0.604731	1.06394	0.905316	1.07347	0.679467	0.624061	0.445961	0.791522	0.808079	0.951372	0.951134	1.38793	0.772863	0.719158	0.58809	0.280311	0	NA	0.978517	0.745125	none	0	NA	0.850018	0.438018	none
Montipora_capitata_PredGene_adi2mcaRNA11420_R0	XP_029199474_2	9.11e-147	XP_029199474_2 histamine H2 receptor-like isoform X2 [Acropora millepora]	-	0	0	0	0	0	0	0	0	0	0	0	0	0	0	0	0.102498	0.202057	0.372537	0	0.230834	0.196	0	0	0.260743	0.137768	0.14433	0.0843339	0	0	0	0.5949	0	0	0.103751	2.66569	0	NA	0	NA	none	0	NA	0	NA	none
Montipora_capitata_PredGene_adi2mcaRNA11423_R2	XP_020609272_1	0	XP_020609272_1 guanylate-binding protein 6-like [Orbicella faveolata]	K20899	128.9	134.5	168.9	150	203.1	155.7	154	164.9	14.9	117.7	108.3	78.4	166.7	121.7	36.9502	58.4718	48.2118	44.9637	65.8775	76.0602	65.3806	47.9362	56.3285	53.7739	79.1274	39.6666	45.2301	58.992	45.4392	63.8722	4.0811	43.1967	63.4493	40.5697	17.8584	0.273637	0.186422	-0.120016	0.999173	none	-0.158219	0.551749	0.102705	0.905776	none
Montipora_capitata_PredGene_adi2mcaRNA11426_R5	XP_020609279_1	2.83e-301	XP_020609279_1 guanylate-binding protein 7-like [Orbicella faveolata]	K20899	55.7	48.8	56.1	65.7	41.6	42.4	46.5	50.8	45.3	58.7	50.7	47.8	42.4	43.4	2.05024	1.77325	2.93386	2.3018	4.82888	4.13614	4.48079	4.39976	2.60236	2.96192	3.4049	1.33765	2.26096	3.10563	1.83932	2.69022	1.22524	3.87507	1.39306	1.73083	0.411763	0.219668	0.292682	0.0654761	0.999173	none	0.210706	0.189117	0.195764	0.897157	none
Montipora_capitata_PredGene_adi2mcaRNA11434_R0	XP_015757567_1	8.65e-235	XP_015757567_1 PREDICTED: PAX-interacting protein 1-like [Acropora digitifera]	K14972	0	0	0	0	0	0	0	0	0	0	0	0	0	0	4.09322	5.83091	9.78508	5.59258	8.14533	13.4357	11.976	3.75899	6.51697	7.55373	9.36128	4.94159	3.53577	7.26548	2.50934	7.75351	9.40954	7.84058	6.20193	3.77085	2.1062	0	NA	-0.302647	0.99743	none	0	NA	-0.475136	0.611062	none
Montipora_capitata_PredGene_adi2mcaRNA11436_R1	XP_015757612_1	1.33e-122	XP_015757612_1 PREDICTED: uncharacterized protein LOC107337014 [Acropora digitifera]	-	0	0	0	0	0	0	0	0	0	0	0	0	0	0	0	4.89228	0	0	0	0	0	5.3161	0	0	7.59063	28.92	11.3729	0	14.1399	5.25314	0	0	11.8685	3.85853	4.15987	0	NA	0	NA	none	0	NA	-0.126062	0.992192	none
Montipora_capitata_PredGene_adi2mcaRNA11437_R1	XP_029211921_2	0	XP_029211921_2 uncharacterized protein LOC114975839 isoform X2 [Acropora millepora]	-	20.5	17.9	15.7	17	18.7	18.7	13.9	11	11.6	12.6	15.5	14.7	13.4	15.6	3.56715	3.50581	8.67998	2.93532	6.20925	5.4093	2.87795	3.65234	3.68519	3.37876	4.18858	3.77549	1.71178	4.46531	2.35732	4.35713	4.00472	4.29849	1.26508	1.33788	0.687269	-0.229642	0.232631	-0.462629	0.888849	none	-0.596744	0.145128	-0.193135	0.855386	none
Montipora_capitata_PredGene_adi2mcaRNA11440_R1	XP_015757570_1	2.38e-215	XP_015757570_1 PREDICTED: L-gulonolactone oxidase-like [Acropora digitifera]	K00103	0	0	0	0	0	0	0	0	0	0	0	0	0	0	12.2668	28.2437	19.4844	27.587	17.3371	16.2321	17.9373	12.8664	16.0438	20.0884	20.5462	24.0726	9.24783	13.5199	6.83112	19.6131	0.100354	18.9671	16.6365	12.1873	11.9067	0	NA	-0.404676	0.929598	none	0	NA	-0.873464	0.0804862	none
Montipora_capitata_PredGene_adi2mcaRNA1144_R0	XP_029196332_2	2.81e-257	XP_029196332_2 LOW QUALITY PROTEIN: basal body-orientation factor 1-like [Acropora millepora]	-	0	0	0	0	0	0	0	0	0	0	0	0	0	0	28.1381	24.9341	32.5104	17.194	13.857	17.5345	19.0974	37.2499	28.5175	17.461	29.2315	20.0766	15.764	18.358	15.5522	19.6881	18.9922	17.8861	15.4162	16.7598	23.2821	0	NA	0.85245	0.397262	none	0	NA	-0.114525	0.893357	none
Montipora_capitata_PredGene_adi2mcaRNA11453_R0	XP_015757575_1	2.65e-233	XP_015757575_1 PREDICTED: cytochrome b561 and DOMON domain-containing protein At3g25290-like [Acropora digitifera]	-	94.5	71	86.6	95.4	66.6	84.1	49.9	52.1	46.8	81.8	56.7	72.7	67.2	75	66.1428	73.6715	180.479	38.9649	35.5067	45.2816	40.2912	45.5054	44.777	34.5381	57.3341	108.44	24.0139	39.0878	25.2106	47.6994	39.5453	37.9683	36.1703	25.0828	18.3303	0.150111	0.609337	0.148679	0.999173	none	-0.553652	0.215002	-0.946178	0.229811	none
Montipora_capitata_PredGene_adi2mcaRNA11453_R1	XP_015757575_1	1.31e-155	XP_015757575_1 PREDICTED: cytochrome b561 and DOMON domain-containing protein At3g25290-like [Acropora digitifera]	-	0	0	0	0	0	0	0	0	0	0	0	0	0	0	0	0	0	0	0	0	0	0	0	0	0	0	0	0	0	0	0	0	0	0	0	0	NA	0	NA	none	0	NA	0	NA	none
Montipora_capitata_PredGene_adi2mcaRNA11454_R7	XP_044174735_1	4.28e-84	XP_044174735_1 beta-2 adrenergic receptor-like [Acropora millepora]	-	0	0	0	0	0	0	0	0	0	0	0	0	0	0	0.193346	0	0	0	0.335231	0	0	0	0.133676	0	0.13992	0	0.0520419	0	0	0	0	0	0.378461	0	0	0	NA	0	NA	none	0	NA	0	NA	none
Montipora_capitata_PredGene_adi2mcaRNA11463_R0	XP_015757629_1	2.79e-89	XP_015757629_1 PREDICTED: EF-hand calcium-binding domain-containing protein 4B-like isoform X2 [Acropora digitifera]	K17199	0	0	0	0	0	0	0	0	0	0	0	0	0	0	5.95235	5.25625	8.11174	5.50338	3.6847	6.9469	5.7909	3.45134	2.43047	5.0556	3.05281	2.39866	2.22504	1.72681	2.65233	6.51898	6.63589	3.97721	1.85038	2.29903	1.23061	0	NA	-0.494313	0.99369	none	0	NA	0	NA	none
Montipora_capitata_PredGene_adi2mcaRNA11477_R1	XP_015757579_1	0	XP_015757579_1 PREDICTED: DNA-directed RNA polymerase III subunit RPC2-like [Acropora digitifera]	K03021	0	0	0	0	0	0	0	0	0	0	0	0	0	0	1.8047	2.3561	3.08415	1.73277	4.24912	3.70444	4.26374	3.79264	3.09144	3.59184	3.93175	3.68523	3.45176	3.47882	3.35617	2.42632	2.61558	2.96389	2.86615	3.6173	2.80787	0	NA	0.234812	0.999173	none	0	NA	0.188609	0.852187	none
Montipora_capitata_PredGene_adi2mcaRNA11479_R0	XP_044174740_1	0	XP_044174740_1 LOW QUALITY PROTEIN: lipoxygenase homology domain-containing protein 1-like [Acropora millepora]	-	0	0	0	0	0	0	0	0	0	0	0	0	0	0	5.69592	5.55808	10.6729	4.96934	7.57923	10.1012	10.774	8.44812	11.1765	6.23263	12.5629	8.60378	6.09049	9.67463	5.58151	7.28556	8.72661	6.97446	6.18538	6.89039	2.14288	0	NA	0.448288	0.720807	none	0	NA	-0.0803484	0.93857	none
Montipora_capitata_PredGene_adi2mcaRNA11498_R1	XP_027056045_1	6.01e-99	XP_027056045_1 U3 small nucleolar ribonucleoprotein protein IMP3-like [Pocillopora damicornis]	K14560	0	0	0	0	0	0	0	0	0	0	0	0	0	0	0	0	0	0	0	0	0	0	0	0	0	0	0	0	0	0	0	0.494225	0	0	0	0	NA	0	NA	none	0	NA	0	NA	none
Montipora_capitata_PredGene_adi2mcaRNA11510_R1	XP_044163789_1	0	XP_044163789_1 uncharacterized protein LOC114976113 [Acropora millepora]	-	0	0	0	0	0	0	0	0	0	0	0	0	0	0	0.215247	1.52292	1.06165	0.692246	1.30985	0.989356	0.411555	2.9598	1.83843	0.326262	2.15559	0.151405	0.126621	0.787647	0	0.919982	0.368021	0.477167	0.106914	0.227184	0	0	NA	0.896563	0.900024	none	0	NA	0	NA	none
Montipora_capitata_PredGene_adi2mcaRNA11533_R1	XP_015757696_1	2.65e-126	XP_015757696_1 PREDICTED: WD repeat-containing protein 41-like [Acropora digitifera]	-	0	0	0	0	0	0	0	0	0	0	0	0	0	0	49.0289	48.6716	50.5585	66.6001	55.8467	38.4696	59.7948	59.6914	60.7681	60.6944	50.2149	61.8869	54.2426	41.1003	58.9591	40.9673	45.7647	62.5057	44.4655	48.332	32.7226	0	NA	0.158981	0.999173	none	0	NA	0.158543	0.88525	none
Montipora_capitata_PredGene_adi2mcaRNA11548_R0	XP_029189010_2	9.34e-256	XP_029189010_2 neurogenic locus notch homolog protein 1-like isoform X4 [Acropora millepora]	K17540	216	173.2	281.5	193.1	203.5	204.8	235.2	268.2	237.3	225.2	196.3	285.8	290.1	159.3	13.6259	10.8823	9.41467	15.9763	9.71374	10.2204	16.8109	11.5799	17.5133	18.0725	11.3159	10.7732	13.0748	15.1743	17.1138	14.0212	11.2699	7.98743	11.2079	18.1823	13.2857	0.269506	0.504891	0.323499	0.95947	none	0.298976	0.212163	0.466316	0.555625	none
Montipora_capitata_PredGene_adi2mcaRNA11551_R0	XP_015757704_1	0	XP_015757704_1 PREDICTED: uncharacterized protein LOC107337099 [Acropora digitifera]	-	206.4	132.9	188.4	144.9	220.7	192.8	243.2	241.6	99.5	187.5	233.2	216.2	204.9	157.8	3.10024	2.49233	2.4172	3.02238	2.44465	2.15602	4.13394	3.17407	3.59292	4.64562	3.99297	6.12011	3.3162	6.28338	5.51163	3.84014	2.40914	1.79297	2.02925	4.95379	3.05449	-0.00346376	0.951657	0.51162	0.817228	none	0.232786	0.236492	0.275625	0.78083	none
Montipora_capitata_PredGene_adi2mcaRNA11555_R0	XP_027059490_1	1.1e-58	XP_027059490_1 60S ribosomal protein L28-like [Pocillopora damicornis]	K02903	0	0	0	0	0	0	0	0	0	0	0	0	0	0	1343.52	1017.78	853.925	1312.79	1112.11	1294.38	1082.44	1212.11	1217.01	1268.45	852.906	1321.44	1628.14	1175.79	1625.89	1468.45	1240.35	1066.37	1241.84	1688.68	2117.91	0	NA	-0.0677131	0.999173	none	0	NA	0.675748	0.35677	none
Montipora_capitata_PredGene_adi2mcaRNA1155_R0	XP_029196402_2	5.17e-117	XP_029196402_2 transmembrane protein 41A-like [Acropora millepora]	-	0	0	0	0	0	0	0	0	0	0	0	0	0	0	11.0866	13.854	12.1211	17.8217	19.6977	14.3732	11.6089	13.4183	15.1916	20.5914	11.1223	16.6586	9.42648	15.0894	12.4326	11.6164	18.9728	14.6464	11.9843	11.5023	15.6874	0	NA	-0.348493	0.972657	none	0	NA	-0.149677	0.908306	none
Montipora_capitata_PredGene_adi2mcaRNA11574_R0	XP_029202063_2	1e-178	XP_029202063_2 meiotic recombination protein SPO11-like [Acropora millepora]	K10878	0	0	0	0	0	0	0	0	0	0	0	0	0	0	0	0	0	0	0	0	0.219655	0	0.147504	0	0	0	0.0607524	0	0	0	0.111116	0	0	0	0	0	NA	0	NA	none	0	NA	0	NA	none
Montipora_capitata_PredGene_adi2mcaRNA11574_R1	XP_029202063_2	2.89e-178	XP_029202063_2 meiotic recombination protein SPO11-like [Acropora millepora]	K10878	0	0	0	0	0	0	0	0	0	0	0	0	0	0	0.103051	0	0	0	0	0.125453	0	0.184687	0	0	0	0	0.124411	0	0	0	0.107772	0	0.544594	0	0	0	NA	0	NA	none	0	NA	0	NA	none
Montipora_capitata_PredGene_adi2mcaRNA1158_R2	XP_015757024_1	6.66e-65	XP_015757024_1 PREDICTED: protein sidekick-2-like [Acropora digitifera]	K16353,K16910	0	0	0	0	0	0	0	0	0	0	0	0	0	0	1.99964	3.51098	2.4261	0	2.47136	1.1722	1.80966	0.16535	0.850665	0.481486	1.5264	0.533035	0.545196	1.2337	0.549706	0.869197	1.83474	0.950949	0.346947	0.574756	0.307652	0	NA	0	NA	none	0	NA	0	NA	none
Montipora_capitata_PredGene_adi2mcaRNA1158_R5	XP_015757024_1	1.96e-32	XP_015757024_1 PREDICTED: protein sidekick-2-like [Acropora digitifera]	K06767,K06768,K16353	0	0	0	0	0	0	0	0	0	0	0	0	0	0	0.231197	0.117051	0.565089	0	0	0	0	0	0	0	0	0.161749	0.0577469	0	0	0.131878	0	0	0	0.116273	0	0	NA	0	NA	none	0	NA	0	NA	none
Montipora_capitata_PredGene_adi2mcaRNA11591_R0	XP_015757726_1	0	XP_015757726_1 PREDICTED: neurexin-1b-like [Acropora digitifera]	K05637,K06255,K07377,K16506	0	0	0	0	0	0	0	0	0	0	0	0	0	0	2.20621	2.58732	3.1081	0.808143	2.55783	1.32015	2.16456	2.41258	2.07652	1.2341	1.35845	1.13852	1.47021	1.79806	1.11542	1.3924	0.938555	1.21869	1.77852	0.982108	0.262849	0	NA	0.552012	0.953524	none	0	NA	0.531929	0.610089	none
Montipora_capitata_PredGene_adi2mcaRNA11601_R0	XP_029199183_1	0	XP_029199183_1 tyrosine-protein kinase SRK2-like [Acropora millepora]	K05703,K05704,K05705,K05854,K05856,K08890,K08891,K08892,K08893,K17511	300.7	332.3	360	420.8	407.6	389.7	329.6	333.5	317.1	364.6	256.4	325.6	320.5	278.8	65.7789	88.5781	107.186	74.816	80.5084	112.239	101.311	158.764	102.054	82.3468	117.567	73.4238	60.5026	83.5333	51.4877	135.608	97.6976	107.764	69.7468	56.3751	31.2426	0.30016	0.204157	0.500359	0.758356	none	-0.265557	0.0729625	-0.195986	0.764313	none
Montipora_capitata_PredGene_adi2mcaRNA11640_R0	XP_015757796_1	1.03e-287	XP_015757796_1 PREDICTED: DNA primase large subunit-like isoform X1 [Acropora digitifera]	K02685	0	0	0	0	0	0	0	0	0	0	0	0	0	0	1.16388	2.58236	2.58744	1.94875	2.90099	6.48722	3.4232	2.85428	4.95754	3.28916	4.62877	4.82099	2.91657	3.28744	2.73174	2.53951	9.10131	4.47677	2.96977	2.41329	2.79884	0	NA	0.0176674	0.999173	none	0	NA	-0.211422	0.856973	none
Montipora_capitata_PredGene_adi2mcaRNA11640_R1	XP_015757796_1	5.96e-252	XP_015757796_1 PREDICTED: DNA primase large subunit-like isoform X1 [Acropora digitifera]	K02685	0	0	0	0	0	0	0	0	0	0	0	0	0	0	5.47625	6.91964	9.58746	19.29	12.7293	15.5029	12.954	6.03072	14.4455	8.61505	14.2858	13.7912	9.68837	14.8439	10.3165	9.46699	4.14009	12.1852	10.2255	7.58137	4.86973	0	NA	-0.547034	0.837956	none	0	NA	0.199041	0.826448	none
Montipora_capitata_PredGene_adi2mcaRNA11642_R0	XP_015757740_1	2.97e-190	XP_015757740_1 PREDICTED: uncharacterized protein LOC107337132 [Acropora digitifera]	-	0	0	0	0	0	0	0	0	0	0	0	0	0	0	0	0	0.166588	0	0	0.0952043	0	0	0.152431	0	0	0	0	0.289263	0	0.194135	0.224748	0.0970837	0	0	0	0	NA	0	NA	none	0	NA	0	NA	none
Montipora_capitata_PredGene_adi2mcaRNA11645_R0	XP_015757743_1	0	XP_015757743_1 PREDICTED: brefeldin A-inhibited guanine nucleotide-exchange protein 1-like [Acropora digitifera]	K18442	116.5	119.8	134.1	126.9	124.9	127.7	167.3	151.8	134.1	116.7	142.8	141	101.5	119.2	29.3776	37.3259	53.6667	19.0566	31.2494	31.4345	36.2887	28.1845	29.2584	23.0502	42.5919	23.4249	17.8356	29.5373	20.9937	26.0587	25.726	31.658	25.33	19.374	7.08277	0.143022	0.13702	0.222362	0.958251	none	0.335539	0.136328	-0.0883062	0.925293	none
Montipora_capitata_PredGene_adi2mcaRNA11648_R7	XP_044181941_1	3.78e-96	XP_044181941_1 uncharacterized protein LOC122962752 [Acropora millepora]	-	0	0	0	0	0	0	0	0	0	0	0	0	0	0	0	0	0.0954484	0	0	0.109042	0	0.321055	0	0	0	0	0	0	0	0	0	0	0	0	0	0	NA	0	NA	none	0	NA	0	NA	none
Montipora_capitata_PredGene_adi2mcaRNA11654_R0	XP_015757747_1	7.53e-164	XP_015757747_1 PREDICTED: pescadillo homolog [Acropora digitifera]	K04560,K14843	0	0	0	0	0	0	0	0	0	0	0	0	0	0	37.9904	41.1205	33.8392	43.0222	30.817	39.655	44.1962	40.2292	40.1335	37.0959	39.5755	52.3154	68.9525	34.767	59.1484	32.4997	39.7548	47.481	42.0724	51.3782	42.8916	0	NA	0.136241	0.999173	none	0	NA	0.683952	0.431631	none
Montipora_capitata_PredGene_adi2mcaRNA11658_R0	XP_015757804_1	1.36e-56	XP_015757804_1 PREDICTED: uncharacterized protein LOC107337201 [Acropora digitifera]	-	0	0	0	0	0	0	0	0	0	0	0	0	0	0	0	0	0	0	0	0	0	0	0	0	0	0	0	0	0	0	0	0	0	0	0	0	NA	0	NA	none	0	NA	0	NA	none
Montipora_capitata_PredGene_adi2mcaRNA11658_R1	XP_015757804_1	1.36e-56	XP_015757804_1 PREDICTED: uncharacterized protein LOC107337201 [Acropora digitifera]	-	0	0	0	0	0	0	0	0	0	0	0	0	0	0	0	0	0	0	0	0	0	0	0	0	0	0	0	0	0	0	0	0	0	0	0	0	NA	0	NA	none	0	NA	0	NA	none
Montipora_capitata_PredGene_adi2mcaRNA1166_R0	XP_029196378_2	2.82e-140	XP_029196378_2 molybdenum cofactor biosynthesis protein 1-like [Acropora millepora]	K20967	0	0	0	0	0	0	0	0	0	0	0	0	0	0	0	0	0.206657	0	0	0.412729	0	0	0	0	0	0	0.0884714	0	0	0	0.896698	0	0	0	0	0	NA	0	NA	none	0	NA	0	NA	none
Montipora_capitata_PredGene_adi2mcaRNA1166_R3	XP_029196378_2	3.96e-119	XP_029196378_2 molybdenum cofactor biosynthesis protein 1-like [Acropora millepora]	K20967	0	0	0	0	0	0	0	0	0	0	0	0	0	0	0	0	0	0	0	0	0.214478	0	0	0	0	0.157936	0	0	0	0	0	0	0	0	0	0	NA	0	NA	none	0	NA	0	NA	none
Montipora_capitata_PredGene_adi2mcaRNA11670_R2	XP_044182218_1	5.66e-74	XP_044182218_1 uncharacterized protein LOC122963024, partial [Acropora millepora]	-	0	0	0	0	0	0	0	0	0	0	0	0	0	0	0.510699	0.184043	0.181405	0	0.895729	0	0.351933	0.610181	0	0.234092	0	0.259155	0.242285	0	1.06904	0	0.178032	0	0	0	0	0	NA	0	NA	none	0	NA	0	NA	none
Montipora_capitata_PredGene_adi2mcaRNA11670_R4	XP_022782167_1	8.1e-69	XP_022782167_1 LOW QUALITY PROTEIN: uncharacterized protein LOC111323135, partial [Stylophora pistillata]	-	0	0	0	0	0	0	0	0	0	0	0	0	0	0	0	0	0	0	0	0	0.38606	0	0	0.256792	0.271361	0	0.0332225	0	0	0.231786	0	0	0	0	0	0	NA	0	NA	none	0	NA	0	NA	none
Montipora_capitata_PredGene_adi2mcaRNA11673_R0	XP_044178195_1	9.27e-22	XP_044178195_1 zinc finger protein 862-like [Acropora millepora]	-	0	0	0	0	0	0	0	0	0	0	0	0	0	0	0	0	0	0	0	0	0	0	0	0	0	0	0	0	0	0	0	0	0	0	0	0	NA	0	NA	none	0	NA	0	NA	none
Montipora_capitata_PredGene_adi2mcaRNA11674_R0	XP_015757811_1	6.13e-163	XP_015757811_1 PREDICTED: uncharacterized protein LOC107337208 [Acropora digitifera]	-	0	0	0	0	0	0	0	0	0	0	0	0	0	0	0	0	0	0	0	0.263231	0	0	0	0	0	0	0	0.399893	0	0	0	0	0	0	0	0	NA	0	NA	none	0	NA	0	NA	none
Montipora_capitata_PredGene_adi2mcaRNA11674_R1	PFX30012_1	7.36e-203	PFX30012_1 hypothetical protein AWC38_SpisGene5243 [Stylophora pistillata]	-	0	0	0	0	0	0	0	0	0	0	0	0	0	0	0.0990745	0.535559	0.211153	0	0.521309	0.241225	0.614468	0.355121	0.412633	1.3624	0.575878	0.301653	0.599286	0.244308	0.311088	0.73784	0.62168	0.0978468	0.785371	0.650528	0.696422	0	NA	0	NA	none	0	NA	0	NA	none
Montipora_capitata_PredGene_adi2mcaRNA11675_R2	XP_041483471_1	3.62e-160	XP_041483471_1 uncharacterized protein LOC121430261 [Lytechinus variegatus]	-	0	0	0	0	0	0	0	0	0	0	0	0	0	0	3.72884	5.9842	4.8612	5.40392	4.65223	5.84381	7.35178	5.33469	5.28523	3.84806	6.06212	5.24961	7.69072	5.6638	5.89732	7.45947	9.7581	6.45584	6.76012	6.99021	2.6296	0	NA	0.164173	0.999173	none	0	NA	0.687424	0.407327	none
Montipora_capitata_PredGene_adi2mcaRNA11675_R3	XP_041483471_1	8.32e-153	XP_041483471_1 uncharacterized protein LOC121430261 [Lytechinus variegatus]	-	0	0	0	0	0	0	0	0	0	0	0	0	0	0	7.08286	7.37182	8.63409	8.45518	5.6816	9.13349	11.6979	9.24455	12.5528	5.86239	11.6402	7.6585	12.5787	9.51731	9.33872	8.04323	10.9135	8.80481	9.77724	9.77821	2.40985	0	NA	0.530699	0.815488	none	0	NA	0.676566	0.383795	none
Montipora_capitata_PredGene_adi2mcaRNA11675_R4	XP_027035518_1	5.55e-112	XP_027035518_1 uncharacterized protein LOC113664115 [Pocillopora damicornis]	-	0	0	0	0	0	0	0	0	0	0	0	0	0	0	0.210259	0.208356	0.206505	0	0	0	0.200314	0.520956	0.272396	0.116719	0	0.150162	0.274585	0	0.15212	0	1.00522	0.193778	0	0.113457	0	0	NA	0	NA	none	0	NA	0	NA	none
Montipora_capitata_PredGene_adi2mcaRNA11675_R5	XP_027035518_1	2.81e-125	XP_027035518_1 uncharacterized protein LOC113664115 [Pocillopora damicornis]	-	0	0	0	0	0	0	0	0	0	0	0	0	0	0	0.230803	0	0.136748	0	0	0	0	0	0	0	0	0	0.152133	0.142284	0.181176	0	0.241376	0.343168	0	0	0	0	NA	0	NA	none	0	NA	0	NA	none
Montipora_capitata_PredGene_adi2mcaRNA11675_R7	XP_041483471_1	1.69e-110	XP_041483471_1 uncharacterized protein LOC121430261 [Lytechinus variegatus]	-	0	0	0	0	0	0	0	0	0	0	0	0	0	0	0.870355	0.0973507	0.95342	0	1.55232	1.19408	0.366091	0.967485	1.47197	0.48702	0.514649	0.421086	0.539381	0.545831	0.422718	0.879188	0.84041	1.14324	0.936059	0.18187	0	0	NA	0	NA	none	0	NA	0	NA	none
Montipora_capitata_PredGene_adi2mcaRNA11675_R8	XP_015757812_1	1.59e-98	XP_015757812_1 PREDICTED: uncharacterized protein LOC107337209 [Acropora digitifera]	-	10	8.5	9.4	7.9	14.4	10.1	4.4	7.1	11.1	8.1	8.8	21.6	8.8	12.2	0.112044	0.37079	0.238795	0.880541	0	0.272803	0	0.595989	0	0.308151	0.325633	0	0.26067	0.141875	0.905212	0.417215	0.82024	0.442624	0.148031	0	0.78759	-0.0974388	0.628609	0	NA	none	-1.10948	0.147567	0	NA	none
Montipora_capitata_PredGene_adi2mcaRNA11688_R0	XP_015757835_1	0	XP_015757835_1 PREDICTED: uncharacterized protein LOC107337235 [Acropora digitifera]	-	0	0	0	0	0	0	0	0	0	0	0	0	0	0	0.0906542	0.212411	0.192982	0.41563	0	0.329835	0.343042	0	0.251541	0.308102	0.268823	0.137916	0.121156	0.10909	0.142087	0.247803	0.490527	0.0666783	0.256184	0.165091	0.21234	0	NA	0	NA	none	0	NA	0	NA	none
Montipora_capitata_PredGene_adi2mcaRNA11688_R1	XP_015757835_1	0	XP_015757835_1 PREDICTED: uncharacterized protein LOC107337235 [Acropora digitifera]	-	0	0	0	0	0	0	0	0	0	0	0	0	0	0	0.150794	0.200618	0.19242	0.740331	0.055089	0.0368604	0.358109	0	0.130858	0.292924	0.31721	0.0478634	0.14804	0.119352	0.0986221	0.176331	0.439274	0.248127	0.166112	0.240742	0	0	NA	0	NA	none	0	NA	0	NA	none
Montipora_capitata_PredGene_adi2mcaRNA11688_R2	XP_044175366_1	0	XP_044175366_1 uncharacterized protein LOC122958523 [Acropora millepora]	-	0	0	0	0	0	0	0	0	0	0	0	0	0	0	0.596916	1.20839	1.2013	0.829031	0.742184	2.4332	2.68545	1.11329	1.57719	0.702572	1.58971	1.07498	1.35104	1.40779	0.971447	0.771625	1.25586	1.05036	1.51594	0.80469	0.194816	0	NA	0.414068	0.99549	none	0	NA	0.476956	0.678596	none
Montipora_capitata_PredGene_adi2mcaRNA11688_R3	XP_029183977_2	0	XP_029183977_2 uncharacterized protein LOC114952090 [Acropora millepora]	-	0	0	0	0	0	0	0	0	0	0	0	0	0	0	0.0826063	0.194244	0.058685	0.162298	0.144886	0.0356668	0.0569257	0.0493489	0.11472	0.43908	0.217951	0	0.161571	0.237649	0.216322	0.166376	0.144013	0.0269767	0.145626	0	0.387109	0	NA	0	NA	none	0	NA	0	NA	none
Montipora_capitata_PredGene_adi2mcaRNA11688_R5	XP_015757835_1	0	XP_015757835_1 PREDICTED: uncharacterized protein LOC107337235 [Acropora digitifera]	-	0	0	0	0	0	0	0	0	0	0	0	0	0	0	0	0.111996	0.0759397	0	0	0	0.130144	0	0	0.095823	0.159765	0	0.0358307	0.0385354	0.0496145	0.0784506	0.0363219	0	0	0	0	0	NA	0	NA	none	0	NA	0	NA	none
Montipora_capitata_PredGene_adi2mcaRNA11688_R7	XP_029183977_2	0	XP_029183977_2 uncharacterized protein LOC114952090 [Acropora millepora]	-	0	0	0	0	0	0	0	0	0	0	0	0	0	0	6.67974	6.47704	4.85749	2.58745	3.24849	7.40342	2.7858	1.64079	3.09981	1.70671	3.15179	3.07169	4.07965	2.94025	3.92953	5.11179	2.82784	2.51815	4.49606	2.93892	0.229808	0	NA	-0.802143	0.649982	none	0	NA	0.81883	0.289269	none
Montipora_capitata_PredGene_adi2mcaRNA11688_R9	XP_029183977_2	0	XP_029183977_2 uncharacterized protein LOC114952090 [Acropora millepora]	-	0	0	0	0	0	0	0	0	0	0	0	0	0	0	24.3857	21.5951	15.0531	5.52766	6.20932	17.1026	7.07504	5.07681	8.27775	4.93145	10.8931	9.27614	14.3903	8.97874	15.5187	10.2766	12.1866	7.08365	12.9052	11.2749	4.91072	0	NA	-0.461928	0.924672	none	0	NA	1.00067	0.168983	none
Montipora_capitata_PredGene_adi2mcaRNA11691_R3	XP_044170110_1	2.86e-168	XP_044170110_1 tyrosine kinase receptor Cad96Ca-like [Acropora millepora]	K12378	0	0	0	0	0	0	0	0	0	0	0	0	0	0	0	0	0.0946232	0	0	0	0	0	0	0	0	0	0.0382614	0	0	0	0	0	0	0	0	0	NA	0	NA	none	0	NA	0	NA	none
Montipora_capitata_PredGene_adi2mcaRNA11693_R0	XP_015757817_1	1.79e-178	XP_015757817_1 PREDICTED: uncharacterized protein LOC107337215 [Acropora digitifera]	-	0	0	0	0	0	0	0	0	0	0	0	0	0	0	0	0	0	0	0	0	0	0	0	0	0	0	0	0	0	0	0	0	0	0	0	0	NA	0	NA	none	0	NA	0	NA	none
Montipora_capitata_PredGene_adi2mcaRNA11693_R1	XP_015757817_1	9.76e-175	XP_015757817_1 PREDICTED: uncharacterized protein LOC107337215 [Acropora digitifera]	-	0	0	0	0	0	0	0	0	0	0	0	0	0	0	0	0	0	0	0	0	0	0	0	0	0	0	0.0184569	0	0	0	0	0	0	0	0	0	NA	0	NA	none	0	NA	0	NA	none
Montipora_capitata_PredGene_adi2mcaRNA11694_R1	XP_044183677_1	5.52e-244	XP_044183677_1 uncharacterized protein LOC114955587 isoform X1 [Acropora millepora]	-	0	0	0	0	0	0	0	0	0	0	0	0	0	0	11.8989	9.98717	6.12561	0.839338	1.03018	1.49522	2.31837	1.14845	4.29987	2.27722	3.72459	0.731653	3.97622	0.987605	1.25756	2.585	3.2952	2.14753	1.55214	3.67999	2.43989	0	NA	1.19533	0.660759	none	0	NA	0.354595	0.880142	none
Montipora_capitata_PredGene_adi2mcaRNA11698_R0	XP_015757845_1	4.53e-286	XP_015757845_1 PREDICTED: C-1-tetrahydrofolate synthase, cytoplasmic-like [Acropora digitifera]	K00288,K13402,K13403	178.5	175.2	262.2	235.1	223.6	211.7	250.1	243	278.6	185.3	235.5	134.8	211	181.8	17.4577	19.5192	34.0268	20.9608	27.8717	32.606	36.0914	15.5101	24.5472	20.3267	22.2246	15.8038	13.551	24.3761	13.3527	26.5351	26.9196	24.978	13.7995	17.2269	7.07973	0.489508	0.114457	-0.11029	0.999173	none	0.18026	0.0742044	0.0663058	0.945789	none
Montipora_capitata_PredGene_adi2mcaRNA116_R0	XP_044173677_1	1.74e-160	XP_044173677_1 caspase-3-like isoform X1 [Acropora millepora]	K02187,K04398	0	0	0	0	0	0	0	0	0	0	0	0	0	0	10.83	5.68938	14.2228	14.6848	23.0081	20.5193	26.1737	19.2728	18.1058	16.1512	12.077	7.31472	11.4654	15.8918	13.2907	10.0345	10.4732	7.53227	16.4266	10.5998	7.77355	0	NA	0.140613	0.999173	none	0	NA	0.472858	0.569343	none
Montipora_capitata_PredGene_adi2mcaRNA11713_R2	XP_015757868_1	5.78e-66	XP_015757868_1 PREDICTED: uncharacterized protein LOC107337266 [Acropora digitifera]	-	0	0	0	0	0	0	0	0	0	0	0	0	0	0	0	0.0959993	0.189246	0.348743	0	0	0.183389	0.160413	0.361934	0.122106	0.380261	0.405537	0.747155	1.75169	1.65378	0.110656	0.464319	0.516352	2.69039	1.1482	0	0	NA	0	NA	none	0	NA	0	NA	none
Montipora_capitata_PredGene_adi2mcaRNA11726_R7	XP_022807976_1	0	XP_022807976_1 ankyrin repeat domain-containing protein 50-like [Stylophora pistillata]	K21440	0	0	0	0	0	0	0	0	0	0	0	0	0	0	1.68313	1.44895	3.09809	4.26032	3.73795	3.11184	3.50456	4.17129	5.55127	2.83759	3.13685	4.14413	2.10306	3.58176	1.92028	2.22571	2.86954	4.53202	2.37656	1.50456	0.421258	0	NA	0.259463	0.9922	none	0	NA	-0.172957	0.86449	none
Montipora_capitata_PredGene_adi2mcaRNA11727_R1	XP_029205270_2	0	XP_029205270_2 DNA repair protein RAD50-like [Acropora millepora]	K10866	0	0	0	0	0	0	0	0	0	0	0	0	0	0	0.657299	0.436155	0.68369	0.282244	0.995903	0.799832	1.49487	1.08318	0.581259	0.696665	1.11893	1.26988	0.666402	0.757879	0.697362	0.932118	0.7253	0.634456	0.993406	0.393536	0.189443	0	NA	0.680969	0.953996	none	0	NA	-0.230617	0.880332	none
Montipora_capitata_PredGene_adi2mcaRNA11746_R1	XP_029205283_2	0	XP_029205283_2 uncharacterized protein LOC114969147 isoform X2 [Acropora millepora]	-	0	0	0	0	0	0	0	0	0	0	0	0	0	0	1.40973	1.09227	2.14113	3.59255	3.63313	4.86311	4.55878	0.813856	2.42684	3.46832	0.443722	1.72658	0.948794	2.01402	0.328285	0.740136	2.33021	2.01073	0.714036	0.648961	0.612001	0	NA	-0.689695	0.793208	none	0	NA	-0.64559	0.732262	none
Montipora_capitata_PredGene_adi2mcaRNA11747_R1	XP_015757899_1	1.4e-28	XP_015757899_1 PREDICTED: uncharacterized protein LOC107337285 [Acropora digitifera]	-	0	0	0	0	0	0	0	0	0	0	0	0	0	0	5.36406	3.23677	5.98195	7.3527	7.00144	10.7824	16.2473	1.34141	6.06142	11.1502	0.725093	5.88712	5.72583	5.38318	0.58754	1.54837	9.26269	6.52959	4.11369	2.32074	3.50749	0	NA	-0.1648	0.999173	none	0	NA	-0.384264	0.897505	none
Montipora_capitata_PredGene_adi2mcaRNA1174_R0	XP_015757108_1	0	XP_015757108_1 PREDICTED: myosin-M heavy chain-like [Acropora digitifera]	-	0	0	0	0	0	0	0	0	0	0	0	0	0	0	5.38465	7.11513	6.00776	1.89885	2.58305	5.6868	4.7097	1.64963	3.99331	4.87311	5.28332	1.12101	2.09197	6.55389	2.89016	3.05615	2.0215	2.20444	3.28343	2.46786	1.53665	0	NA	0.0230388	0.999173	none	0	NA	0.263366	0.876484	none
Montipora_capitata_PredGene_adi2mcaRNA1175_R0	XP_015757115_1	1.97e-122	XP_015757115_1 PREDICTED: serine/threonine-protein kinase AtPK1/AtPK6-like [Acropora digitifera]	K06069,K18952	0	0	0	0	0	0	0	0	0	0	0	0	0	0	1.50637	1.62857	1.89709	0.269054	0	1.16699	2.8311	0.981713	1.1407	1.12989	1.98998	0	0.4629	1.18191	0.644988	0.679905	0.42965	0.405738	0.180926	0.899175	2.40652	0	NA	0	NA	none	0	NA	0	NA	none
Montipora_capitata_PredGene_adi2mcaRNA11774_R1	XP_015757925_1	3.32e-212	XP_015757925_1 PREDICTED: queuine tRNA-ribosyltransferase subunit qtrtd1-like [Acropora digitifera]	K15407	0	0	0	0	0	0	0	0	0	0	0	0	0	0	1.58841	1.48743	2.93883	1.37796	2.26104	2.50245	3.09413	1.95183	1.47463	2.97467	2.28394	1.42733	2.15031	1.74586	2.17494	2.71387	1.98508	2.6901	2.50097	1.73893	0.335498	0	NA	0.0940192	0.999173	none	0	NA	0.184556	0.920054	none
Montipora_capitata_PredGene_adi2mcaRNA11777_R1	XP_015757922_1	0	XP_015757922_1 PREDICTED: protein PRRC2C-like [Acropora digitifera]	-	0	0	0	0	0	0	0	0	0	0	0	0	0	0	1.77051	2.33258	1.07157	2.21705	0	0.664289	1.03448	0.679908	0	0.52314	4.43435	1.42165	8.28037	1.07192	9.47795	1.30181	1.7879	2.01524	8.82483	2.46762	6.19757	0	NA	-0.816568	0.999173	none	0	NA	2.06445	0.38644	none
Montipora_capitata_PredGene_adi2mcaRNA11782_R0	XP_015757857_1	0	XP_015757857_1 PREDICTED: whirlin-like [Acropora digitifera]	K21879	0	0	0	0	0	0	0	0	0	0	0	0	0	0	13.2301	14.0399	15.0258	25.7882	30.4103	23.1421	30.5903	23.7733	26.7291	28.1035	42.1437	31.9604	23.3855	26.1851	22.7933	22.6443	26.9419	24.3443	19.4573	19.0503	9.66689	0	NA	0.0313687	0.999173	none	0	NA	-0.1884	0.776409	none
Montipora_capitata_PredGene_adi2mcaRNA11784_R2	XP_022783818_1	0	XP_022783818_1 E3 ubiquitin-protein ligase rnf213-alpha-like isoform X1 [Stylophora pistillata]	-	0	0	0	0	0	0	0	0	0	0	0	0	0	0	2.62595	2.16278	4.55739	1.71668	3.02476	2.29545	2.28697	1.89566	2.58573	1.45452	2.2681	1.75026	1.13316	2.66496	2.67141	1.84513	2.49412	2.47531	1.57985	1.07798	0.323265	0	NA	-0.0384574	0.999173	none	0	NA	0.49792	0.626142	none
Montipora_capitata_PredGene_adi2mcaRNA11787_R1	XP_015757859_1	0	XP_015757859_1 PREDICTED: E3 ubiquitin-protein ligase RNF213-like [Acropora digitifera]	-	0	0	0	0	0	0	0	0	0	0	0	0	0	0	9.01439	12.8452	13.8952	10.2554	12.0308	10.3196	17.3128	16.2602	16.0583	8.43741	14.8641	13.0198	12.9178	16.2138	9.20989	5.78846	10.8531	10.4106	12.297	7.77583	5.56226	0	NA	0.621404	0.321471	none	0	NA	0.36361	0.614093	none
Montipora_capitata_PredGene_adi2mcaRNA11807_R1	XP_044178995_1	2.77e-33	XP_044178995_1 spondin-1-like isoform X2 [Acropora millepora]	-	0	0	0	0	0	0	0	0	0	0	0	0	0	0	0.118054	0.255262	0	0	0.414117	0.287437	0.242596	1.26946	0.655575	0	0.17155	0.539162	0.0840108	0	0	0	2.0796	0.699549	0	0	1.53188	0	NA	0	NA	none	0	NA	0	NA	none
Montipora_capitata_PredGene_adi2mcaRNA11808_R7	XP_046857354_1	2.4e-28	XP_046857354_1 thrombospondin type-1 domain-containing protein 7B-like [Xenia sp. Carnegie-2017]	-	0	0	0	0	0	0	0	0	0	0	0	0	0	0	0.175069	0	0.373116	0	0	0	0	0	0	0	0	0	0	0	0	0	0	0	0	0	0	0	NA	0	NA	none	0	NA	0	NA	none
Montipora_capitata_PredGene_adi2mcaRNA11810_R3	XP_029206895_2	0	XP_029206895_2 uncharacterized protein LOC114970596 isoform X2 [Acropora millepora]	K06834,K08609,K08610,K08611,K08612,K08613,K16069	0	0	0	0	0	0	0	0	0	0	0	0	0	0	0.162008	0.0292521	0.585891	0	0.277474	0.609029	0.364812	0.138284	0.443224	0.150773	0	0.0593974	0.0462742	0.0481374	0	0.180625	0.13449	0.10389	0	0	0	0	NA	0	NA	none	0	NA	0	NA	none
Montipora_capitata_PredGene_adi2mcaRNA11812_R1	XP_029208774_2	0	XP_029208774_2 LOW QUALITY PROTEIN: uncharacterized protein LOC114972445 [Acropora millepora]	K06834,K08609,K08610,K08611,K08612,K08613,K16069	0	0	0	0	0	0	0	0	0	0	0	0	0	0	0.341505	0.213012	0.484809	0.270416	0.380466	0.288151	1.05361	0	0.0739322	0.638564	0.180896	0.219577	0.123023	0.306103	0.25524	0.323183	1.07018	0.079694	0.116195	0.13169	0.168409	0	NA	0	NA	none	0	NA	0	NA	none
Montipora_capitata_PredGene_adi2mcaRNA11812_R2	XP_029206895_2	0	XP_029206895_2 uncharacterized protein LOC114970596 isoform X2 [Acropora millepora]	K06834,K08609,K08610,K08611,K08612,K08613,K16069	0	0	0	0	0	0	0	0	0	0	0	0	0	0	0.440199	0.34812	0.122512	0.342018	0.211502	0.136176	0.161383	0	0.296465	0.0594011	0.14455	0.0561446	0.043743	0.0454407	0	0.473567	0	0.341636	0.164279	0.108859	0	0	NA	0	NA	none	0	NA	0	NA	none
Montipora_capitata_PredGene_adi2mcaRNA11816_R4	XP_022783093_1	1.06e-140	XP_022783093_1 uncharacterized protein LOC111323911 [Stylophora pistillata]	K06834,K08609,K08610,K08611,K08612,K08613,K16069	0	0	0	0	0	0	0	0	0	0	0	0	0	0	0.45091	0.406241	0.560585	1.62417	0.527242	1.10263	1.08756	0.404059	0.208665	0.723403	0.327618	0.343223	0.16044	0.0926582	0	0.373119	0.0785944	0.148441	0.397155	0.411208	0.264131	0	NA	0	NA	none	0	NA	0	NA	none
Montipora_capitata_PredGene_adi2mcaRNA11845_R6	XP_015774102_1	5.4e-96	XP_015774102_1 PREDICTED: uncharacterized protein LOC107352285 [Acropora digitifera]	-	0	0	0	0	0	0	0	0	0	0	0	0	0	0	0	0	0	0.27269	0	0	0	0	0	0.381718	0.199065	0	0.05057	0	0	0	0	0	0.121208	0	0	0	NA	0	NA	none	0	NA	0	NA	none
Montipora_capitata_PredGene_adi2mcaRNA11876_R0	XP_015758008_1	0	XP_015758008_1 PREDICTED: tetratricopeptide repeat protein 28-like [Acropora digitifera]	-	0	0	0	0	0	0	0	0	0	0	0	0	0	0	7.0518	10.497	10.8232	15.5608	18.2295	15.568	29.1028	17.7784	22.5388	16.8976	21.0828	10.4149	22.1515	32.864	21.4819	11.7252	11.8604	24.6353	24.7518	20.3006	3.79166	0	NA	0.482316	0.536585	none	0	NA	0.948495	0.0207038	DEG
Montipora_capitata_PredGene_adi2mcaRNA11876_R3	XP_044180085_1	1.38e-219	XP_044180085_1 LOW QUALITY PROTEIN: tetratricopeptide repeat protein 28-like [Acropora millepora]	-	0	0	0	0	0	0	0	0	0	0	0	0	0	0	4.44665	5.82645	8.11181	6.83912	14.3773	15.119	16.2035	9.01107	15.4334	10.3765	15.1093	5.1967	6.35139	11.0204	5.03151	11.9579	18.4348	12.0378	9.48473	5.47844	1.2629	0	NA	0.174969	0.999173	none	0	NA	-0.17674	0.882805	none
Montipora_capitata_PredGene_adi2mcaRNA11876_R4	XP_020600401_1	3.11e-279	XP_020600401_1 tetratricopeptide repeat protein 28-like [Orbicella faveolata]	-	0	0	0	0	0	0	0	0	0	0	0	0	0	0	4.90256	5.62598	9.1644	4.62773	9.27126	8.16895	8.26677	5.4976	7.07235	5.2728	6.40773	4.00274	4.1125	5.90953	3.26794	5.846	5.34994	8.03362	4.63171	3.50678	1.63644	0	NA	-0.0675844	0.999173	none	0	NA	0.0419336	0.969726	none
Montipora_capitata_PredGene_adi2mcaRNA11876_R7	XP_015776455_1	1.71e-188	XP_015776455_1 PREDICTED: tetratricopeptide repeat protein 28-like [Acropora digitifera]	-	0	0	0	0	0	0	0	0	0	0	0	0	0	0	7.92722	5.52597	12.1069	9.25824	19.0952	15.2289	17.7429	20.8731	17.5163	8.0229	14.0787	10.467	9.96386	14.6599	10.9523	11.9531	9.92963	13.2883	13.6258	7.6092	3.65751	0	NA	0.415583	0.869478	none	0	NA	0.41558	0.456364	none
Montipora_capitata_PredGene_adi2mcaRNA11876_R9	XP_015776455_1	4.63e-217	XP_015776455_1 PREDICTED: tetratricopeptide repeat protein 28-like [Acropora digitifera]	-	0	0	0	0	0	0	0	0	0	0	0	0	0	0	11.4343	6.85121	16.9209	15.5709	28.685	27.8106	31.4903	27.0539	28.1116	18.1999	23.5518	13.4128	14.6991	24.8043	15.8248	14.1824	7.68628	16.1257	18.635	12.7922	4.32576	0	NA	0.299753	0.922027	none	0	NA	0.278757	0.659679	none
Montipora_capitata_PredGene_adi2mcaRNA11884_R1	XP_015758036_1	2.43e-144	XP_015758036_1 PREDICTED: uncharacterized protein LOC107337409 isoform X3 [Acropora digitifera]	-	38.1	32.6	33.7	32	32.4	31.2	31.8	36.4	24.9	37.6	53	41.9	35.2	31.4	28.6394	30.7437	33.0512	15.3343	17.8554	20.5729	24.133	22.9886	20.8228	13.9058	25.89	16.2212	17.097	24.434	16.6222	13.0571	15.3311	20.5774	20.3017	20.7959	17.4128	-0.101921	0.525204	0.360507	0.866106	none	0.0977127	0.49456	0.347711	0.603723	none
Montipora_capitata_PredGene_adi2mcaRNA11889_R1	XP_029199019_2	0	XP_029199019_2 WD repeat-containing protein 17-like [Acropora millepora]	-	0	0	0	0	0	0	0	0	0	0	0	0	0	0	1.03513	1.65471	0.975602	0.596002	1.66264	2.95393	2.47007	0.689594	2.27413	2.48306	2.51607	1.10201	1.46069	1.646	1.20114	1.65094	3.26732	2.08225	1.18482	1.34348	0	0	NA	0.058663	0.999173	none	0	NA	-0.192453	0.888806	none
Montipora_capitata_PredGene_adi2mcaRNA11890_R0	XP_015758013_1	0	XP_015758013_1 PREDICTED: protein dachsous-like [Acropora digitifera]	K16507	0	0	0	0	0	0	0	0	0	0	0	0	0	0	4.50903	5.54114	8.81508	4.43556	3.2713	7.98462	9.64586	6.15387	8.81563	4.67029	10.0537	6.35155	4.51529	7.86076	5.36605	5.20972	2.74912	8.60192	5.87227	4.40292	0.159281	0	NA	0.657539	0.570156	none	0	NA	0.0369356	0.975095	none
Montipora_capitata_PredGene_adi2mcaRNA11890_R1	XP_015758013_1	0	XP_015758013_1 PREDICTED: protein dachsous-like [Acropora digitifera]	K16507	0	0	0	0	0	0	0	0	0	0	0	0	0	0	2.57303	2.99229	5.76807	2.56286	5.10258	5.62821	6.92878	3.21402	5.55633	3.61473	6.60438	2.76753	2.57664	5.01959	1.88436	4.60619	9.00935	4.70441	2.80393	2.41962	1.87319	0	NA	0.242888	0.99369	none	0	NA	-0.193235	0.868374	none
Montipora_capitata_PredGene_adi2mcaRNA11892_R0	XP_015758042_1	3.5e-231	XP_015758042_1 PREDICTED: dachshund homolog 1-like [Acropora digitifera]	-	0	0	0	0	0	0	0	0	0	0	0	0	0	0	1.21296	3.02222	1.66707	7.61495	4.85886	2.8585	10.1393	2.65828	8.48167	13.4575	11.3145	4.25484	4.88889	11.457	8.59275	8.35164	6.4067	3.47057	3.23823	5.73583	3.28902	0	NA	0.3827	0.999173	none	0	NA	0.0348493	0.984233	none
Montipora_capitata_PredGene_adi2mcaRNA11895_R5	XP_044165475_1	9.86e-45	XP_044165475_1 wnt inhibitory factor 1-like [Acropora millepora]	-	0	0	0	0	0	0	0	0	0	0	0	0	0	0	0	0.127448	0.251121	0.447751	0.269411	0.129064	0.457459	0	0.465786	0.324842	0.331829	0.196489	0.540638	0.295055	0.525486	0.566588	0.238933	0	0.304107	0.249771	0	0	NA	0	NA	none	0	NA	0	NA	none
Montipora_capitata_PredGene_adi2mcaRNA11895_R7	XP_029199043_2	8.66e-36	XP_029199043_2 transmembrane protein 33-like isoform X3 [Acropora millepora]	K20724	0	0	0	0	0	0	0	0	0	0	0	0	0	0	3.40606	3.65056	1.89795	2.94433	0.670787	1.07173	1.82	1.35236	1.04531	1.90859	2.55854	4.14735	2.92795	1.24839	3.36802	2.1865	0.655128	3.58544	2.81752	1.52906	2.21007	0	NA	0	NA	none	0	NA	0.160409	0.947247	none
Montipora_capitata_PredGene_adi2mcaRNA11905_R0	XP_015758021_1	0	XP_015758021_1 PREDICTED: protein transport protein Sec24C-like [Acropora digitifera]	K14007	187.6	179.5	196	209.4	204.4	202	195.4	226.6	184.3	164.9	184.3	198.9	168	172.9	77.6179	93.9229	82.071	64.1362	61.4467	61.4742	67.7129	75.2128	65.6257	58.8731	77.3701	69.0912	51.7581	62.3276	50.9456	55.4762	57.1318	70.2771	61.4072	50.4278	29.9801	0.142736	0.160716	0.176511	0.993399	none	0.0504139	0.704806	-0.0215081	0.980225	none
Montipora_capitata_PredGene_adi2mcaRNA11919_R0	XP_015758025_1	6.71e-120	XP_015758025_1 PREDICTED: uncharacterized protein LOC107337401 [Acropora digitifera]	-	0	0	0	0	0	0	0	0	0	0	0	0	0	0	0.126279	0	0	1.48862	1.32891	0.307463	0.261065	0.452634	0.175313	0.694602	0.183502	0.192242	0.157262	0.155696	0	0.313481	0.660322	0	1.00103	0.96735	0	0	NA	0	NA	none	0	NA	0	NA	none
Montipora_capitata_PredGene_adi2mcaRNA11941_R0	XP_015758026_1	0	XP_015758026_1 PREDICTED: trichohyalin-like [Acropora digitifera]	K06084	0	0	0	0	0	0	0	0	0	0	0	0	0	0	36.8616	43.8597	51.033	16.8032	24.0705	27.7063	29.8111	23.7936	27.9116	17.1852	33.985	24.1222	14.521	24.6249	15.1706	19.7087	21.7707	27.1074	16.6908	16.1068	6.46616	0	NA	0.271787	0.887861	none	0	NA	-0.195095	0.810721	none
Montipora_capitata_PredGene_adi2mcaRNA11944_R1	XP_015758076_1	5.79e-134	XP_015758076_1 PREDICTED: trace amine-associated receptor 7a-like [Acropora digitifera]	-	0	0	0	0	0	0	0	0	0	0	0	0	0	0	0.488497	0	0.110331	0	0.605375	0.127792	0	0	0	0	0	0	0.0371292	0	0	0	0.219462	0.282946	0	0	0	0	NA	0	NA	none	0	NA	0	NA	none
Montipora_capitata_PredGene_adi2mcaRNA11949_R0	XP_029209300_2	1.88e-303	XP_029209300_2 solute carrier family 26 member 6-like isoform X2 [Acropora millepora]	K14453	0	0	0	0	0	0	0	0	0	0	0	0	0	0	24.1643	30.6308	29.236	23.0124	27.3913	25.371	22.9001	26.5706	24.4645	21.5481	33.816	29.7185	17.2336	26.2156	18.6373	20.054	21.6679	20.2695	32.274	21.1899	12.9804	0	NA	-0.00699568	0.999173	none	0	NA	-0.178589	0.80765	none
Montipora_capitata_PredGene_adi2mcaRNA11954_R0	NA	NA	NA	-	0	0	0	0	0	0	0	0	0	0	0	0	0	0	68.4108	109.381	31.0886	1.37933	0.273632	0.569779	2.41898	5.87164	3.46542	4.71978	6.68784	6.05636	2.91432	3.7509	6.24577	1.35551	0	6.08607	8.3478	7.59746	8.77315	0	NA	2.46198	0.118957	none	0	NA	-0.142544	0.927769	none
Montipora_capitata_PredGene_adi2mcaRNA11954_R1	XP_044176404_1	4.11e-16	XP_044176404_1 uncharacterized protein LOC122959266 [Acropora millepora]	-	0	0	0	0	0	0	0	0	0	0	0	0	0	0	9.3549	8.67749	12.2379	8.96459	12.2283	8.08842	19.2267	13.886	12.7953	14.4082	16.5493	7.50828	12.752	12.9888	10.1043	9.1546	9.29179	13.7775	9.61115	8.58501	5.52552	0	NA	0.660534	0.682051	none	0	NA	0.221813	0.842842	none
Montipora_capitata_PredGene_adi2mcaRNA11970_R5	XP_015758115_1	6.76e-63	XP_015758115_1 PREDICTED: THAP domain-containing protein 1-like isoform X1 [Acropora digitifera]	-	0	0	0	0	0	0	0	0	0	0	0	0	0	0	0	0	0	0	0	0	0.439309	0	0	0	0	0	0	0	0	0	0	0	0	0	0	0	NA	0	NA	none	0	NA	0	NA	none
Montipora_capitata_PredGene_adi2mcaRNA12006_R0	XP_029211345_2	3.06e-247	XP_029211345_2 fibroblast growth factor receptor 4-like isoform X3 [Acropora millepora]	K04362,K05093,K05094,K05095	0	0	0	0	0	0	0	0	0	0	0	0	0	0	0.643984	0.64267	1.10855	0	0.608193	0.723735	1.22894	0.532682	0.756494	0.340601	0.576022	0.603307	0.475904	1.03831	0.544403	0.436924	0.31084	0.684928	0.783081	0.867371	0	0	NA	0	NA	none	0	NA	0	NA	none
Montipora_capitata_PredGene_adi2mcaRNA12013_R0	XP_015758156_1	4.4e-36	XP_015758156_1 PREDICTED: uncharacterized protein LOC107337491 isoform X6 [Acropora digitifera]	-	0	0	0	0	0	0	0	0	0	0	0	0	0	0	0	0	0	0	0	0	0	0	0	0	0	0	0	0	0	0	0.13046	0	0	0	0	0	NA	0	NA	none	0	NA	0	NA	none
Montipora_capitata_PredGene_adi2mcaRNA12022_R8	XP_029189191_2	3.81e-44	XP_029189191_2 uncharacterized protein LOC114956289 [Acropora millepora]	K10577	0	0	0	0	0	0	0	0	0	0	0	0	0	0	14.9805	27.4305	22.1314	21.7399	16.1231	17.4082	18.6524	14.0342	18.1976	19.6638	25.232	27.4705	9.9337	15.9515	9.62137	21.4627	24.2123	18.4936	16.1934	11.9228	1.19661	0	NA	-0.127156	0.999173	none	0	NA	-0.770492	0.188578	none
Montipora_capitata_PredGene_adi2mcaRNA12026_R0	XP_029206369_1	3.44e-66	XP_029206369_1 uncharacterized protein LOC114970161 [Acropora millepora]	-	0	0	0	0	0	0	0	0	0	0	0	0	0	0	7.16537	4.15564	5.71677	4.48853	9.41012	3.77393	5.8865	3.30141	2.65812	10.7804	3.9321	2.92724	7.93691	6.33139	8.33002	2.08529	4.94151	5.38785	11.5661	11.861	10.6398	0	NA	-0.619101	0.967869	none	0	NA	0.656132	0.659573	none
Montipora_capitata_PredGene_adi2mcaRNA12027_R2	XP_015758166_1	5.95e-32	XP_015758166_1 PREDICTED: uncharacterized protein LOC107337500 [Acropora digitifera]	-	0	0	0	0	0	0	0	0	0	0	0	0	0	0	1.55236	1.92034	0.472908	0	2.4113	1.36765	2.29228	5.91703	6.46999	1.82987	1.28847	1.01205	3.37768	1.53599	3.83234	0.882379	0.462492	1.88274	3.33926	2.17257	5.45675	0	NA	0	NA	none	0	NA	0	NA	none
Montipora_capitata_PredGene_adi2mcaRNA12029_R0	XP_015758104_1	2.34e-57	XP_015758104_1 PREDICTED: uncharacterized protein LOC107337462 [Acropora digitifera]	-	0	0	0	0	0	0	0	0	0	0	0	0	0	0	0	0.871893	0	0	0	0	0	0	0	0.250135	0	0.229102	0.226358	0	0	0	0.166593	0	0	0.164039	0	0	NA	0	NA	none	0	NA	0	NA	none
Montipora_capitata_PredGene_adi2mcaRNA12030_R0	XP_015758105_1	1.74e-108	XP_015758105_1 PREDICTED: uncharacterized protein LOC107337464 [Acropora digitifera]	-	0	0	0	0	0	0	0	0	0	0	0	0	0	0	1.08413	1.27037	1.403	1.79488	0.738081	2.74076	3.49598	1.61514	1.86275	1.30337	1.72813	1.10095	1.86708	2.71228	1.07892	1.57796	2.6492	1.40309	1.31519	2.00072	0.681522	0	NA	0.38008	0.99549	none	0	NA	0.739175	0.359533	none
Montipora_capitata_PredGene_adi2mcaRNA12030_R2	XP_015758105_1	4.72e-102	XP_015758105_1 PREDICTED: uncharacterized protein LOC107337464 [Acropora digitifera]	-	0	0	0	0	0	0	0	0	0	0	0	0	0	0	0.312082	0.406808	0.633418	0.22872	0.163459	0.180618	0.895218	0.241837	0.351888	0.384358	0.378376	0.308695	0.565224	0.661044	0.345517	0.557713	0.868963	0.123088	0.572641	0.193528	0	0	NA	0	NA	none	0	NA	0	NA	none
Montipora_capitata_PredGene_adi2mcaRNA12031_R0	XP_015758106_1	0	XP_015758106_1 PREDICTED: serine-rich adhesin for platelets-like [Acropora digitifera]	-	0	0	0	0	0	0	0	0	0	0	0	0	0	0	6.50754	6.32063	11.3458	5.24764	7.66475	7.56467	9.67737	11.7121	10.6654	5.99522	15.8442	9.15226	5.04408	8.03474	4.03478	6.57348	7.68894	6.37252	4.43994	4.08823	1.03229	0	NA	0.68891	0.214889	none	0	NA	-0.571364	0.443722	none
Montipora_capitata_PredGene_adi2mcaRNA12036_R0	XP_029206350_2	3.09e-72	XP_029206350_2 uncharacterized protein LOC114970152 [Acropora millepora]	-	0	0	0	0	0	0	0	0	0	0	0	0	0	0	0.586898	0.105752	0.521179	0.768727	0.686252	0.476324	0.606665	0.350612	0.271595	0.538041	0.568565	2.08476	0.365447	0.844219	0.307137	0.849882	2.35284	0.579626	0.387699	0.214089	0	0	NA	0	NA	none	0	NA	0	NA	none
Montipora_capitata_PredGene_adi2mcaRNA12045_R0	XP_015758180_1	0	XP_015758180_1 PREDICTED: LOW QUALITY PROTEIN: serine/threonine-protein kinase BRSK2-like [Acropora digitifera]	K08796	0	0	0	0	0	0	0	0	0	0	0	0	0	0	5.01073	3.91313	6.92288	4.0115	10.6618	10.9029	9.20962	5.57204	7.66623	5.55159	6.54085	5.2276	3.23619	7.03728	2.33128	8.00604	8.29858	4.76597	3.80109	2.64065	2.93567	0	NA	-0.165997	0.999173	none	0	NA	-0.237055	0.835301	none
Montipora_capitata_PredGene_adi2mcaRNA12046_R0	XP_015758181_1	6.18e-55	XP_015758181_1 PREDICTED: platelet binding protein GspB-like [Acropora digitifera]	-	0	0	0	0	0	0	0	0	0	0	0	0	0	0	16.8458	26.0989	57.8831	11.4841	10.7962	10.1385	11.6207	7.1692	11.0831	5.64311	10.1227	28.0613	9.04917	10.4169	5.92833	4.28017	14.5202	19.1403	10.8206	5.3861	5.27227	0	NA	-0.136849	0.999173	none	0	NA	-0.550529	0.688597	none
Montipora_capitata_PredGene_adi2mcaRNA12049_R0	XP_029202574_2	1.62e-60	XP_029202574_2 uncharacterized protein LOC114966762 [Acropora millepora]	K17495,K19760	0	0	0	0	0	0	0	0	0	0	0	0	0	0	1.3651	0.316251	3.32499	0.383147	0.17102	0.118704	0.806327	0	0.406104	0.134085	0	0.44532	0.451026	0.240442	0.459248	0	1.22369	0.0962986	0.386472	1.06706	0	0	NA	0	NA	none	0	NA	0	NA	none
Montipora_capitata_PredGene_adi2mcaRNA12052_R0	XP_029202592_2	2.17e-58	XP_029202592_2 uncharacterized protein LOC114966771 [Acropora millepora]	-	0	0	0	0	0	0	0	0	0	0	0	0	0	0	15.273	22.6558	52.6984	16.9225	26.4761	26.1595	17.623	21.4838	22.3121	19.7811	25.0301	68.1302	8.50419	19.3781	9.34025	15.9812	18.8509	27.1399	17.2415	7.09363	10.2988	0	NA	-0.139437	0.999173	none	0	NA	-1.41925	0.0911348	none
Montipora_capitata_PredGene_adi2mcaRNA12059_R0	XP_015758198_1	6.2e-42	XP_015758198_1 PREDICTED: uncharacterized protein LOC107337518 isoform X1 [Acropora digitifera]	-	0	0	0	0	0	0	0	0	0	0	0	0	0	0	38.3831	49.5841	56.4749	22.1393	31.1901	40.0826	58.3116	96.243	56.7091	52.2976	57.5672	24.1234	27.6904	37.5557	38.4229	35.9109	60.1842	75.641	38.3822	35.4532	12.9952	0	NA	1.2483	0.0683542	none	0	NA	-0.0607495	0.963883	none
Montipora_capitata_PredGene_adi2mcaRNA12083_R5	XP_015758207_1	6.16e-134	XP_015758207_1 PREDICTED: tyrosine kinase receptor Cad96Ca-like [Acropora digitifera]	K04362,K05093,K05094,K08252	0	0	0	0	0	0	0	0	0	0	0	0	0	0	1.05205	1.32391	1.96454	0.349126	2.12301	2.36971	0.90925	0	2.32135	1.62083	1.41454	0.918062	1.60881	0	2.39568	2.15231	0	2.33272	4.06094	1.78699	0	0	NA	0	NA	none	0	NA	0	NA	none
Montipora_capitata_PredGene_adi2mcaRNA12083_R8	XP_029199725_1	8.66e-136	XP_029199725_1 tyrosine kinase receptor Cad96Ca-like isoform X3 [Acropora millepora]	K04362,K05093,K05094,K05126,K08252	0	0	0	0	0	0	0	0	0	0	0	0	0	0	0.372082	0.370518	0	1.37837	0.49516	1.34401	2.75059	2.88048	0	1.60688	2.94606	0	1.62314	1.40453	2.04795	1.5233	0.78698	0.733625	1.52047	2.59381	0	0	NA	0	NA	none	0	NA	0	NA	none
Montipora_capitata_PredGene_adi2mcaRNA12088_R8	XP_015758236_1	2.65e-49	XP_015758236_1 PREDICTED: uncharacterized protein LOC107337551 isoform X2 [Acropora digitifera]	-	0	0	0	0	0	0	0	0	0	0	0	0	0	0	0.104803	0.113305	0.223362	0	0	0	0	0	0	0.288236	0.152294	0.319096	0	0	0.164538	0.130084	0.219209	0	0	0.114691	0	0	NA	0	NA	none	0	NA	0	NA	none
Montipora_capitata_PredGene_adi2mcaRNA12089_R4	XP_015758234_1	1.01e-71	XP_015758234_1 PREDICTED: uncharacterized protein LOC107337551 isoform X1 [Acropora digitifera]	-	0	0	0	0	0	0	0	0	0	0	0	0	0	0	0	0	0	0	0	0	0	0	0	0	0.169579	0	0	0	0	0	0	0	0	0	0	0	NA	0	NA	none	0	NA	0	NA	none
Montipora_capitata_PredGene_adi2mcaRNA12091_R0	XP_015758237_1	2.27e-175	XP_015758237_1 PREDICTED: uncharacterized protein LOC107337552 [Acropora digitifera]	-	0	0	0	0	0	0	0	0	0	0	0	0	0	0	0.113698	0	0	0	0.398836	0	0	0	0	0	0	0	0	0	0	0.141124	0	0.112289	0	0.497698	0	0	NA	0	NA	none	0	NA	0	NA	none
Montipora_capitata_PredGene_adi2mcaRNA12091_R2	XP_015758237_1	5.5e-124	XP_015758237_1 PREDICTED: uncharacterized protein LOC107337552 [Acropora digitifera]	-	0	0	0	0	0	0	0	0	0	0	0	0	0	0	0	0	0	0.976407	0	0	0	0	0.172485	0	0	0.189142	0.0442073	0.153185	0	0	1.14875	0.122703	0	0	0	0	NA	0	NA	none	0	NA	0	NA	none
Montipora_capitata_PredGene_adi2mcaRNA12093_R5	XP_015758210_1	3.94e-53	XP_015758210_1 PREDICTED: uncharacterized protein K02A2.6-like [Acropora digitifera]	-	0	0	0	0	0	0	0	0	0	0	0	0	0	0	0	0	0	0	0	0	0	0	0	0	0	0	0	0	0	0	0	0	0	0	0	0	NA	0	NA	none	0	NA	0	NA	none
Montipora_capitata_PredGene_adi2mcaRNA12101_R1	XP_044163721_1	0	XP_044163721_1 xanthine dehydrogenase/oxidase-like isoform X2 [Acropora millepora]	K00106,K00157	0	0	0	0	0	0	0	0	0	0	0	0	0	0	4.78443	6.3658	7.10844	6.51111	6.51081	5.6057	6.02061	2.73574	6.13124	6.28455	6.55859	3.72192	3.51548	5.00649	2.79592	6.91036	4.27616	4.65667	3.2022	4.09511	5.53086	0	NA	-0.347947	0.958443	none	0	NA	-0.26989	0.770657	none
Montipora_capitata_PredGene_adi2mcaRNA12103_R0	XP_044163721_1	0	XP_044163721_1 xanthine dehydrogenase/oxidase-like isoform X2 [Acropora millepora]	K00106,K00157	0	0	0	0	0	0	0	0	0	0	0	0	0	0	13.9165	19.7417	18.9467	11.7949	16.89	14.8665	19.2727	10.0341	13.5599	15.1964	21.9547	12.3372	10.4467	13.8713	13.7145	17.4322	15.1844	14.9426	12.4032	19.0172	8.84751	0	NA	-0.0327371	0.999173	none	0	NA	-0.0674768	0.945303	none
Montipora_capitata_PredGene_adi2mcaRNA12104_R0	XP_022782200_1	7.5e-148	XP_022782200_1 proto-oncogene c-Fos-like [Stylophora pistillata]	K10050,K10051	0	0	0	0	0	0	0	0	0	0	0	0	0	0	32615.7	28066.1	24738.4	32971.5	25043.4	26886.2	33490.5	38564.7	34786.3	30909.2	41065.7	37813.5	56313.8	32070.1	60472.9	18797.5	27216.6	33330.5	41136.2	38374.3	21499.1	0	NA	0.340807	0.883556	none	0	NA	0.801988	0.250618	none
Montipora_capitata_PredGene_adi2mcaRNA12110_R2	XP_044168832_1	3.29e-163	XP_044168832_1 retinol dehydrogenase 7-like [Acropora millepora]	K00061,K11154,K13369	0	0	0	0	0	0	0	0	0	0	0	0	0	0	1.76335	0.501683	1.28568	0.911705	0.325556	0.451933	0.575601	0.166329	1.54613	6.38113	0.404589	2.1193	0.115578	1.60198	0	5.29896	5.97498	1.00824	0.245231	0.30469	0	0	NA	0	NA	none	0	NA	0	NA	none
Montipora_capitata_PredGene_adi2mcaRNA12110_R3	XP_044168832_1	6.68e-171	XP_044168832_1 retinol dehydrogenase 7-like [Acropora millepora]	K00019	0	0	0	0	0	0	0	0	0	0	0	0	0	0	19.3493	11.1039	12.9969	22.8816	25.7344	26.5699	25.5937	14.134	26.9898	32.5347	21.5877	13.2901	17.8266	26.118	19.436	23.7891	26.7891	17.2076	20.1119	19.7698	21.272	0	NA	-0.183823	0.999173	none	0	NA	0.180601	0.876309	none
Montipora_capitata_PredGene_adi2mcaRNA12110_R6	XP_044168832_1	4.71e-76	XP_044168832_1 retinol dehydrogenase 7-like [Acropora millepora]	K00061,K11154,K13369	0	0	0	0	0	0	0	0	0	0	0	0	0	0	0	0	0	0	0	0	0	0	0	0	0	0	0	0	0	0	0	0	0	0	0	0	NA	0	NA	none	0	NA	0	NA	none
Montipora_capitata_PredGene_adi2mcaRNA12114_R0	XP_015758220_1	1.99e-78	XP_015758220_1 PREDICTED: cardiolipin synthase (CMP-forming)-like [Acropora digitifera]	K08744	0	0	0	0	0	0	0	0	0	0	0	0	0	0	12.9894	12.2155	10.4378	15.0891	19.3166	15.2033	15.1198	15.994	18.9404	23.4617	15.3079	18.7767	19.8946	12.2868	20.2096	21.4362	20.791	13.1763	13.2085	21.0492	54.537	0	NA	0.0361554	0.999173	none	0	NA	0.192179	0.888806	none
Montipora_capitata_PredGene_adi2mcaRNA12114_R1	XP_015758220_1	2.93e-77	XP_015758220_1 PREDICTED: cardiolipin synthase (CMP-forming)-like [Acropora digitifera]	K08744	0	0	0	0	0	0	0	0	0	0	0	0	0	0	3.69812	2.98964	3.16303	9.40312	4.197	6.53348	4.15727	2.7489	5.132	6.45721	3.85398	6.13928	3.95122	3.44625	3.65147	4.58875	4.1676	4.44398	6.10736	4.53503	5.71685	0	NA	-0.776435	0.908882	none	0	NA	-0.249806	0.882946	none
Montipora_capitata_PredGene_adi2mcaRNA12119_R0	XP_015758223_1	6.42e-298	XP_015758223_1 PREDICTED: serine-rich adhesin for platelets-like [Acropora digitifera]	-	153.8	219.2	158.5	78.4	163	189.8	70.9	60.2	263.6	108.3	48.6	278	338.5	351.9	2.14541	0.759968	2.43761	1.83987	1.54293	2.95324	6.23992	0.501557	1.06789	1.99393	1.17178	0.298229	0.331098	1.65648	0.263619	2.75813	5.13352	2.25691	0.221844	0.998892	0	-0.719947	0.32314	0.226333	0.999173	none	-1.42883	0.0476058	-0.502062	0.834349	DEP
Montipora_capitata_PredGene_adi2mcaRNA12119_R1	XP_015758223_1	8.66e-298	XP_015758223_1 PREDICTED: serine-rich adhesin for platelets-like [Acropora digitifera]	-	0	0	0	0	0	0	0	0	0	0	0	0	0	0	0.429662	0.267281	0.933149	0.579947	1.10865	1.10202	1.16675	0	0.486639	0.430949	0.373908	0	0.122088	0.517802	0	0.716149	0.164077	0.78408	0	0.134386	0.886039	0	NA	-0.842092	0.978057	none	0	NA	0	NA	none
Montipora_capitata_PredGene_adi2mcaRNA12121_R1	XP_015758249_1	4.71e-66	XP_015758249_1 PREDICTED: mucin-like protein isoform X1 [Acropora digitifera]	K17307	0	0	0	0	0	0	0	0	0	0	0	0	0	0	53.8531	33.017	53.0288	109.556	87.2807	67.3861	133.603	16.6153	45.994	105.364	37.6454	23.8687	34.1947	40.007	12.6286	69.0435	77.0757	94.2547	18.7331	23.5735	39.2924	0	NA	-0.533807	0.954961	none	0	NA	-0.703375	0.604416	none
Montipora_capitata_PredGene_adi2mcaRNA12124_R0	XP_015758254_1	1.18e-99	XP_015758254_1 PREDICTED: uncharacterized protein LOC107337565 [Acropora digitifera]	-	0	0	0	0	0	0	0	0	0	0	0	0	0	0	0	0	0	0	0	0	0	0	0	0	0	0	0	0	0	0	0	0	0	0	0	0	NA	0	NA	none	0	NA	0	NA	none
Montipora_capitata_PredGene_adi2mcaRNA12124_R1	XP_044174023_1	1.6e-37	XP_044174023_1 uncharacterized protein LOC114952471 [Acropora millepora]	-	0	0	0	0	0	0	0	0	0	0	0	0	0	0	0.594934	0	0	0	1.34121	0	0	0.338553	0.598668	0.199578	0.504236	0	0.34586	0	1.22088	0.650874	0	0.156844	0.189085	0	0	0	NA	0	NA	none	0	NA	0	NA	none
Montipora_capitata_PredGene_adi2mcaRNA12124_R3	XP_044174023_1	8.65e-36	XP_044174023_1 uncharacterized protein LOC114952471 [Acropora millepora]	-	0	0	0	0	0	0	0	0	0	0	0	0	0	0	1.01432	2.44163	0.884875	3.97355	0	0.752283	0.35243	1.1763	1.14529	1.36161	3.02757	0.707142	2.37204	1.56312	2.74055	1.74753	0	1.59599	1.42991	1.82761	0	0	NA	0	NA	none	0	NA	0	NA	none
Montipora_capitata_PredGene_adi2mcaRNA12124_R4	XP_044174023_1	1.84e-54	XP_044174023_1 uncharacterized protein LOC114952471 [Acropora millepora]	-	0	0	0	0	0	0	0	0	0	0	0	0	0	0	1.12634	1.27509	1.26498	1.15774	0.345199	1.43581	2.12252	4.59447	2.18118	1.22145	2.62391	1.53604	2.49066	0.908848	5.08738	1.73053	0.154335	1.15708	4.36262	2.0446	0	0	NA	0	NA	none	0	NA	0	NA	none
Montipora_capitata_PredGene_adi2mcaRNA12131_R0	XP_015758261_1	0	XP_015758261_1 PREDICTED: tyrosyl-DNA phosphodiesterase 1-like isoform X2 [Acropora digitifera]	K10862	0	0	0	0	0	0	0	0	0	0	0	0	0	0	17.1502	19.9242	18.9792	19.8745	18.6599	23.9218	20.432	21.3592	20.3389	21.3453	27.2027	24.0317	20.0425	19.4967	20.9925	16.0916	16.4159	21.0295	18.5189	17.3049	12.6683	0	NA	0.0141695	0.999173	none	0	NA	0.0546536	0.954444	none
Montipora_capitata_PredGene_adi2mcaRNA12149_R0	XP_044169775_1	7.16e-99	XP_044169775_1 QRFP-like peptide receptor [Acropora millepora]	-	0	0	0	0	0	0	0	0	0	0	0	0	0	0	0	0.106768	0	0	0	0	0	0	0	0	0	0	0.0351391	0	0	0	0.413125	0	0	0	0	0	NA	0	NA	none	0	NA	0	NA	none
Montipora_capitata_PredGene_adi2mcaRNA12152_R1	XP_015758273_1	4.77e-80	XP_015758273_1 PREDICTED: uncharacterized protein LOC107337581 [Acropora digitifera]	-	0	0	0	0	0	0	0	0	0	0	0	0	0	0	4.57851	4.41481	1.58237	0.729364	2.38741	1.65709	0	4.21368	1.20255	2.72262	3.05689	0.577767	2.59776	0	1.94274	2.60648	1.55295	4.03294	2.28883	3.11461	0	0	NA	0	NA	none	0	NA	0	NA	none
Montipora_capitata_PredGene_adi2mcaRNA12155_R7	XP_044179957_1	7.62e-93	XP_044179957_1 sphingosine 1-phosphate receptor 1-like [Acropora millepora]	-	0	0	0	0	0	0	0	0	0	0	0	0	0	0	0.770497	0.416397	0.615642	0.756715	0.168882	0.703321	1.19437	0	1.06941	1.98613	0.973845	0.293169	0.342607	0.831028	0.755846	0.119515	0.302097	0.760759	0.381641	0.632232	0.338418	0	NA	0	NA	none	0	NA	0	NA	none
Montipora_capitata_PredGene_adi2mcaRNA12159_R3	XP_044179957_1	2.37e-80	XP_044179957_1 sphingosine 1-phosphate receptor 1-like [Acropora millepora]	-	0	0	0	0	0	0	0	0	0	0	0	0	0	0	0.401461	0.108507	1.06952	0.540694	0	0	0.414983	0	0.139336	1.38015	0.291691	0.458375	0.482104	0.247491	1.10299	0.249151	0.419853	0	1.19341	0.645604	1.41099	0	NA	0	NA	none	0	NA	0	NA	none
Montipora_capitata_PredGene_adi2mcaRNA12162_R1	XP_015758278_1	8.8e-233	XP_015758278_1 PREDICTED: bifunctional purine biosynthesis protein PURH-like [Acropora digitifera]	K00602	0	0	0	0	0	0	0	0	0	0	0	0	0	0	12.223	20.6142	13.1574	16.4299	20.0505	15.275	16.0502	8.50532	21.2174	14.1856	14.8325	18.2237	17.3673	12.4318	20.0481	11.8353	7.27096	13.9108	22.807	12.8467	16.265	0	NA	-0.194048	0.999173	none	0	NA	0.410252	0.665914	none
Montipora_capitata_PredGene_adi2mcaRNA12175_R1	XP_029189170_1	7.33e-170	XP_029189170_1 uncharacterized protein LOC114956276 isoform X2 [Acropora millepora]	-	0	0	0	0	0	0	0	0	0	0	0	0	0	0	0	0	0	0	0	0	0	0	0	0	0.0704762	0	0	0	0	0	4.51107	0.0835452	0	0	2.85698	0	NA	0	NA	none	0	NA	0	NA	none
Montipora_capitata_PredGene_adi2mcaRNA12184_R3	XP_044170464_1	3.49e-125	XP_044170464_1 uncharacterized protein LOC122954482 [Acropora millepora]	-	0	0	0	0	0	0	0	0	0	0	0	0	0	0	0	0	0.151164	0	0	0.485761	0.320704	0.18839	1.21633	0	0	0.242834	0	0	0.375644	0.163422	0.436879	0.1985	0	0	0	0	NA	0	NA	none	0	NA	0	NA	none
Montipora_capitata_PredGene_adi2mcaRNA12186_R3	XP_015758284_1	3.62e-116	XP_015758284_1 PREDICTED: zinc finger MYM-type protein 1-like [Acropora digitifera]	-	0	0	0	0	0	0	0	0	0	0	0	0	0	0	0	0	0	0	0	0.568341	0.321716	0	0.648126	0	0	0	0.206588	0	0	0	0	0	0	0	0	0	NA	0	NA	none	0	NA	0	NA	none
Montipora_capitata_PredGene_adi2mcaRNA12212_R1	XP_044179881_1	1.59e-287	XP_044179881_1 DBH-like monooxygenase protein 1 [Acropora millepora]	K00503	0	0	0	0	0	0	0	0	0	0	0	0	0	0	50.5337	35.8984	177.871	78.2506	77.7871	60.8047	59.8248	67.2959	49.6682	55.5186	68.4435	173.595	44.0733	53.6214	38.3248	89.4761	110.09	100.515	78.4803	23.7862	17.9294	0	NA	-0.27825	0.957457	none	0	NA	-0.884231	0.323492	none
Montipora_capitata_PredGene_adi2mcaRNA12219_R0	XP_044179884_1	2.2e-145	XP_044179884_1 uncharacterized protein LOC114956410 [Acropora millepora]	-	0	0	0	0	0	0	0	0	0	0	0	0	0	0	0	0	0	0	0	0	0.166754	0	0	0	0	0	0.01435	0	0	0	0	0	0	0	0	0	NA	0	NA	none	0	NA	0	NA	none
Montipora_capitata_PredGene_adi2mcaRNA12219_R1	XP_044179885_1	1.86e-180	XP_044179885_1 sushi, von Willebrand factor type A, EGF and pentraxin domain-containing protein 1-like isoform X1 [Acropora millepora]	-	0	0	0	0	0	0	0	0	0	0	0	0	0	0	12.8122	8.37128	16.4171	0.92659	1.37863	2.58363	2.76249	4.08526	2.8372	0.972797	1.82753	2.7522	2.74115	2.81047	3.94891	2.14639	3.20593	1.78546	8.20399	4.98904	2.21007	0	NA	1.03311	0.767145	none	0	NA	1.0804	0.345304	none
Montipora_capitata_PredGene_adi2mcaRNA12220_R1	XP_044179883_1	1.42e-296	XP_044179883_1 TNF receptor-associated factor 3-like [Acropora millepora]	K03174	0	0	0	0	0	0	0	0	0	0	0	0	0	0	7.92632	5.67265	4.34251	3.94808	3.72031	4.5527	5.07752	6.80263	5.34704	2.45627	4.05566	2.46432	3.70734	4.47344	3.15483	3.18706	1.70319	3.74878	5.09961	2.9324	0.392368	0	NA	0.529642	0.882687	none	0	NA	0.647906	0.413189	none
Montipora_capitata_PredGene_adi2mcaRNA12226_R0	XP_015758367_1	4.5e-92	XP_015758367_1 PREDICTED: hypoxanthine-guanine phosphoribosyltransferase-like [Acropora digitifera]	K00760	191.9	215.4	178	180.9	226.2	207.7	165.8	162.1	214.4	187.7	183.8	233.6	209.9	216.2	12.8212	11.1784	13.0015	42.2542	38.4462	32.4755	35.4838	31.5021	38.757	34.6928	27.9465	30.222	35.0241	39.2647	41.8809	31.827	33.5213	24.7119	27.3211	24.8933	44.335	-0.180152	0.283854	-0.0971673	0.999173	none	-0.402886	0.099235	0.61387	0.318534	none
Montipora_capitata_PredGene_adi2mcaRNA12250_R1	XP_029189263_1	1.02e-74	XP_029189263_1 uncharacterized protein LOC114956352 [Acropora millepora]	K01867,K02946,K14774	0	0	0	0	0	0	0	0	0	0	0	0	0	0	7.01181	5.31602	3.93252	4.84368	7.13203	7.12439	6.43184	7.06131	7.77416	5.46803	8.06122	7.99752	5.11731	5.87679	4.19233	6.07029	7.3973	5.97156	6.74042	4.509	4.56023	0	NA	0.153107	0.999173	none	0	NA	-0.169134	0.910289	none
Montipora_capitata_PredGene_adi2mcaRNA12254_R0	XP_015758393_1	2.04e-103	XP_015758393_1 PREDICTED: probable 28S ribosomal protein S10, mitochondrial isoform X3 [Acropora digitifera]	K01867,K02946,K14774	0	0	0	0	0	0	0	0	0	0	0	0	0	0	12.1415	14.5209	10.8297	4.8763	11.5268	5.45588	12.0441	11.8896	3.655	11.265	18.4503	17.9192	14.6507	9.04408	17.9766	15.9778	14.938	9.96641	3.23755	11.2284	33.9101	0	NA	0.379451	0.999173	none	0	NA	0.160855	0.914962	none
Montipora_capitata_PredGene_adi2mcaRNA12255_R2	XP_044163645_1	1.02e-119	XP_044163645_1 protein crumbs homolog 1-like [Acropora millepora]	K00472,K17531,K19511	0	0	0	0	0	0	0	0	0	0	0	0	0	0	5.82224	7.60414	6.42495	4.88404	9.00516	7.83092	14.786	6.20788	5.01746	4.75853	4.10957	2.07543	14.5295	7.94743	8.82092	6.00654	4.54439	1.9729	8.87884	16.7815	3.87197	0	NA	0.235002	0.999173	none	0	NA	1.89307	0.0053672	DEG
Montipora_capitata_PredGene_adi2mcaRNA12256_R0	XP_044163644_1	4.54e-160	XP_044163644_1 uncharacterized protein LOC114956345 [Acropora millepora]	K00472,K17531,K19511	0	0	0	0	0	0	0	0	0	0	0	0	0	0	9.35579	8.32608	7.39129	7.32247	8.82737	10.7677	19.5258	4.66813	10.1164	6.1406	6.0432	4.38363	13.9874	11.3012	9.99196	9.44982	6.77725	3.47508	8.68708	16.3953	8.99416	0	NA	0.311015	0.997528	none	0	NA	1.42562	0.00332633	DEG
Montipora_capitata_PredGene_adi2mcaRNA12259_R5	XP_044166071_1	1.07e-106	XP_044166071_1 uncharacterized protein LOC114973285 isoform X4 [Acropora millepora]	K00472,K17531,K19511	0	0	0	0	0	0	0	0	0	0	0	0	0	0	5.36011	3.50357	3.54759	2.85714	6.25666	2.09129	8.54944	2.34549	3.98957	5.30121	2.01106	2.89634	6.04031	4.02153	2.62652	3.66132	7.81158	3.20052	2.7667	2.56183	6.97954	0	NA	0.366892	0.999173	none	0	NA	0.647248	0.653917	none
Montipora_capitata_PredGene_adi2mcaRNA12268_R0	XP_015758342_1	6.5e-238	XP_015758342_1 PREDICTED: uncharacterized protein LOC107337644 [Acropora digitifera]	-	0	0	0	0	0	0	0	0	0	0	0	0	0	0	2.07662	3.7058	7.63701	4.76456	5.23812	7.26293	6.79494	1.94906	4.53572	2.74566	4.0249	3.239	2.1898	4.2439	2.23008	6.10247	4.45639	3.63102	4.24278	2.42445	1.1389	0	NA	-0.40616	0.985189	none	0	NA	0.044653	0.979246	none
Montipora_capitata_PredGene_adi2mcaRNA12268_R1	XP_015758342_1	1.4e-230	XP_015758342_1 PREDICTED: uncharacterized protein LOC107337644 [Acropora digitifera]	-	0	0	0	0	0	0	0	0	0	0	0	0	0	0	0	0	0.358452	0	0.707978	0	0.417248	0	0.0934914	0.278463	0	0	0	0.0831132	0.426812	0.500605	0.140926	0	0.13288	0	0	0	NA	0	NA	none	0	NA	0	NA	none
Montipora_capitata_PredGene_adi2mcaRNA12268_R2	XP_015758342_1	5.24e-235	XP_015758342_1 PREDICTED: uncharacterized protein LOC107337644 [Acropora digitifera]	-	0	0	0	0	0	0	0	0	0	0	0	0	0	0	0.134845	0.145712	0	0	0	0.16416	0	0	0	0	0.393271	0.211031	0.120765	0.0829625	0	0	0	0.0669202	0.134062	0.0737835	0	0	NA	0	NA	none	0	NA	0	NA	none
Montipora_capitata_PredGene_adi2mcaRNA12268_R4	XP_015758342_1	6.08e-158	XP_015758342_1 PREDICTED: uncharacterized protein LOC107337644 [Acropora digitifera]	-	0	0	0	0	0	0	0	0	0	0	0	0	0	0	0.272072	0.441215	0	0.133636	1.07369	0.579632	1.12494	0.243803	1.41643	0.187067	0.988399	0.517738	0.363027	0.251588	0.533931	0.337701	0.853609	0.537402	0.629048	0.29774	0.239059	0	NA	0	NA	none	0	NA	0	NA	none
Montipora_capitata_PredGene_adi2mcaRNA12268_R6	XP_015758342_1	5.25e-122	XP_015758342_1 PREDICTED: uncharacterized protein LOC107337644 [Acropora digitifera]	-	0	0	0	0	0	0	0	0	0	0	0	0	0	0	0.852971	0.872876	1.21827	1.41733	1.15971	1.17266	1.62473	2.52144	2.26506	1.61284	1.51696	1.23751	1.50354	2.35421	3.13763	1.07	1.87284	1.47123	2.74393	1.53319	0.660327	0	NA	0.779039	0.903511	none	0	NA	0.920028	0.410212	none
Montipora_capitata_PredGene_adi2mcaRNA12268_R7	XP_015758342_1	2.68e-109	XP_015758342_1 PREDICTED: uncharacterized protein LOC107337644 [Acropora digitifera]	-	0	0	0	0	0	0	0	0	0	0	0	0	0	0	0	0.0714844	0	0.389725	0	0	0	0	0	0.454622	0.0960826	0	0.0823432	0.163047	0.103807	0.410351	0	0.130602	0.174714	0	0	0	NA	0	NA	none	0	NA	0	NA	none
Montipora_capitata_PredGene_adi2mcaRNA12268_R9	XP_015758342_1	1.45e-96	XP_015758342_1 PREDICTED: uncharacterized protein LOC107337644 [Acropora digitifera]	-	0	0	0	0	0	0	0	0	0	0	0	0	0	0	0.605773	1.10107	1.21837	3.40463	4.43108	2.48898	2.03298	2.467	2.35841	0.610365	2.57747	2.59321	2.50966	2.74523	1.69262	2.02483	3.88179	2.26359	2.70424	2.23307	0.8009	0	NA	-0.570926	0.951628	none	0	NA	0.564105	0.737126	none
Montipora_capitata_PredGene_adi2mcaRNA12271_R0	XP_015758344_1	0	XP_015758344_1 PREDICTED: adenylate cyclase type 10-like [Acropora digitifera]	K11265	0	0	0	0	0	0	0	0	0	0	0	0	0	0	0.718418	0.655879	0.867641	0.97236	0.47602	0.81629	0.891138	0.515018	1.01954	0.680566	0.811973	0.947864	0.948647	0.51178	0.426093	0.852084	0.734634	0.819886	0.611681	0.506659	0.280553	0	NA	0.075219	0.999173	none	0	NA	0.00573369	0.998112	none
Montipora_capitata_PredGene_adi2mcaRNA12272_R0	XP_015758345_1	0	XP_015758345_1 PREDICTED: uncharacterized protein LOC107337647 [Acropora digitifera]	K05126	0	0	0	0	0	0	0	0	0	0	0	0	0	0	1.6364	7.46494	3.74276	8.70419	1.82008	1.31189	1.07267	1.50214	2.60426	1.09769	10.0625	48.3653	2.69115	8.85774	3.509	4.06226	9.97591	1.81321	3.00567	3.31949	0.701384	0	NA	-1.26621	0.729783	none	0	NA	-1.85271	0.532493	none
Montipora_capitata_PredGene_adi2mcaRNA12278_R0	XP_015750236_1	7.5e-167	XP_015750236_1 PREDICTED: uncharacterized protein LOC107330103, partial [Acropora digitifera]	-	0	0	0	0	0	0	0	0	0	0	0	0	0	0	1.87835	2.57746	3.92625	4.25819	3.54791	4.1776	4.40597	2.9132	4.21244	4.07315	7.2437	4.39926	3.09752	4.49821	3.00566	3.85585	3.85325	3.85285	3.67473	3.24146	0.634781	0	NA	-0.0635745	0.999173	none	0	NA	-0.274972	0.756116	none
Montipora_capitata_PredGene_adi2mcaRNA12291_R6	XP_044179965_1	4.56e-99	XP_044179965_1 BTB/POZ domain-containing protein 6-like isoform X1 [Acropora millepora]	K10478	0	0	0	0	0	0	0	0	0	0	0	0	0	0	0.428489	0.173465	0.214624	0.769266	0	0.583395	0.456516	1.29636	0	0.545136	1.23639	0.55297	0.384522	0.586063	1.4174	0	0.377384	0.179366	0.989413	0.222875	0	0	NA	0	NA	none	0	NA	0	NA	none
Montipora_capitata_PredGene_adi2mcaRNA12306_R2	KXJ11565_1	3.22e-205	KXJ11565_1 RNA-directed DNA polymerase from mobile element jockey [Exaiptasia diaphana]	-	0	0	0	0	0	0	0	0	0	0	0	0	0	0	2.75325	2.84713	2.41619	5.25027	3.12473	2.07022	4.01786	3.8459	3.08445	2.5055	3.11833	3.57505	2.7742	4.30918	4.35081	3.4174	3.61253	2.20214	2.88864	2.03821	1.56535	0	NA	0.0527427	0.999173	none	0	NA	0.574506	0.473777	none
Montipora_capitata_PredGene_adi2mcaRNA12306_R3	XP_015758349_1	1.43e-143	XP_015758349_1 PREDICTED: uncharacterized protein LOC107337653 [Acropora digitifera]	-	0	0	0	0	0	0	0	0	0	0	0	0	0	0	0.127851	0	0.136242	0	0	0.233468	0.396472	0.229134	0.0887475	0	0	0	0	0	0.301084	0	0	0	0.168915	0.0699565	0	0	NA	0	NA	none	0	NA	0	NA	none
Montipora_capitata_PredGene_adi2mcaRNA12306_R4	PFX21740_1	7.61e-140	PFX21740_1 Neuroendocrine convertase 1 [Stylophora pistillata]	-	0	0	0	0	0	0	0	0	0	0	0	0	0	0	0.364881	0.375696	0.337477	0.455167	0.711083	0.73646	0.357653	0.1038	0.402113	0.478104	0.50506	0.389805	0.408943	0.0714095	0.363806	0.307539	0.0655377	0	0.459347	0.443798	0	0	NA	0	NA	none	0	NA	0	NA	none
Montipora_capitata_PredGene_adi2mcaRNA12306_R7	PFX14240_1	5.88e-120	PFX14240_1 hypothetical protein AWC38_SpisGene21620 [Stylophora pistillata]	-	0	0	0	0	0	0	0	0	0	0	0	0	0	0	0	0	0	0	0	0	0	0	0	0	0	0.103093	0	0	0	0	0	0	0	0	0	0	NA	0	NA	none	0	NA	0	NA	none
Montipora_capitata_PredGene_adi2mcaRNA12307_R0	XP_015758350_1	0	XP_015758350_1 PREDICTED: uncharacterized protein LOC107337654 [Acropora digitifera]	-	0	0	0	0	0	0	0	0	0	0	0	0	0	0	0	0	0	0	0	0	0	0	0	0	0	0	0	0	0	0	0	0	0	0	0	0	NA	0	NA	none	0	NA	0	NA	none
Montipora_capitata_PredGene_adi2mcaRNA12307_R3	XP_044179673_1	0	XP_044179673_1 uncharacterized protein LOC114966795 [Acropora millepora]	-	0	0	0	0	0	0	0	0	0	0	0	0	0	0	0.0332745	0	0	0	0	0	0	0	0	0	0	0	0	0	0.0522399	0	0	0	0	0	0	0	NA	0	NA	none	0	NA	0	NA	none
Montipora_capitata_PredGene_adi2mcaRNA12307_R7	XP_044179673_1	0	XP_044179673_1 uncharacterized protein LOC114966795 [Acropora millepora]	-	0	0	0	0	0	0	0	0	0	0	0	0	0	0	0	0	0	0	0	0	0	0	0	0	0	0	0	0	0	0	0.0357247	0	0	0	0.600297	0	NA	0	NA	none	0	NA	0	NA	none
Montipora_capitata_PredGene_adi2mcaRNA12307_R9	XP_044179673_1	0	XP_044179673_1 uncharacterized protein LOC114966795 [Acropora millepora]	-	0	0	0	0	0	0	0	0	0	0	0	0	0	0	0	0	0	0	0	0	0	0	0	0	0	0	0	0	0	0	0	0	0	0	0	0	NA	0	NA	none	0	NA	0	NA	none
Montipora_capitata_PredGene_adi2mcaRNA12308_R7	XP_029207896_2	1.68e-198	XP_029207896_2 ATP-dependent DNA helicase Q-like 3 [Acropora millepora]	K03654	0	0	0	0	0	0	0	0	0	0	0	0	0	0	0.06528	0.0705757	0.139128	0.128257	0	0	0	0	0	0.0897685	0	0.0993794	0	0	0	0	0	0	0	0	0	0	NA	0	NA	none	0	NA	0	NA	none
Montipora_capitata_PredGene_adi2mcaRNA12308_R8	XP_044182207_1	4.73e-200	XP_044182207_1 ATP-dependent DNA helicase RecQ-like [Acropora millepora]	K03654	0	0	0	0	0	0	0	0	0	0	0	0	0	0	0	0	0	0	0	0	0	0	0	0	0	0	0	0	0	0	0	0	0	0	0	0	NA	0	NA	none	0	NA	0	NA	none
Montipora_capitata_PredGene_adi2mcaRNA1230_R0	XP_029204387_2	1.4e-132	XP_029204387_2 fibrillin-1-like isoform X2 [Acropora millepora]	-	0	0	0	0	0	0	0	0	0	0	0	0	0	0	0.124746	0.0674327	0.0664661	0	0.109397	0.227796	0.257894	0.670705	0.173183	0.343083	0.27191	0.189907	0.674405	0.461415	0.29377	0.541929	1.30565	0.308	0.494434	0.750829	0	0	NA	0	NA	none	0	NA	0	NA	none
Montipora_capitata_PredGene_adi2mcaRNA12310_R9	XP_015770354_1	1.6e-63	XP_015770354_1 PREDICTED: uncharacterized protein LOC107348788 [Acropora digitifera]	K08601	0	0	0	0	0	0	0	0	0	0	0	0	0	0	0.224003	0.227051	0.195998	0	0.663096	0.758954	0	1.01634	0	0.259943	0	0	0.144946	0.233067	0	0	0	0	0	0.206865	0	0	NA	0	NA	none	0	NA	0	NA	none
Montipora_capitata_PredGene_adi2mcaRNA12316_R0	XP_015758434_1	0	XP_015758434_1 PREDICTED: uncharacterized protein LOC107337721 [Acropora digitifera]	-	0	0	0	0	0	0	0	0	0	0	0	0	0	0	0	1.38262	1.11512	1.19795	2.47739	1.53449	1.55322	0	1.79038	0	1.91505	0	1.83961	0.741535	3.10959	3.29187	1.72573	0	1.20211	2.24411	0	0	NA	-0.717659	0.989872	none	0	NA	2.1326	0.757692	none
Montipora_capitata_PredGene_adi2mcaRNA12316_R1	XP_015758434_1	0	XP_015758434_1 PREDICTED: uncharacterized protein LOC107337721 [Acropora digitifera]	-	0	0	0	0	0	0	0	0	0	0	0	0	0	0	2.67598	2.97357	2.47758	5.20826	4.64829	3.80104	6.12007	4.17943	5.29839	5.13428	3.88496	2.99171	4.24004	4.8013	8.50376	5.77699	7.62057	3.91674	5.81512	5.38731	5.93822	0	NA	0.179272	0.999173	none	0	NA	0.867847	0.285911	none
Montipora_capitata_PredGene_adi2mcaRNA12316_R2	XP_015758434_1	0	XP_015758434_1 PREDICTED: uncharacterized protein LOC107337721 [Acropora digitifera]	-	0	0	0	0	0	0	0	0	0	0	0	0	0	0	7.82717	8.26434	7.83806	11.3752	13.3249	15.5351	17.1037	12.1962	13.2221	10.7617	10.7194	7.38261	10.1375	16.263	12.8748	18.8862	35.9442	9.29904	11.2852	12.2496	13.4191	0	NA	0.0877942	0.999173	none	0	NA	0.718793	0.091675	none
Montipora_capitata_PredGene_adi2mcaRNA12316_R4	XP_015758434_1	0	XP_015758434_1 PREDICTED: uncharacterized protein LOC107337721 [Acropora digitifera]	-	0	0	0	0	0	0	0	0	0	0	0	0	0	0	1.85472	0.241043	0.258506	0	0.458151	0	1.27643	1.70292	0	0.836072	0	2.01784	0.579232	0.42064	0.269305	0	1.58966	1.62031	1.36229	0.755729	2.04057	0	NA	2.89391	0.980049	none	0	NA	-0.903002	0.76483	none
Montipora_capitata_PredGene_adi2mcaRNA12316_R5	XP_015758434_1	0	XP_015758434_1 PREDICTED: uncharacterized protein LOC107337721 [Acropora digitifera]	-	0	0	0	0	0	0	0	0	0	0	0	0	0	0	1.2306	1.29589	1.08782	3.05105	3.24935	1.69655	2.53578	2.11193	2.39412	2.20686	1.82342	1.28368	2.31788	2.2507	3.38005	1.94621	3.44681	1.35671	2.26073	2.61409	2.82606	0	NA	-0.197237	0.999173	none	0	NA	0.90695	0.252627	none
Montipora_capitata_PredGene_adi2mcaRNA12316_R8	XP_015758434_1	0	XP_015758434_1 PREDICTED: uncharacterized protein LOC107337721 [Acropora digitifera]	-	0	0	0	0	0	0	0	0	0	0	0	0	0	0	1.78138	1.73934	1.85731	2.23859	2.75747	4.0682	3.99792	2.41743	3.20201	1.34175	2.25382	1.65311	2.83024	2.64131	2.87994	2.89745	4.41472	2.62027	2.01529	2.98953	1.30335	0	NA	0.0755694	0.999173	none	0	NA	1.00596	0.114047	none
Montipora_capitata_PredGene_adi2mcaRNA12344_R0	XP_015758439_1	9.24e-110	XP_015758439_1 PREDICTED: mitochondrial coenzyme A transporter SLC25A42-like [Acropora digitifera]	K15085	0	0	0	0	0	0	0	0	0	0	0	0	0	0	30.2468	32.8533	29.6713	8.8862	5.94961	15.1418	10.5192	11.9055	13.9317	8.74625	13.761	10.5433	7.59392	12.8956	7.10079	9.47345	9.31236	13.6797	10.6439	8.19775	10.9287	0	NA	0.304297	0.999173	none	0	NA	0.00403577	0.998112	none
Montipora_capitata_PredGene_adi2mcaRNA12348_R0	XP_015758479_1	1.45e-193	XP_015758479_1 PREDICTED: low choriolytic enzyme-like [Acropora digitifera]	K01395,K08606,K08778	273.6	143.8	191.4	244.7	177.5	180.1	175.1	158.3	82.2	173.7	146.6	80.3	291.3	128.9	10.3217	13.1428	11.0805	26.5883	7.3755	7.16701	28.2935	5.344	17.7262	32.0672	13.2213	8.9624	8.75985	25.5465	21.8464	17.1769	8.88167	6.94688	18.3844	29.6192	6.71797	0.125737	0.911293	0.183056	0.999173	none	-0.102888	0.382017	0.277523	0.865346	none
Montipora_capitata_PredGene_adi2mcaRNA12355_R2	XP_015758484_1	3.59e-60	XP_015758484_1 PREDICTED: uncharacterized protein LOC107337766 [Acropora digitifera]	-	0	0	0	0	0	0	0	0	0	0	0	0	0	0	0.249491	0.513837	0	0	0.43759	0.911186	0.257894	0	0	0	0	0.379815	0.117113	0.769025	0	0.154837	1.17414	0.337814	0	0	0	0	NA	0	NA	none	0	NA	0	NA	none
Montipora_capitata_PredGene_adi2mcaRNA12355_R5	XP_015758484_1	8.38e-53	XP_015758484_1 PREDICTED: uncharacterized protein LOC107337766 [Acropora digitifera]	-	0	0	0	0	0	0	0	0	0	0	0	0	0	0	0.45091	0.177608	0	0	0	0	0.614315	0	0.530009	0.206686	0	0	0.167259	0.382493	0	0.511733	0.358076	0	0.397155	0.328966	0	0	NA	0	NA	none	0	NA	0	NA	none
Montipora_capitata_PredGene_adi2mcaRNA12356_R0	XP_015758483_1	0	XP_015758483_1 PREDICTED: uncharacterized protein LOC107337765 [Acropora digitifera]	-	0	0	0	0	0	0	0	0	0	0	0	0	0	0	0.999852	0.730754	1.6581	0.219296	1.7187	1.77553	1.75945	1.81558	0.766678	0.707898	1.88011	1.29316	1.02081	1.53417	0.372682	1.38783	5.4258	0.824339	1.37769	0.981333	0.166862	0	NA	0.290458	0.999173	none	0	NA	-0.113604	0.960852	none
Montipora_capitata_PredGene_adi2mcaRNA12356_R1	XP_044167312_1	0	XP_044167312_1 LOW QUALITY PROTEIN: uncharacterized protein LOC122951349 [Acropora millepora]	-	0	0	0	0	0	0	0	0	0	0	0	0	0	0	0.19871	0.273061	0.38218	0.367412	0.0804991	0.233632	0.172555	0.0958084	0.459482	0.151727	0.342297	0.275441	0.0938688	0.313094	0	0.250088	1.21192	0.123112	0.108042	0.136989	0	0	NA	0	NA	none	0	NA	0	NA	none
Montipora_capitata_PredGene_adi2mcaRNA12356_R2	XP_044167312_1	2.48e-315	XP_044167312_1 LOW QUALITY PROTEIN: uncharacterized protein LOC122951349 [Acropora millepora]	-	0	0	0	0	0	0	0	0	0	0	0	0	0	0	0	0	0	0	0	0	0	0	0	0	0	0	0	0	0	0	0	0	0	0	0	0	NA	0	NA	none	0	NA	0	NA	none
Montipora_capitata_PredGene_adi2mcaRNA12356_R4	XP_044167312_1	0	XP_044167312_1 LOW QUALITY PROTEIN: uncharacterized protein LOC122951349 [Acropora millepora]	-	0	0	0	0	0	0	0	0	0	0	0	0	0	0	0	0	0	0	0	0	0	0	0	0	0	0	0	0	0	0	0	0	0	0	0	0	NA	0	NA	none	0	NA	0	NA	none
Montipora_capitata_PredGene_adi2mcaRNA12356_R5	XP_044172614_1	0	XP_044172614_1 uncharacterized protein LOC122947394 [Acropora millepora]	-	0	0	0	0	0	0	0	0	0	0	0	0	0	0	1.52105	1.49565	1.62087	1.36614	2.74404	2.01043	1.07814	2.18082	1.267	1.55379	1.8338	1.38736	0.92671	1.5003	1.36457	1.56431	9.44051	0.901323	1.26317	0.760938	3.05483	0	NA	-0.365941	0.999173	none	0	NA	-0.0799953	0.96165	none
Montipora_capitata_PredGene_adi2mcaRNA12356_R6	XP_044172614_1	0	XP_044172614_1 uncharacterized protein LOC122947394 [Acropora millepora]	-	0	0	0	0	0	0	0	0	0	0	0	0	0	0	0	0.161066	0.100257	0.0924232	0.0825074	0	0	0	0	0.0646881	0.270834	0.0737623	0.0764928	0.116	0	0	0.506035	0.0929172	0.1243	0.154438	0.496001	0	NA	0	NA	none	0	NA	0	NA	none
Montipora_capitata_PredGene_adi2mcaRNA12356_R7	XP_015758483_1	6.47e-176	XP_015758483_1 PREDICTED: uncharacterized protein LOC107337765 [Acropora digitifera]	-	0	0	0	0	0	0	0	0	0	0	0	0	0	0	0	0	0	0	0	0	0	0	0	0	0	0	0	0	0	0	0	0	0	0	0	0	NA	0	NA	none	0	NA	0	NA	none
Montipora_capitata_PredGene_adi2mcaRNA12356_R8	XP_015758483_1	1.19e-175	XP_015758483_1 PREDICTED: uncharacterized protein LOC107337765 [Acropora digitifera]	-	0	0	0	0	0	0	0	0	0	0	0	0	0	0	0	0	0	0	0	0	0	0	0	0	0	0	0	0	0	0	0	0	0	0	0	0	NA	0	NA	none	0	NA	0	NA	none
Montipora_capitata_PredGene_adi2mcaRNA12357_R2	XP_044165055_1	1.73e-65	XP_044165055_1 uncharacterized protein LOC122948968 [Acropora millepora]	-	0	0	0	0	0	0	0	0	0	0	0	0	0	0	0	0	0	0	0	0	0	0	0	0	0	0	0	0	0	0	0	0	0	0	0	0	NA	0	NA	none	0	NA	0	NA	none
Montipora_capitata_PredGene_adi2mcaRNA12372_R1	XP_015758498_1	5.96e-36	XP_015758498_1 PREDICTED: RNA/RNP complex-1-interacting phosphatase-like [Acropora digitifera]	K14165	0	0	0	0	0	0	0	0	0	0	0	0	0	0	0	0	0.277696	0	0	0	0	0	0	0	0	0	0	0	0	0.378197	0	0	0	0	8.59589	0	NA	0	NA	none	0	NA	0	NA	none
Montipora_capitata_PredGene_adi2mcaRNA12375_R0	XP_015758446_1	0	XP_015758446_1 PREDICTED: cilia- and flagella-associated protein 43-like [Acropora digitifera]	-	0	0	0	0	0	0	0	0	0	0	0	0	0	0	34.188	35.5748	44.0964	27.0838	24.8944	30.6113	31.0319	36.4177	34.1753	22.8707	58.4999	38.6768	26.305	30.5304	27.8943	22.3068	27.0978	27.9092	22.732	26.3156	15.8807	0	NA	0.325096	0.874705	none	0	NA	-0.176786	0.862252	none
Montipora_capitata_PredGene_adi2mcaRNA12377_R0	XP_015758505_1	1.39e-241	XP_015758505_1 PREDICTED: uncharacterized protein LOC107337783 isoform X2 [Acropora digitifera]	-	0	0	0	0	0	0	0	0	0	0	0	0	0	0	33.1574	40.3064	27.922	9.8512	7.94323	9.35301	12.8737	13.914	13.3592	13.5675	13.2796	11.4498	9.97059	12.065	8.76067	10.2387	11.8867	10.1435	9.29551	8.40764	8.24282	0	NA	0.581438	0.713234	none	0	NA	-0.0240979	0.982513	none
Montipora_capitata_PredGene_adi2mcaRNA12379_R0	XP_015758502_1	5.14e-126	XP_015758502_1 PREDICTED: collagen alpha-1(II) chain-like isoform X2 [Acropora digitifera]	-	0	0	0	0	0	0	0	0	0	0	0	0	0	0	4.30526	2.46416	4.04806	7.29764	7.9953	9.66023	9.07505	6.65682	8.43806	4.99162	10.7949	6.81117	25.5614	6.97348	8.7471	7.43938	25.6906	8.67057	7.02638	17.6448	1.78017	0	NA	-0.0410531	0.999173	none	0	NA	1.29107	0.22626	none
Montipora_capitata_PredGene_adi2mcaRNA1237_R3	XP_029204394_2	2.39e-68	XP_029204394_2 fibrillin-1-like isoform X3 [Acropora millepora]	K06826	0	0	0	0	0	0	0	0	0	0	0	0	0	0	0	0	0	0	0	0	0.236802	0	0	0.157512	0	0.348752	0.0618679	0.141226	0.179829	0.142174	0	0.113124	0	0	0	0	NA	0	NA	none	0	NA	0	NA	none
Montipora_capitata_PredGene_adi2mcaRNA1237_R4	XP_029204394_2	2.75e-68	XP_029204394_2 fibrillin-1-like isoform X3 [Acropora millepora]	K02599,K04357,K20051	0	0	0	0	0	0	0	0	0	0	0	0	0	0	0.108877	0	0	0	0	0	0	0	0	0	0	0	0.0574126	0	0	0	0	0	0	0	0	0	NA	0	NA	none	0	NA	0	NA	none
Montipora_capitata_PredGene_adi2mcaRNA12387_R2	XP_029205011_2	2.23e-304	XP_029205011_2 uncharacterized protein LOC114968933 [Acropora millepora]	K17834	0	0	0	0	0	0	0	0	0	0	0	0	0	0	3.48218	2.6377	6.77224	2.51104	5.79723	5.42521	2.41267	4.55581	5.83183	3.30274	4.38085	3.46576	1.59938	2.39859	1.02404	3.53297	0	7.41688	2.59528	1.57087	0.234546	0	NA	-0.0372676	0.999173	none	0	NA	-0.863554	0.253109	none
Montipora_capitata_PredGene_adi2mcaRNA12387_R3	XP_020632380_1	4.51e-166	XP_020632380_1 uncharacterized protein LOC110069228 [Orbicella faveolata]	K17834	0	0	0	0	0	0	0	0	0	0	0	0	0	0	0	0	0	0	0	0	0	0.185307	0	0	0	0	0.018395	0	0	0	0	0	0	0	0	0	NA	0	NA	none	0	NA	0	NA	none
Montipora_capitata_PredGene_adi2mcaRNA12392_R0	XP_015758448_1	1.96e-107	XP_015758448_1 PREDICTED: putative nuclease HARBI1 [Acropora digitifera]	-	0	0	0	0	0	0	0	0	0	0	0	0	0	0	0	0.141752	0	0	0	0.159619	0	0.234985	0.364054	0.360602	0	0.399209	0.0466528	0	0.205847	0.162743	1.37122	0.129491	0	0.143485	0	0	NA	0	NA	none	0	NA	0	NA	none
Montipora_capitata_PredGene_adi2mcaRNA12399_R0	XP_015758541_1	1.79e-190	XP_015758541_1 PREDICTED: 4-hydroxy-2-oxoglutarate aldolase, mitochondrial-like [Acropora digitifera]	K18123	33.9	35.7	38.6	36.1	44.8	34.9	43.4	46.8	13.9	48.7	45.5	32.4	46.7	41.8	9.12835	12.6351	17.9318	11.906	24.3974	15.997	16.2521	9.59812	13.8252	17.6292	20.8399	9.77829	7.00216	8.6618	5.82985	12.5287	9.37197	16.5926	7.97177	4.09789	4.00341	0.101695	0.251878	-0.393712	0.929598	none	0.188739	0.472499	-0.855837	0.164289	none
Montipora_capitata_PredGene_adi2mcaRNA1239_R2	XP_015758477_1	0	XP_015758477_1 PREDICTED: NFX1-type zinc finger-containing protein 1-like isoform X1 [Acropora digitifera]	K21626	0	0	0	0	0	0	0	0	0	0	0	0	0	0	1.16394	0.972601	1.26954	0.274926	0.825909	0.0434074	0.564225	0.244516	0.242213	0.257831	0.255408	0.303725	0.397676	0.465753	0.396986	0.359917	1.24367	1.10014	0.475632	0.251458	0.122921	0	NA	-0.11725	0.999173	none	0	NA	0.921456	0.444015	none
Montipora_capitata_PredGene_adi2mcaRNA1239_R3	XP_015758477_1	0	XP_015758477_1 PREDICTED: NFX1-type zinc finger-containing protein 1-like isoform X1 [Acropora digitifera]	K21626	0	0	0	0	0	0	0	0	0	0	0	0	0	0	0.360159	0.290263	0.788738	0.554983	0.46724	0.629539	0.405163	1.03979	0.693064	0.638528	0.12854	1.01265	0.291682	0.292949	0.138624	3.16551	0.347265	0.864016	0.121401	0.115771	0.186499	0	NA	0.439046	0.996414	none	0	NA	-1.05764	0.568649	none
Montipora_capitata_PredGene_adi2mcaRNA12403_R0	XP_015758520_1	4.26e-268	XP_015758520_1 PREDICTED: nucleolar protein 14-like [Acropora digitifera]	K14766	0	0	0	0	0	0	0	0	0	0	0	0	0	0	6.83351	9.29013	9.5058	8.20026	9.91056	12.6031	9.55921	9.1669	10.4749	8.38411	9.81114	9.46863	5.88432	8.98034	6.48843	8.07557	7.14656	10.4263	6.00084	5.41833	2.30106	0	NA	-0.0498659	0.999173	none	0	NA	-0.108222	0.895813	none
Montipora_capitata_PredGene_adi2mcaRNA12420_R0	XP_015758525_1	2.81e-268	XP_015758525_1 PREDICTED: uncharacterized protein LOC107337802 [Acropora digitifera]	-	0	0	0	0	0	0	0	0	0	0	0	0	0	0	3.36745	5.46094	4.70983	9.75873	9.81917	7.32787	13.6617	3.01756	10.5772	15.513	11.8668	3.78076	5.72883	12.6114	7.33542	9.66566	14.0895	5.65373	7.17402	7.96912	2.21913	0	NA	-0.0479374	0.999173	none	0	NA	-0.031862	0.986307	none
Montipora_capitata_PredGene_adi2mcaRNA12420_R3	XP_029190678_2	5.63e-148	XP_029190678_2 octopamine receptor Oamb-like [Acropora millepora]	K04266	0	0	0	0	0	0	0	0	0	0	0	0	0	0	1.14141	0.912447	1.13485	1.05971	1.41981	0.920283	2.57443	0.667258	1.92442	1.48139	1.32542	0.67058	0.412909	0.595304	1.11335	0.882034	2.34614	1.17483	0.639219	0.654941	0	0	NA	0.602155	0.981037	none	0	NA	0	NA	none
Montipora_capitata_PredGene_adi2mcaRNA12429_R1	XP_015758527_1	0	XP_015758527_1 PREDICTED: dedicator of cytokinesis protein 5-like [Acropora digitifera]	K05727,K12367,K13708,K17707	0	0	0	0	0	0	0	0	0	0	0	0	0	0	2.9769	2.86028	7.21363	3.38693	5.25722	5.03141	4.31514	3.87884	3.57881	4.08968	5.53563	1.21714	1.19848	4.35095	0.651484	4.59163	1.7986	3.67953	1.97815	1.39878	0.131304	0	NA	-0.191014	0.999173	none	0	NA	-0.623944	0.704636	none
Montipora_capitata_PredGene_adi2mcaRNA12432_R0	XP_015758528_1	4.52e-222	XP_015758528_1 PREDICTED: uncharacterized protein LOC107337804 [Acropora digitifera]	K18622	423.9	422.3	450.8	436.2	422.4	483.9	400.4	414.4	348.8	332.7	335.4	526.3	413.4	349.2	28.1157	30.024	58.5758	57.3807	57.2627	93.3194	74.3757	46.5834	66.594	40.0825	80.5514	72.8501	50.4829	54.8979	37.8341	49.7823	48.2224	84.5194	41.7697	40.499	21.9814	0.0677425	0.215234	-0.143917	0.999173	none	-0.150426	0.367735	-0.1334	0.895048	none
Montipora_capitata_PredGene_adi2mcaRNA12434_R0	XP_015758529_1	1.09e-180	XP_015758529_1 PREDICTED: ancient ubiquitous protein 1-like [Acropora digitifera]	K19716	0	0	0	0	0	0	0	0	0	0	0	0	0	0	25.5171	41.9375	39.3169	34.4597	31.7325	34.6251	39.3632	36.9558	30.1628	33.7879	43.6264	38.0193	31.2318	32.8271	39.3195	28.3403	32.6369	39.6375	41.8571	37.091	16.1052	0	NA	0.0921758	0.999173	none	0	NA	0.157486	0.852869	none
Montipora_capitata_PredGene_adi2mcaRNA12448_R4	XP_020624815_1	1.32e-16	XP_020624815_1 uncharacterized protein LOC110062286 [Orbicella faveolata]	-	0	0	0	0	0	0	0	0	0	0	0	0	0	0	17.7294	17.8093	20.9599	30.286	54.4616	51.4298	65.1513	51.0135	57.5005	56.4897	62.4866	19.0134	36.7049	52.383	48.007	22.3269	58.7721	52.2303	43.2292	35.6626	40.0667	0	NA	0.369964	0.869478	none	0	NA	0.300609	0.799645	none
Montipora_capitata_PredGene_adi2mcaRNA12454_R0	XP_015758534_1	1.19e-132	XP_015758534_1 PREDICTED: uncharacterized protein LOC107337811 [Acropora digitifera]	-	0	0	0	0	0	0	0	0	0	0	0	0	0	0	0.235407	0.395895	0.473839	0.976407	0.779898	1.65581	1.46001	0.796913	1.01675	0.395652	0.494116	1.02658	1.2983	0.741737	1.06768	0.714247	1.20363	0.542477	0.933045	0.944591	0.64351	0	NA	-0.0712642	0.999173	none	0	NA	1.03423	0.422933	none
Montipora_capitata_PredGene_adi2mcaRNA12469_R2	XP_044168452_1	6.45e-127	XP_044168452_1 uncharacterized protein LOC122952664 [Acropora millepora]	-	0	0	0	0	0	0	0	0	0	0	0	0	0	0	0.785475	8.28854	1.83338	3.68755	3.2974	1.90409	3.88019	2.80312	2.60566	5.377	5.90932	1.90486	5.23419	7.36598	11.8615	1.94135	6.54289	3.08474	9.09223	6.84651	0.549714	0	NA	0.0578497	0.999173	none	0	NA	1.19567	0.276345	none
Montipora_capitata_PredGene_adi2mcaRNA12469_R8	XP_044172550_1	2.82e-121	XP_044172550_1 uncharacterized protein LOC114947216 [Acropora millepora]	-	0	0	0	0	0	0	0	0	0	0	0	0	0	0	0.177678	0	0.166671	0	0	0	0	0	0	0	0	0	0.0247372	0.154852	0	0	0.163572	0.159103	0	0	0	0	NA	0	NA	none	0	NA	0	NA	none
Montipora_capitata_PredGene_adi2mcaRNA12469_R9	XP_044172550_1	1.4e-121	XP_044172550_1 uncharacterized protein LOC114947216 [Acropora millepora]	-	0	0	0	0	0	0	0	0	0	0	0	0	0	0	0.131695	0.270045	0	0	0.543167	0	0	0	0	0	0	0	0.0279929	0	0	0.194135	0	0	0	0	0	0	NA	0	NA	none	0	NA	0	NA	none
Montipora_capitata_PredGene_adi2mcaRNA12486_R0	XP_015758618_1	1.65e-303	XP_015758618_1 PREDICTED: uncharacterized protein LOC107337894 isoform X2 [Acropora digitifera]	K02186,K02187,K04396,K04397,K04398,K04400,K04401,K09598,K13521	0	0	0	0	0	0	0	0	0	0	0	0	0	0	10.9042	12.2681	18.9071	8.74705	16.9132	16.2921	15.6004	12.61	14.6207	13.0734	16.257	14.125	7.81369	13.4822	7.02161	11.2172	15.3677	18.5251	10.6573	8.33952	0	0	NA	0.057663	0.999173	none	0	NA	-0.365373	0.524248	none
Montipora_capitata_PredGene_adi2mcaRNA12486_R1	XP_015758618_1	2.38e-289	XP_015758618_1 PREDICTED: uncharacterized protein LOC107337894 isoform X2 [Acropora digitifera]	K02186,K02187,K04396,K04397,K04398,K04400,K04401,K09598,K13521	0	0	0	0	0	0	0	0	0	0	0	0	0	0	9.44613	11.3159	19.8898	7.30196	15.8402	18.2081	11.9408	11.0355	8.33884	9.89934	11.4401	10.6938	4.38107	12.2153	5.50172	9.44327	14.9339	14.8116	7.6812	4.20591	4.13422	0	NA	-0.35034	0.95203	none	0	NA	-0.332222	0.704636	none
Montipora_capitata_PredGene_adi2mcaRNA12507_R0	XP_015758598_1	1.28e-61	XP_015758598_1 PREDICTED: 60S ribosomal protein L7a-like [Acropora digitifera]	K02936	13.7	11	10.4	19.6	15.1	11.5	16.9	19.1	15	10.2	21.6	22.7	12.6	7.7	1448.38	1330.63	1007.81	1826.41	1664.01	1272.8	1352.94	1371.01	1451.78	2039.76	1389.84	1870.49	1651.37	1488.58	2087.19	1444.32	1327.88	1316.16	1623.16	1717.02	2348.58	0.217879	0.66728	-0.192963	0.99369	none	0.447207	0.18153	0.287487	0.762394	none
Montipora_capitata_PredGene_adi2mcaRNA1250_R1	XP_015757301_1	1.88e-198	XP_015757301_1 PREDICTED: uncharacterized protein LOC107336748 [Acropora digitifera]	K01942,K09100	0	0	0	0	0	0	0	0	0	0	0	0	0	0	169.24	190.368	313.091	68.8479	98.5439	97.6973	120.589	147.489	109.38	90.1949	116.028	101.845	89.4437	141.257	71.1186	55.0347	15.1755	112.872	192.694	103.991	46.2602	0	NA	0.557839	0.507411	none	0	NA	0.224965	0.726923	none
Montipora_capitata_PredGene_adi2mcaRNA12520_R1	XP_015758641_1	2.09e-88	XP_015758641_1 PREDICTED: uncharacterized protein LOC107337909 isoform X4 [Acropora digitifera]	-	0	0	0	0	0	0	0	0	0	0	0	0	0	0	3.32192	2.17711	4.62514	8.52717	10.2034	6.47752	7.63249	3.55765	7.18212	7.92278	9.05506	4.1277	3.95509	6.85443	5.37551	4.43619	3.39379	7.45983	3.30672	1.99968	6.41919	0	NA	-0.488555	0.923704	none	0	NA	-0.113377	0.935434	none
Montipora_capitata_PredGene_adi2mcaRNA12524_R0	XP_029184949_2	1.99e-202	XP_029184949_2 mitochondrial thiamine pyrophosphate carrier-like isoform X1 [Acropora millepora]	K15108	0	0	0	0	0	0	0	0	0	0	0	0	0	0	30.5379	38.1553	33.5163	27.8435	33.3555	40.2932	23.0605	23.1045	29.7022	32.8153	34.9427	33.1273	15.5179	18.9386	13.4371	37.2233	29.2625	27.2699	28.508	19.5112	23.4583	0	NA	-0.395724	0.808589	none	0	NA	-0.78523	0.036549	DEG
Montipora_capitata_PredGene_adi2mcaRNA12529_R0	XP_029184952_2	3.44e-126	XP_029184952_2 melanocortin receptor 4-like [Acropora millepora]	-	0	0	0	0	0	0	0	0	0	0	0	0	0	0	0.296271	0.106768	0.210476	0.19403	0.519638	0	0.612499	0	0	0.407411	0.430524	0.45103	0.105417	0.243525	0.310091	0	0.619687	0.390133	0.260951	0.432295	0	0	NA	0	NA	none	0	NA	0	NA	none
Montipora_capitata_PredGene_adi2mcaRNA12533_R7	XP_029213404_1	7.21e-117	XP_029213404_1 beta-3 adrenergic receptor-like [Acropora millepora]	-	0	0	0	0	0	0	0	0	0	0	0	0	0	0	1.08848	1.17561	0.956249	1.42476	1.05128	0.772275	1.82013	0.649663	0.755001	2.24316	2.05528	2.48332	1.02313	0.893879	0.142277	0.899875	0.7583	0.71574	0.598653	1.8841	0	0	NA	0	NA	none	0	NA	0	NA	none
Montipora_capitata_PredGene_adi2mcaRNA12533_R8	XP_029213404_1	2.21e-113	XP_029213404_1 beta-3 adrenergic receptor-like [Acropora millepora]	-	0	0	0	0	0	0	0	0	0	0	0	0	0	0	1.08649	0.294025	1.16832	3.02651	0.697146	0.992924	0.802806	1.62416	2.51613	0.747719	1.36865	1.37962	1.23404	1.34082	2.13415	0.899875	1.89542	0.805778	0.957845	1.38863	0.318511	0	NA	0.063366	0.999173	none	0	NA	0	NA	none
Montipora_capitata_PredGene_adi2mcaRNA1254_R0	XP_020630317_1	8.99e-116	XP_020630317_1 kelch domain-containing protein 3-like [Orbicella faveolata]	-	0	0	0	0	0	0	0	0	0	0	0	0	0	0	2.97063	2.44554	6.06453	1.82441	2.59403	6.14781	4.76143	1.92231	2.54126	1.90041	5.12662	0.468171	1.13794	4.243	0.580754	2.26681	2.46896	3.1069	1.88541	1.71672	0	0	NA	-0.207688	0.999173	none	0	NA	-0.124494	0.969726	none
Montipora_capitata_PredGene_adi2mcaRNA12554_R0	XP_027056430_1	2.47e-118	XP_027056430_1 coiled-coil domain-containing protein 112-like [Pocillopora damicornis]	-	0	0	0	0	0	0	0	0	0	0	0	0	0	0	5.33007	8.36741	9.41456	8.60719	14.7272	12.622	13.7362	8.63652	14.1912	9.76224	12.626	9.11465	11.3271	13.6836	7.56562	13.9558	15.9013	11.3934	9.10778	7.11136	4.36254	0	NA	0.0298207	0.999173	none	0	NA	0.346556	0.64103	none
Montipora_capitata_PredGene_adi2mcaRNA12557_R0	XP_015758669_1	6.40e-311	XP_015758669_1 PREDICTED: Golgi pH regulator-like [Acropora digitifera]	K22193	0	0	0	0	0	0	0	0	0	0	0	0	0	0	28.3242	32.3204	33.4781	54.4703	54.0499	46.8287	41.4951	43.0703	53.8657	52.2078	56.5794	53.1409	20.3509	41.0522	33.5141	59.0813	50.547	46.1464	39.1123	35.1883	55.2085	0	NA	-0.160171	0.999173	none	0	NA	-0.516073	0.354662	none
Montipora_capitata_PredGene_adi2mcaRNA12561_R0	XP_029184908_2	7.94e-191	XP_029184908_2 galactose-3-O-sulfotransferase 2-like [Acropora millepora]	K01019,K09675,K09676	0	0	0	0	0	0	0	0	0	0	0	0	0	0	0.801786	0.765084	0.757864	0.98702	3.23226	0.365218	0	0.819767	0.465308	1.32512	0.38399	0.899265	0.465007	1.13753	0.138155	1.26914	6.57355	0.441654	0.579542	0.358173	2.36245	0	NA	0	NA	none	0	NA	0	NA	none
Montipora_capitata_PredGene_adi2mcaRNA12569_R1	XP_044168950_1	9.17e-162	XP_044168950_1 glycine receptor subunit alpha-3-like isoform X2 [Acropora millepora]	K05181	0	0	0	0	0	0	0	0	0	0	0	0	0	0	1.48748	1.72337	1.13878	0.626247	0.559059	0.388039	0.439309	0.761674	0	0.584424	0.926369	0	0.809062	0.853855	0.834037	0.659391	0.332571	0.314797	0.421121	0.581363	0	0	NA	0	NA	none	0	NA	0	NA	none
Montipora_capitata_PredGene_adi2mcaRNA12571_R0	XP_015758682_1	8.3e-199	XP_015758682_1 PREDICTED: serine/threonine-protein kinase STK11-like [Acropora digitifera]	K07298	0	0	0	0	0	0	0	0	0	0	0	0	0	0	33.6403	37.8655	29.8351	19.1839	22.9869	16.1797	21.3337	23.0632	21.626	22.9129	21.3785	24.3222	21.5709	25.7945	22.3689	25.2813	23.2255	22.8022	29.5782	21.4679	13.3291	0	NA	0.198423	0.999173	none	0	NA	0.304997	0.632615	none
Montipora_capitata_PredGene_adi2mcaRNA12572_R0	XP_015758683_1	1.65e-49	XP_015758683_1 PREDICTED: pre-mRNA-splicing factor 38A-like [Acropora digitifera]	K12849	0	0	0	0	0	0	0	0	0	0	0	0	0	0	0	0	0	0	0	0	0	0	0	0	0	0	0.0343559	0	0	0	0	0	0	0	0	0	NA	0	NA	none	0	NA	0	NA	none
Montipora_capitata_PredGene_adi2mcaRNA12573_R0	XP_015758707_1	0	XP_015758707_1 PREDICTED: tetratricopeptide repeat protein 28-like [Acropora digitifera]	-	0	0	0	0	0	0	0	0	0	0	0	0	0	0	4.12886	3.01967	7.36287	5.66688	11.688	7.01085	15.0652	5.33411	7.9071	7.60351	8.29261	5.52634	5.81518	10.2277	7.26149	4.04834	1.55183	12.0823	6.70501	4.32468	0.19763	0	NA	0.194007	0.999173	none	0	NA	0.381398	0.552558	none
Montipora_capitata_PredGene_adi2mcaRNA12573_R1	XP_015758707_1	0	XP_015758707_1 PREDICTED: tetratricopeptide repeat protein 28-like [Acropora digitifera]	-	0	0	0	0	0	0	0	0	0	0	0	0	0	0	13.1261	14.1059	20.2129	20.5368	31.4051	24.3035	40.1488	17.5515	29.8016	22.5939	29.2405	18.8832	23.5313	34.3631	25.4207	11.4937	17.0879	37.6857	24.6923	17.4222	7.79606	0	NA	0.179131	0.999173	none	0	NA	0.524677	0.179987	none
Montipora_capitata_PredGene_adi2mcaRNA12577_R0	XP_044170567_1	9.15e-187	XP_044170567_1 uncharacterized protein LOC114949515 isoform X1 [Acropora millepora]	K03902	0	0	0	0	0	0	0	0	0	0	0	0	0	0	2.90441	3.05245	10.176	2.61513	4.80078	5.13239	4.10638	4.7664	4.26661	2.97326	3.75833	5.19517	2.86443	3.282	2.78529	4.12608	6.45455	4.73152	3.55724	2.36293	2.90921	0	NA	0.11989	0.999173	none	0	NA	-0.133743	0.926186	none
Montipora_capitata_PredGene_adi2mcaRNA12577_R5	XP_022810231_1	1.73e-94	XP_022810231_1 receptor-type tyrosine-protein phosphatase F-like [Stylophora pistillata]	-	0	0	0	0	0	0	0	0	0	0	0	0	0	0	0.657307	0.145406	0.830906	0.11509	0	0.88114	0.915776	0.228129	0.323994	0.767103	0.247196	0.0892662	0.186576	0.557859	0.091966	0.357726	0.552337	0.207748	0.0770054	0.224174	0	0	NA	0	NA	none	0	NA	0	NA	none
Montipora_capitata_PredGene_adi2mcaRNA12577_R6	XP_022810231_1	1.77e-95	XP_022810231_1 receptor-type tyrosine-protein phosphatase F-like [Stylophora pistillata]	-	0	0	0	0	0	0	0	0	0	0	0	0	0	0	0.465287	0.297906	0.103309	0	1.33565	0.259008	0.295248	0	0.324563	0.924181	0.924006	0	0.246573	0.0956969	0	0.217617	0.0836224	0.35128	0.155172	0.224559	0.58038	0	NA	0	NA	none	0	NA	0	NA	none
Montipora_capitata_PredGene_adi2mcaRNA12577_R9	XP_020627529_1	5.3e-86	XP_020627529_1 uncharacterized protein LOC110064772 [Orbicella faveolata]	K06819	0	0	0	0	0	0	0	0	0	0	0	0	0	0	3.25665	3.14196	3.22268	4.10258	4.68597	3.20408	7.23827	1.93893	4.57792	4.16484	5.32927	2.42437	2.63307	2.56793	1.96721	3.25431	3.90477	4.65775	1.96311	3.00628	0	0	NA	0.161365	0.999173	none	0	NA	-0.392625	0.754818	none
Montipora_capitata_PredGene_adi2mcaRNA12580_R0	RMX41684_1	6.35e-40	RMX41684_1 hypothetical protein pdam_00015849 [Pocillopora damicornis]	K09608	0	0	0	0	0	0	0	0	0	0	0	0	0	0	2.56768	1.66559	3.09782	2.52238	1.50118	2.91748	3.00805	1.84071	4.03998	3.53089	4.97494	3.25744	2.25143	2.63818	2.14996	3.08082	4.35897	2.78945	1.47003	1.12397	3.30897	0	NA	0.345733	0.999173	none	0	NA	-0.427693	0.706094	none
Montipora_capitata_PredGene_adi2mcaRNA12604_R1	XP_015758728_1	2.06e-199	XP_015758728_1 PREDICTED: uncharacterized protein LOC107337993 [Acropora digitifera]	-	0	0	0	0	0	0	0	0	0	0	0	0	0	0	0	0	0.0814344	0.281833	0	0	0	0	0.248085	0.0942948	0	0	0.134044	0	0	0.243999	0.189844	0	0.424931	0	0	0	NA	0	NA	none	0	NA	0	NA	none
Montipora_capitata_PredGene_adi2mcaRNA12611_R0	XP_015758692_1	3.31e-231	XP_015758692_1 PREDICTED: peroxisomal acyl-coenzyme A oxidase 3-like [Acropora digitifera]	K00232	0	0	0	0	0	0	0	0	0	0	0	0	0	0	1.33199	1.74235	2.78599	1.65336	0.950107	3.48698	2.40926	1.60892	2.81702	2.0586	1.98623	2.71841	2.49805	2.64746	3.3198	2.48581	1.23122	1.64281	2.66902	2.21306	1.77607	0	NA	0.115241	0.999173	none	0	NA	0.60009	0.59493	none
Montipora_capitata_PredGene_adi2mcaRNA12617_R0	XP_015758694_1	0	XP_015758694_1 PREDICTED: HEAT repeat-containing protein 6-like [Acropora digitifera]	-	0	0	0	0	0	0	0	0	0	0	0	0	0	0	1.99853	1.94157	2.17154	1.69232	1.58946	2.93103	2.6353	2.29888	2.68639	1.47684	2.47333	1.65761	1.37311	1.60358	1.99877	1.65181	12.5617	1.81234	1.17902	1.91297	0	0	NA	0.30707	0.990978	none	0	NA	0.151007	0.906738	none
Montipora_capitata_PredGene_adi2mcaRNA12617_R1	XP_015758694_1	0	XP_015758694_1 PREDICTED: HEAT repeat-containing protein 6-like [Acropora digitifera]	-	0	0	0	0	0	0	0	0	0	0	0	0	0	0	3.28613	3.15226	5.08245	3.17013	4.96088	6.68841	4.30715	2.40102	3.81362	2.64179	5.13994	2.70162	2.23924	3.08664	1.78881	3.85701	6.49191	4.60404	2.50622	2.69821	1.93876	0	NA	-0.485113	0.869712	none	0	NA	-0.263286	0.794614	none
Montipora_capitata_PredGene_adi2mcaRNA1261_R0	XP_015759045_1	2.75e-90	XP_015759045_1 PREDICTED: uncharacterized protein LOC107338323 [Acropora digitifera]	K09537	0	0	0	0	0	0	0	0	0	0	0	0	0	0	0.037886	0	0	0	0	0	0	0	0	0	0	0.0517738	0.362301	0	0.0533931	0	0.760921	0	0	0.130038	0	0	NA	0	NA	none	0	NA	0	NA	none
Montipora_capitata_PredGene_adi2mcaRNA12628_R0	XP_015758740_1	0	XP_015758740_1 PREDICTED: pre-mRNA-processing factor 19-like [Acropora digitifera]	K10599	564.8	548	596.8	616.2	570.6	605.8	515.8	556	399.1	460.5	380.5	369.7	471.2	483.2	56.7847	70.0887	93.3585	59.1321	64.2863	90.9778	83.2903	54.0465	78.7673	65.8038	85.3804	66.6905	50.3002	72.2234	51.0528	56.593	68.1522	83.7571	60.5756	51.9162	27.021	0.124365	0.0617511	0.0161538	0.999173	none	-0.134712	0.191613	-0.0471608	0.946069	none
Montipora_capitata_PredGene_adi2mcaRNA12641_R0	XP_015758703_1	0	XP_015758703_1 PREDICTED: kinesin-like protein KIF21A [Acropora digitifera]	K10395	0	0	0	0	0	0	0	0	0	0	0	0	0	0	28.1212	36.1633	22.3702	8.44058	10.2123	14.4639	13.6964	11.4504	13.2611	10.3438	16.3274	11.7382	8.84962	10.7489	8.91324	9.10216	12.9288	14.0678	9.2727	10.2823	7.41131	0	NA	0.237242	0.95203	none	0	NA	-0.124099	0.865198	none
Montipora_capitata_PredGene_adi2mcaRNA12646_R3	XP_044174275_1	1.07e-206	XP_044174275_1 uncharacterized protein LOC122957895 [Acropora millepora]	-	0	0	0	0	0	0	0	0	0	0	0	0	0	0	3.46339	2.98606	1.43758	0.42468	1.04943	0.699029	1.36644	0.718836	0.780644	0.865705	1.41482	0.49054	2.00053	1.16516	2.46918	0.580722	0.430302	0.796074	1.4383	1.57207	1.17995	0	NA	0	NA	none	0	NA	1.40568	0.272652	none
Montipora_capitata_PredGene_adi2mcaRNA12646_R9	XP_044174275_1	1.21e-203	XP_044174275_1 uncharacterized protein LOC122957895 [Acropora millepora]	-	0	0	0	0	0	0	0	0	0	0	0	0	0	0	0.769233	0.415497	0.727995	0.334007	0.712461	0.35425	1.02559	1.53255	0.57525	1.06303	1.0159	0.394635	1.03922	1.02037	0.604396	0.906355	0.987738	0.890235	1.15909	0.841284	0.209061	0	NA	0	NA	none	0	NA	0	NA	none
Montipora_capitata_PredGene_adi2mcaRNA12649_R0	XP_044165248_1	3.71e-169	XP_044165248_1 uncharacterized protein LOC114968872 [Acropora millepora]	-	0	0	0	0	0	0	0	0	0	0	0	0	0	0	0	0	0	0	0	0	0	0	0	0	0	0	0	0	0	0	0	0	0	0	0	0	NA	0	NA	none	0	NA	0	NA	none
Montipora_capitata_PredGene_adi2mcaRNA12649_R1	XP_044165248_1	6.58e-156	XP_044165248_1 uncharacterized protein LOC114968872 [Acropora millepora]	-	0	0	0	0	0	0	0	0	0	0	0	0	0	0	0	0	0	0	0	0	0	0	0	0	0	0	0	0	0	0	0	0	0	0	0	0	NA	0	NA	none	0	NA	0	NA	none
Montipora_capitata_PredGene_adi2mcaRNA12652_R7	XP_020622157_1	9.37e-82	XP_020622157_1 uncharacterized protein LOC110059778 [Orbicella faveolata]	K01937	0	0	0	0	0	0	0	0	0	0	0	0	0	0	0	0.133513	0	0	0	0	0	0	0	0	0.179098	0	0.0236371	0	0	0	0.499597	0	0	0	0	0	NA	0	NA	none	0	NA	0	NA	none
Montipora_capitata_PredGene_adi2mcaRNA12652_R8	XP_020622157_1	1.8e-76	XP_020622157_1 uncharacterized protein LOC110059778 [Orbicella faveolata]	K01937	0	0	0	0	0	0	0	0	0	0	0	0	0	0	0	0	0.131337	0	0	0	0	0	0	0	0.177486	0	0	0.152111	0.193496	0	0.610833	0	0.162834	0.269752	0	0	NA	0	NA	none	0	NA	0	NA	none
Montipora_capitata_PredGene_adi2mcaRNA12652_R9	XP_020622157_1	2.65e-73	XP_020622157_1 uncharacterized protein LOC110059778 [Orbicella faveolata]	K01937	0	0	0	0	0	0	0	0	0	0	0	0	0	0	0.616243	0.13338	0.263068	0.242149	1.29702	0.300234	0.254799	0.220886	0	0.169652	0.716929	0.188004	0.32193	0.303919	0	0.305499	0.411819	0	0	0.539505	0	0	NA	0	NA	none	0	NA	0	NA	none
Montipora_capitata_PredGene_adi2mcaRNA12653_R1	XP_015758790_1	1.35e-124	XP_015758790_1 PREDICTED: uncharacterized protein LOC107338057 isoform X1 [Acropora digitifera]	-	0	0	0	0	0	0	0	0	0	0	0	0	0	0	1.09554	0.296104	0.43779	0.807163	0.480376	0.666853	0	1.718	0.380234	0	1.59198	0.208476	0.438536	0.337688	0.214996	0.339953	9.30908	0	0.361853	0.149862	0	0	NA	0	NA	none	0	NA	0	NA	none
Montipora_capitata_PredGene_adi2mcaRNA12656_R1	XP_015758760_1	5.78e-111	XP_015758760_1 PREDICTED: uncharacterized protein LOC107338025 [Acropora digitifera]	-	0	0	0	0	0	0	0	0	0	0	0	0	0	0	0	0	0	0	0	0	0	0	0	0	0	0	0	0	0	0	0.826249	0	0	0	0	0	NA	0	NA	none	0	NA	0	NA	none
Montipora_capitata_PredGene_adi2mcaRNA12656_R2	XP_015758760_1	5.1e-104	XP_015758760_1 PREDICTED: uncharacterized protein LOC107338025 [Acropora digitifera]	-	0	0	0	0	0	0	0	0	0	0	0	0	0	0	0	0	0	0	0	0	0	0	0	0	0	0	0	0	0	0	0	0	0	0	0	0	NA	0	NA	none	0	NA	0	NA	none
Montipora_capitata_PredGene_adi2mcaRNA12659_R8	XP_020603908_1	7.47e-70	XP_020603908_1 piggyBac transposable element-derived protein 4-like [Orbicella faveolata]	-	0	0	0	0	0	0	0	0	0	0	0	0	0	0	0	0	0	0	0	0	0	0	0	0	0	0	0	0	0	0	0	0	0	0	0	0	NA	0	NA	none	0	NA	0	NA	none
Montipora_capitata_PredGene_adi2mcaRNA12669_R0	XP_015758796_1	1.22e-159	XP_015758796_1 PREDICTED: 40S ribosomal protein S3 [Acropora digitifera]	K02985	606.8	553.3	643.5	596.8	600.3	599.4	600.3	633.1	624.1	578.1	556.2	598	514.9	562.6	2122.93	1935	1638.5	2133.94	1767.28	1845.82	1702.13	1663.2	1930.74	2243.84	1865.98	2363.96	2013.78	1780.01	2473.7	1994.07	2130.74	2030.79	2188.26	2458.98	2147.23	0.0969523	0.377805	-0.118435	0.999173	none	0.0394572	0.491301	0.266337	0.766569	none
Montipora_capitata_PredGene_adi2mcaRNA12676_R1	XP_015758793_1	9.72e-155	XP_015758793_1 PREDICTED: acyl-CoA synthetase family member 2, mitochondrial-like [Acropora digitifera]	K00666	11.4	9.6	7.7	11.7	9	8.7	10	7.7	6.5	8.5	9.3	4.7	6.7	9	1.6188	2.56553	3.5841	2.13556	5.67784	2.05647	8.04481	4.07631	3.05407	2.71333	6.03963	1.02266	2.56099	4.70537	1.74558	4.96772	5.3232	3.52887	3.09806	2.63687	1.06046	-0.140351	0.763058	0.634292	0.957415	none	-0.0120769	1	0.164203	0.944133	none
Montipora_capitata_PredGene_adi2mcaRNA12677_R0	XP_015758772_1	0	XP_015758772_1 PREDICTED: uncharacterized protein LOC107338037 [Acropora digitifera]	-	0	0	0	0	0	0	0	0	0	0	0	0	0	0	8.14418	8.16896	13.5001	2.40015	4.99951	5.3429	4.67694	4.21661	3.94836	5.22672	7.03505	3.37511	2.13312	5.57854	2.27309	4.32429	5.06305	3.97695	3.76598	2.32716	1.74924	0	NA	0.0445732	0.999173	none	0	NA	-0.422717	0.692106	none
Montipora_capitata_PredGene_adi2mcaRNA12696_R7	XP_015758777_1	8.66e-113	XP_015758777_1 PREDICTED: ATP-dependent DNA helicase RecQ-like [Acropora digitifera]	-	0	0	0	0	0	0	0	0	0	0	0	0	0	0	0	0	0	0	0	0	0	0	0	0	0	0	0	0	0	0	0	0	0	0	0	0	NA	0	NA	none	0	NA	0	NA	none
Montipora_capitata_PredGene_adi2mcaRNA12698_R7	XP_022807696_1	7.66e-75	XP_022807696_1 uncharacterized protein LOC111344712 [Stylophora pistillata]	-	0	0	0	0	0	0	0	0	0	0	0	0	0	0	0	0	0	0	0	0	0	0	0	0	0	0	0	0	0	0	0	0	0	0	0	0	NA	0	NA	none	0	NA	0	NA	none
Montipora_capitata_PredGene_adi2mcaRNA12716_R2	XP_044179001_1	0	XP_044179001_1 LOW QUALITY PROTEIN: uncharacterized protein LOC122960644 [Acropora millepora]	-	0	0	0	0	0	0	0	0	0	0	0	0	0	0	1.39969	4.4685	10.9247	3.05597	11.2252	2.25424	4.18214	3.34627	3.33167	11.999	0.752933	1.80412	0.342066	1.50676	0.183612	4.28272	4.79967	9.32665	0.0978568	0.52686	0.390482	0	NA	-0.585429	0.950802	none	0	NA	-2.78239	0.057674	none
Montipora_capitata_PredGene_adi2mcaRNA12753_R0	XP_015758868_1	2.63e-310	XP_015758868_1 PREDICTED: spastin-like [Acropora digitifera]	K13254	35.7	58.6	37.6	33.7	40.3	31.1	33.5	33.6	39	40.9	35.1	35.8	39.4	40.1	45.5514	52.4963	51.2561	59.7381	73.1209	73.0402	76.1035	66.9764	74.5416	70.427	72.4076	66.7226	62.0174	79.0515	68.4654	50.4938	67.6225	72.1591	67.938	54.4214	36.4553	-0.361672	0.495853	0.0956529	0.999173	none	-0.077536	0.721656	0.286632	0.552316	none
Montipora_capitata_PredGene_adi2mcaRNA12754_R0	XP_015758831_1	0	XP_015758831_1 PREDICTED: retinoid isomerohydrolase-like [Acropora digitifera]	K10252,K11158,K20991	0	0	0	0	0	0	0	0	0	0	0	0	0	0	5.69235	3.45465	2.07415	11.4003	6.31245	8.897	11.4645	2.96181	3.365	4.54513	3.51888	16.9961	3.16414	3.93935	1.44142	5.78912	6.02995	7.47158	6.44692	4.54142	2.96872	0	NA	-0.656288	0.884558	none	0	NA	-1.3474	0.251395	none
Montipora_capitata_PredGene_adi2mcaRNA12756_R0	XP_015758872_1	2.74e-301	XP_015758872_1 PREDICTED: uncharacterized protein LOC107338152 [Acropora digitifera]	-	0	0	0	0	0	0	0	0	0	0	0	0	0	0	1.62781	2.01128	1.30098	1.5991	1.5295	2.68943	2.28358	2.08383	3.47053	1.27912	1.43616	1.32756	1.28251	1.29022	0.912719	2.09263	3.95197	0.976068	2.53467	1.46328	1.22597	0	NA	0.444095	0.990283	none	0	NA	0.115727	0.952347	none
Montipora_capitata_PredGene_adi2mcaRNA12756_R2	XP_027050059_1	6.58e-305	XP_027050059_1 uncharacterized protein LOC113677452 [Pocillopora damicornis]	-	0	0	0	0	0	0	0	0	0	0	0	0	0	0	0.226144	0.672347	0.301232	0.222155	0.297481	0.688266	1.05192	0.303971	0.392443	0.233233	0.32862	0.258204	0.311803	0.627355	0.17752	0.631564	1.3599	0.335013	0.448166	0.185609	0	0	NA	0	NA	none	0	NA	0	NA	none
Montipora_capitata_PredGene_adi2mcaRNA12756_R5	XP_022787702_1	4.52e-232	XP_022787702_1 uncharacterized protein LOC111327724 [Stylophora pistillata]	-	74	78.2	85.4	57.7	79.5	71.7	74.8	66.7	98.6	56.1	70.2	74.4	94	87.4	0.558484	0.363401	0.835781	0.880541	0.393035	1.63682	1.15818	0.80322	0.734586	0.385188	0.976898	0.468815	0.72826	0.82887	0	1.11257	0.703063	0.774591	0.893809	0.429152	0	-0.115943	0.798209	-0.134328	0.999173	none	-0.0961015	0.479381	0	NA	none
Montipora_capitata_PredGene_adi2mcaRNA12756_R7	XP_022787702_1	1.29e-218	XP_022787702_1 uncharacterized protein LOC111327724 [Stylophora pistillata]	-	0	0	0	0	0	0	0	0	0	0	0	0	0	0	0.120577	0	0	0	0	0	0	0	0.128164	0	0	0.226221	0.0309574	0	0.466032	0	0	0	0.150911	0	1.46061	0	NA	0	NA	none	0	NA	0	NA	none
Montipora_capitata_PredGene_adi2mcaRNA12758_R2	XP_029207389_2	1.18e-92	XP_029207389_2 probable G-protein coupled receptor No9 [Acropora millepora]	K04266	0	0	0	0	0	0	0	0	0	0	0	0	0	0	0.292828	0	0.359499	0	0.795448	0.169755	0.697444	0.403076	0	0.206441	0.326821	0.513581	0.154128	0.276605	0.176548	0.217604	0.352814	0.110838	0	0	0	0	NA	0	NA	none	0	NA	0	NA	none
Montipora_capitata_PredGene_adi2mcaRNA12777_R0	XP_015758889_1	1.57e-108	XP_015758889_1 PREDICTED: ribonuclease Oy-like [Acropora digitifera]	K01166	0	0	0	0	0	0	0	0	0	0	0	0	0	0	83.7588	75.5925	68.0808	110.697	66.3949	91.5562	111.28	87.2272	130.599	121.232	127.5	53.991	79.0478	127.305	76.4114	101.934	245.024	62.7238	92.5634	117.673	174.154	0	NA	0.272873	0.968481	none	0	NA	0.178323	0.86449	none
Montipora_capitata_PredGene_adi2mcaRNA12830_R0	XP_015758916_1	5.96e-163	XP_015758916_1 PREDICTED: hydroxyacyl-coenzyme A dehydrogenase, mitochondrial-like [Acropora digitifera]	K00022	438.9	264.8	348	451.9	331.1	331.7	400.7	388.7	372	319.3	379.7	406.2	303.9	301.4	76.9234	102.037	70.6848	74.2001	49.7264	88.0454	55.0738	58.8645	77.235	70.1765	68.3049	129.483	66.6113	55.27	62.4206	75.162	61.0629	77.6608	58.0082	86.0538	70.6917	0.218148	0.690919	-0.136711	0.999173	none	0.252017	0.0595891	-0.243174	0.833126	none
Montipora_capitata_PredGene_adi2mcaRNA12851_R1	XP_029198792_2	0	XP_029198792_2 uncharacterized protein LOC114963732 [Acropora millepora]	K00698	0	0	0	0	0	0	0	0	0	0	0	0	0	0	6.20454	0.861973	8.03336	9.88084	14.3043	9.77122	9.60271	7.09916	8.8723	4.20593	2.44144	5.12401	3.89126	4.14892	1.31953	4.9748	11.3843	10.2125	6.91089	1.64473	1.28745	0	NA	-0.404731	0.778412	none	0	NA	-0.0868036	0.960849	none
Montipora_capitata_PredGene_adi2mcaRNA12853_R2	XP_029203314_2	3.14e-09	XP_029203314_2 uncharacterized protein LOC114967458 [Acropora millepora]	-	0	0	0	0	0	0	0	0	0	0	0	0	0	0	1.54061	0.662238	0.363147	0	0	0	0	0	0	0.995288	1.34323	0.461566	0.328902	0.44904	2.31277	0.382447	1.39368	0.304304	1.22003	0.674381	0	0	NA	0	NA	none	0	NA	0	NA	none
Montipora_capitata_PredGene_adi2mcaRNA12853_R6	XP_029203314_2	1.44e-07	XP_029203314_2 uncharacterized protein LOC114967458 [Acropora millepora]	-	0	0	0	0	0	0	0	0	0	0	0	0	0	0	2.25455	1.89904	2.37421	2.95304	3.51495	3.3546	4.66097	2.69373	3.82552	1.94664	1.8201	2.29425	1.55983	1.79695	2.44584	4.66399	3.05863	4.45322	2.64869	3.01552	0	0	NA	0	NA	none	0	NA	0	NA	none
Montipora_capitata_PredGene_adi2mcaRNA12859_R2	XP_044180415_1	8.31e-09	XP_044180415_1 tetratricopeptide repeat protein 28-like, partial [Acropora millepora]	K15837	0	0	0	0	0	0	0	0	0	0	0	0	0	0	0	0	0	0	0	0	0	0	0	0	0	0.223367	0	0	0.230353	0	0.157282	0.147805	0	0	0	0	NA	0	NA	none	0	NA	0	NA	none
Montipora_capitata_PredGene_adi2mcaRNA12859_R6	NA	NA	NA	-	0	0	0	0	0	0	0	0	0	0	0	0	0	0	4.05787	2.94277	7.37326	6.97032	11.1311	18.5867	13.687	12.4766	12.9307	5.42802	9.73632	4.00657	4.8511	11.0021	2.04556	7.92236	2.47708	4.40596	3.59974	2.10807	0	0	NA	0.120861	0.999173	none	0	NA	0.130116	0.94839	none
Montipora_capitata_PredGene_adi2mcaRNA12883_R0	XP_044165294_1	0	XP_044165294_1 probable ATP-dependent DNA helicase RecS [Acropora millepora]	K03654,K10900	0	0	0	0	0	0	0	0	0	0	0	0	0	0	0.053033	0	0.0565133	0.20839	0.186032	0.0645619	0	0.0950454	0	0	0	0	0.0188699	0	0	0	0	0	0.0700661	0	0	0	NA	0	NA	none	0	NA	0	NA	none
Montipora_capitata_PredGene_adi2mcaRNA12883_R1	XP_044165294_1	0	XP_044165294_1 probable ATP-dependent DNA helicase RecS [Acropora millepora]	K03654,K10900	0	0	0	0	0	0	0	0	0	0	0	0	0	0	0	0	0	0	0	0.0688266	0	0	0	0	0	0	0	0	0	0	0	0	0	0	0	0	NA	0	NA	none	0	NA	0	NA	none
Montipora_capitata_PredGene_adi2mcaRNA12883_R2	XP_044165294_1	4.2e-242	XP_044165294_1 probable ATP-dependent DNA helicase RecS [Acropora millepora]	K03654,K10900	0	0	0	0	0	0	0	0	0	0	0	0	0	0	0	0	0	0	0	0	0	0	0	0	0	0	0	0	0	0	0	0	0	0	0	0	NA	0	NA	none	0	NA	0	NA	none
Montipora_capitata_PredGene_adi2mcaRNA12883_R3	XP_044165294_1	1.53e-174	XP_044165294_1 probable ATP-dependent DNA helicase RecS [Acropora millepora]	K03654,K10900	0	0	0	0	0	0	0	0	0	0	0	0	0	0	0	0	0	0	0	0	0	0	0.143065	0	0	0	0.0175818	0.0635282	0	0	0	0	0	0	0	0	NA	0	NA	none	0	NA	0	NA	none
Montipora_capitata_PredGene_adi2mcaRNA12883_R4	XP_044165294_1	1.19e-173	XP_044165294_1 probable ATP-dependent DNA helicase RecS [Acropora millepora]	K03654,K10900	0	0	0	0	0	0	0	0	0	0	0	0	0	0	0.281929	0.579522	0.428579	0.10313	0.0920653	0.205764	0	0.376296	0.145745	0.216762	0.305107	0.15982	0.0840466	0.129437	0.164901	0.325764	0	0.103681	0	0.114886	1.10692	0	NA	0	NA	none	0	NA	0	NA	none
Montipora_capitata_PredGene_adi2mcaRNA12883_R5	XP_044165294_1	4.46e-173	XP_044165294_1 probable ATP-dependent DNA helicase RecS [Acropora millepora]	K03654,K10900	0	0	0	0	0	0	0	0	0	0	0	0	0	0	0	0	0.0561269	0	0	0	0	0	0	0	0	0	0	0	0	0.0653755	0	0	0	0	0	0	NA	0	NA	none	0	NA	0	NA	none
Montipora_capitata_PredGene_adi2mcaRNA12883_R6	XP_044165294_1	1.14e-168	XP_044165294_1 probable ATP-dependent DNA helicase RecS [Acropora millepora]	K03654,K10900	0	0	0	0	0	0	0	0	0	0	0	0	0	0	0.137579	0.157876	0.0748419	0	0	0	0	0	0.0728727	0	0	0	0	0	0	0	0.217826	0	0	0	0.184487	0	NA	0	NA	none	0	NA	0	NA	none
Montipora_capitata_PredGene_adi2mcaRNA12883_R7	XP_044165294_1	1.79e-172	XP_044165294_1 probable ATP-dependent DNA helicase RecS [Acropora millepora]	K03654,K10900	0	0	0	0	0	0	0	0	0	0	0	0	0	0	0	0	0.182878	0	0	0	0	0	0	0	0.200394	0	0.0547986	0	0.0912198	0.247273	0.124183	0	0	0	0	0	NA	0	NA	none	0	NA	0	NA	none
Montipora_capitata_PredGene_adi2mcaRNA12883_R8	XP_044165294_1	6.39e-167	XP_044165294_1 probable ATP-dependent DNA helicase RecS [Acropora millepora]	K03654,K10900	0	0	0	0	0	0	0	0	0	0	0	0	0	0	0.415678	0.56175	0.370202	1.32712	0.364535	0.506044	0.751938	0.372488	0.216406	0.571612	0.856001	0.395507	0.639076	0.512511	0.887375	0.267842	0.690501	0.153948	0.480538	0.227447	0	0	NA	0	NA	none	0	NA	0	NA	none
Montipora_capitata_PredGene_adi2mcaRNA12884_R1	XP_015758970_1	4.32e-226	XP_015758970_1 PREDICTED: uncharacterized protein LOC107338249 [Acropora digitifera]	K00654	0	0	0	0	0	0	0	0	0	0	0	0	0	0	0	0	0	0	0.296122	0.205537	0.34904	0.605166	0	0	0.12267	0	0.326995	0	0.265064	0.10478	0.264853	0.0833709	0.33459	0.184762	0	0	NA	0	NA	none	0	NA	0	NA	none
Montipora_capitata_PredGene_adi2mcaRNA12884_R2	XP_015758970_1	8.46e-231	XP_015758970_1 PREDICTED: uncharacterized protein LOC107338249 [Acropora digitifera]	K00654	0	0	0	0	0	0	0	0	0	0	0	0	0	0	0	0	0	0	0	0	0	0	0	0	0	0	0	0	0	0	0	0	0.342087	0	0	0	NA	0	NA	none	0	NA	0	NA	none
Montipora_capitata_PredGene_adi2mcaRNA12884_R4	XP_015758970_1	6.13e-153	XP_015758970_1 PREDICTED: uncharacterized protein LOC107338249 [Acropora digitifera]	-	0	0	0	0	0	0	0	0	0	0	0	0	0	0	0	0	0	0	0	0	0	0.207599	0	0	0	0.352685	0.0206079	0	0.180585	0	0	0	0	0	0	0	NA	0	NA	none	0	NA	0	NA	none
Montipora_capitata_PredGene_adi2mcaRNA12884_R7	XP_015758970_1	3.57e-118	XP_015758970_1 PREDICTED: uncharacterized protein LOC107338249 [Acropora digitifera]	K00654	0	0	0	0	0	0	0	0	0	0	0	0	0	0	0	0	0	0	0	0	0	0	0.0999446	0	0	0	0.0256154	0	0	0	0	0	0	0	0	0	NA	0	NA	none	0	NA	0	NA	none
Montipora_capitata_PredGene_adi2mcaRNA12903_R0	XP_044169170_1	0	XP_044169170_1 DNA-directed RNA polymerase I subunit RPA1-like [Acropora millepora]	K02999	0	0	0	0	0	0	0	0	0	0	0	0	0	0	3.16111	3.7201	5.15664	3.10157	2.61261	6.23838	5.10286	2.17019	4.6825	2.24426	4.83556	2.97251	2.06345	3.54015	1.40085	3.04758	1.30694	5.38662	2.03058	1.65044	0.972791	0	NA	-0.0115758	0.999173	none	0	NA	-0.249082	0.826609	none
Montipora_capitata_PredGene_adi2mcaRNA12904_R5	XP_015758997_1	3.14e-156	XP_015758997_1 PREDICTED: tyrosine-protein kinase receptor Tie-1-like [Acropora digitifera]	K05093,K05094	0	0	0	0	0	0	0	0	0	0	0	0	0	0	0	0	0	0	0	0	0	0	0	0	0	0	0	0	0	0	0	0	0	0	0	0	NA	0	NA	none	0	NA	0	NA	none
Montipora_capitata_PredGene_adi2mcaRNA12904_R6	XP_015758997_1	4.78e-94	XP_015758997_1 PREDICTED: tyrosine-protein kinase receptor Tie-1-like [Acropora digitifera]	K05093,K05094	0	0	0	0	0	0	0	0	0	0	0	0	0	0	0	0	0	0	0	0	0	0	0	0	0	0	0	0	0	0	0	0	0	0	0	0	NA	0	NA	none	0	NA	0	NA	none
Montipora_capitata_PredGene_adi2mcaRNA12904_R7	XP_020619355_1	4.98e-123	XP_020619355_1 angiopoietin-1 receptor-like [Orbicella faveolata]	K05093,K05094	0	0	0	0	0	0	0	0	0	0	0	0	0	0	0.714622	0.139196	0.748386	0.606886	0.178726	0.508803	1.32746	0	0	0.696242	1.14671	0.649328	0.279469	0.137985	0.417572	1.53771	4.18034	0.26757	0.374081	1.0831	0	0	NA	0	NA	none	0	NA	0	NA	none
Montipora_capitata_PredGene_adi2mcaRNA12907_R3	XP_044169181_1	7.34e-49	XP_044169181_1 uncharacterized protein LOC114976688 isoform X2 [Acropora millepora]	-	0	0	0	0	0	0	0	0	0	0	0	0	0	0	0.502372	0.90521	0.356894	0.98702	0.587417	0.203861	0	1.20046	0.46496	0.921103	1.46004	0.76479	0.446878	0.825866	0.262903	1.03926	3.32745	0.165382	0.221241	1.28279	0	0	NA	0	NA	none	0	NA	0	NA	none
Montipora_capitata_PredGene_adi2mcaRNA12910_R2	XP_015759004_1	4.34e-127	XP_015759004_1 PREDICTED: inactive pancreatic lipase-related protein 1-like isoform X1 [Acropora digitifera]	K14073,K14074,K14075	0	0	0	0	0	0	0	0	0	0	0	0	0	0	10.746	4.99017	7.49697	14.4201	10.1522	6.9516	8.94907	26.6354	20.756	12.1555	31.0387	8.24492	22.4112	19.4577	32.0088	11.5877	10.9587	14.7887	22.6617	21.2704	11.0382	0	NA	0.872426	0.738625	none	0	NA	0.915514	0.349219	none
Montipora_capitata_PredGene_adi2mcaRNA12933_R1	XP_015758984_1	5.04e-118	XP_015758984_1 PREDICTED: kinesin-like protein Klp10A [Acropora digitifera]	K10393	0	0	0	0	0	0	0	0	0	0	0	0	0	0	1.92872	2.5602	0.660473	0.806775	1.8047	1.11293	2.49328	0.742657	0.97179	0.873081	1.49421	1.08397	0.438712	0.861225	0.813522	0.37926	1.10428	1.50855	0.687215	1.30683	1.73547	0	NA	0	NA	none	0	NA	0	NA	none
Montipora_capitata_PredGene_adi2mcaRNA12942_R0	XP_015758986_1	1.58e-87	XP_015758986_1 PREDICTED: ribosome production factor 1-like [Acropora digitifera]	K14846	0	0	0	0	0	0	0	0	0	0	0	0	0	0	2.74497	2.60207	2.23963	0	3.17797	3.98323	3.05335	4.46019	1.29141	1.94601	5.87097	0.628074	1.70208	1.55466	1.57129	1.66217	2.79388	0.861882	0	1.07019	0	0	NA	0.419974	0.999173	none	0	NA	0	NA	none
Montipora_capitata_PredGene_adi2mcaRNA12944_R1	XP_015759023_1	4.09e-82	XP_015759023_1 PREDICTED: uncharacterized protein LOC107338306 [Acropora digitifera]	K05088	0	0	0	0	0	0	0	0	0	0	0	0	0	0	2.37385	1.75064	3.12846	4.86979	2.13535	2.44116	3.49339	11.2214	8.16076	3.09937	8.14316	3.3109	6.26968	6.90504	6.77687	5.1327	2.01009	8.21149	8.32625	2.77266	0	0	NA	1.30927	0.474219	none	0	NA	0.801021	0.341652	none
Montipora_capitata_PredGene_adi2mcaRNA12948_R0	XP_044163772_1	0	XP_044163772_1 uncharacterized protein LOC114968389 isoform X1 [Acropora millepora]	-	15.4	17.2	12.4	9	16.9	16.6	21.4	15.3	26.3	18	19.7	9.5	16.4	15.8	30.5633	26.9646	40.4848	16.5394	22.0519	26.8988	38.8602	15.9377	36.8402	18.112	26.1531	16.8803	24.0573	47.4483	27.9262	10.2359	27.4392	60.153	39.8143	28.5201	7.73109	-0.623501	0.137061	0.468312	0.788256	none	0.111468	0.692412	0.962178	0.00673498	DEG
Montipora_capitata_PredGene_adi2mcaRNA12948_R1	XP_044163772_1	0	XP_044163772_1 uncharacterized protein LOC114968389 isoform X1 [Acropora millepora]	-	0	0	0	0	0	0	0	0	0	0	0	0	0	0	15.2566	11.6844	18.0756	10.208	14.4104	16.0555	24.9142	7.51835	20.0118	11.9172	15.2133	9.20681	13.0815	28.3202	14.4371	5.33676	52.0906	33.2937	23.7231	15.4202	4.63459	0	NA	0.34064	0.96312	none	0	NA	0.864474	0.0585933	none
Montipora_capitata_PredGene_adi2mcaRNA12953_R0	XP_029204384_2	8.15e-263	XP_029204384_2 lymphocyte expansion molecule-like isoform X2 [Acropora millepora]	-	0	0	0	0	0	0	0	0	0	0	0	0	0	0	20.4194	20.7266	20.3659	13.4837	15.7071	28.8573	10.9257	19.4487	16.3547	13.5782	28.3344	26.3952	8.59325	11.7772	7.81927	16.6562	28.8856	16.6304	11.8394	13.913	9.09666	0	NA	-0.241773	0.999173	none	0	NA	-0.993715	0.0722255	none
Montipora_capitata_PredGene_adi2mcaRNA12953_R1	XP_020631690_1	1.3e-256	XP_020631690_1 lymphocyte expansion molecule-like [Orbicella faveolata]	-	0	0	0	0	0	0	0	0	0	0	0	0	0	0	15.2501	20.1089	16.3318	12.3197	12.2676	12.5744	16.0618	15.6593	13.9331	9.45225	23.569	18.0223	8.35282	9.81983	8.23317	14.0496	10.061	11.3166	11.5955	9.01847	1.85271	0	NA	0.312351	0.950802	none	0	NA	-0.635851	0.413222	none
Montipora_capitata_PredGene_adi2mcaRNA12954_R0	NA	NA	NA	-	0	0	0	0	0	0	0	0	0	0	0	0	0	0	0	0.277598	0	0	0	0	0.530832	0	0	0	0	0	0	0	0	0	0.537062	0	0	0	0	0	NA	0	NA	none	0	NA	0	NA	none
Montipora_capitata_PredGene_adi2mcaRNA12954_R1	NA	NA	NA	-	0	0	0	0	0	0	0	0	0	0	0	0	0	0	0	0	0	0	0	0	0	0	0	0	0	0	0	0	0	0	0	0	0	0	0	0	NA	0	NA	none	0	NA	0	NA	none
Montipora_capitata_PredGene_adi2mcaRNA12954_R6	NA	NA	NA	-	0	0	0	0	0	0	0	0	0	0	0	0	0	0	0	0	0	0	0	0	0	0	0	0	0	0	0.0321326	0	0	0	0	0	0	0	0	0	NA	0	NA	none	0	NA	0	NA	none
Montipora_capitata_PredGene_adi2mcaRNA12954_R8	NA	NA	NA	-	0	0	0	0	0	0	0	0	0	0	0	0	0	0	0	0	0	0	0	0	0	0	0	0	0	0	0	0	0	0	0	0	0	0	0	0	NA	0	NA	none	0	NA	0	NA	none
Montipora_capitata_PredGene_adi2mcaRNA12959_R0	XP_015759033_1	8.41e-187	XP_015759033_1 PREDICTED: uncharacterized protein LOC107338313 [Acropora digitifera]	-	0	0	0	0	0	0	0	0	0	0	0	0	0	0	7.66472	10.3581	11.9313	18.9744	16.7663	19.6894	12.9935	15.9345	17.9831	14.5467	18.9345	17.8476	12.1067	14.6478	11.6724	13.5093	15.6253	19.6769	10.9366	11.4074	4.57958	0	NA	-0.220128	0.99549	none	0	NA	-0.124389	0.88174	none
Montipora_capitata_PredGene_adi2mcaRNA12974_R0	XP_015758990_1	0	XP_015758990_1 PREDICTED: cyclin-G-associated kinase-like [Acropora digitifera]	K08855	0	0	0	0	0	0	0	0	0	0	0	0	0	0	11.9466	14.6362	31.1385	5.34685	7.44296	14.7403	8.96375	9.01067	9.47738	5.39148	9.4509	9.05841	2.25259	6.22738	2.60699	8.98865	10.0458	10.2042	3.77833	3.40724	3.08021	0	NA	0.0475961	0.999173	none	0	NA	-0.90041	0.183615	none
Montipora_capitata_PredGene_adi2mcaRNA12975_R0	XP_029204382_2	4.67e-175	XP_029204382_2 uncharacterized protein LOC114968399 [Acropora millepora]	-	0	0	0	0	0	0	0	0	0	0	0	0	0	0	2.91638	2.53608	5.53993	5.6053	4.00314	5.63429	4.06316	4.99947	4.48887	3.66167	8.01519	3.08853	1.72572	6.17531	1.59256	2.04601	4.30976	3.1307	3.43425	2.1508	0.222826	0	NA	-0.148341	0.999173	none	0	NA	-0.432571	0.782855	none
Montipora_capitata_PredGene_adi2mcaRNA12987_R1	XP_015759063_1	1.75e-178	XP_015759063_1 PREDICTED: uncharacterized protein LOC107338344 [Acropora digitifera]	-	0	0	0	0	0	0	0	0	0	0	0	0	0	0	0.23678	0	0.126538	0.232835	0.41571	0.144271	0.636509	0	0.346323	0.227172	0.583963	0.180412	0.308262	0.653864	0.744775	0.556754	9.5122	0	0.312828	0.433938	7.5793	0	NA	0	NA	none	0	NA	0	NA	none
Montipora_capitata_PredGene_adi2mcaRNA12987_R6	XP_015759063_1	2.8e-179	XP_015759063_1 PREDICTED: uncharacterized protein LOC107338344 [Acropora digitifera]	-	0	0	0	0	0	0	0	0	0	0	0	0	0	0	0.380494	0.749385	0	0	0	0	0.505402	0	0	0	0.86026	0	0	0.1926	0	0.829524	4.71478	0.165244	0	0	6.8565	0	NA	0	NA	none	0	NA	0	NA	none
Montipora_capitata_PredGene_adi2mcaRNA12993_R0	XP_015759052_1	9.62e-124	XP_015759052_1 PREDICTED: uncharacterized protein LOC107338332 [Acropora digitifera]	-	0	0	0	0	0	0	0	0	0	0	0	0	0	0	22.3096	27.3234	36.3027	38.4797	58.2175	38.9901	59.5237	44.7496	55.0328	40.1386	64.9898	31.8264	31.1564	47.3603	28.4715	25.5163	20.442	34.1505	44.4	26.5199	16.2826	0	NA	0.235649	0.965492	none	0	NA	-0.0651522	0.94839	none
Montipora_capitata_PredGene_adi2mcaRNA12993_R1	XP_044183239_1	1.71e-169	XP_044183239_1 uncharacterized protein LOC122963920 [Acropora millepora]	-	0	0	0	0	0	0	0	0	0	0	0	0	0	0	26.3905	30.672	30.9529	49.6944	46.0251	35.9727	61.8453	53.1457	53.233	51.4254	62.7132	39.0269	37.1387	49.2244	42.9697	25.5993	29.5399	35.5629	47.3056	30.314	28.6014	0	NA	0.346665	0.882687	none	0	NA	0.0558404	0.947247	none
Montipora_capitata_PredGene_adi2mcaRNA12993_R4	XP_015759052_1	8.06e-103	XP_015759052_1 PREDICTED: uncharacterized protein LOC107338332 [Acropora digitifera]	-	0	0	0	0	0	0	0	0	0	0	0	0	0	0	0	0	0	0	0	0	0	0	0	0	0.358196	0.713175	0.0877073	0.151959	0	0	0.759578	0	0	0	0	0	NA	0	NA	none	0	NA	0	NA	none
Montipora_capitata_PredGene_adi2mcaRNA12993_R5	XP_015759052_1	8.03e-99	XP_015759052_1 PREDICTED: uncharacterized protein LOC107338332 [Acropora digitifera]	-	0	0	0	0	0	0	0	0	0	0	0	0	0	0	0	0.271933	0	0	0	0	0	0.225393	0	0	0	0.229558	0.111872	0	0.592336	0	0	0	0.166157	0	0	0	NA	0	NA	none	0	NA	0	NA	none
Montipora_capitata_PredGene_adi2mcaRNA12_R2	XP_044171676_1	0	XP_044171676_1 uncharacterized protein LOC114977630 isoform X4 [Acropora millepora]	-	0	0	0	0	0	0	0	0	0	0	0	0	0	0	7.09198	8.95194	9.29247	7.24848	4.48419	4.82431	10.4261	5.21214	8.40394	7.88565	11.1893	5.70481	6.77756	9.41419	10.1514	6.42555	20.4268	9.59888	4.21531	7.43658	5.45364	0	NA	0.496884	0.851319	none	0	NA	0.40426	0.58169	none
Montipora_capitata_PredGene_adi2mcaRNA12_R4	XP_029202215_2	0	XP_029202215_2 uncharacterized protein LOC114966489 [Acropora millepora]	K06545	0	0	0	0	0	0	0	0	0	0	0	0	0	0	0.426856	0.32522	0.37477	0.236665	0.226152	0.324082	0.658322	0.619394	0.759711	0.361785	0.582195	0.228195	0.755098	0.486958	0.38535	0.455228	0.949653	0.125706	0.247045	0.633455	0.306564	0	NA	1.36562	0.576732	none	0	NA	0.871256	0.550319	none
Montipora_capitata_PredGene_adi2mcaRNA12_R5	XP_029202215_2	0	XP_029202215_2 uncharacterized protein LOC114966489 [Acropora millepora]	-	0	0	0	0	0	0	0	0	0	0	0	0	0	0	0.153923	0.0255	0.0536775	0	0	0.150742	0.23577	0	0.0403164	0	0.171206	0.0350314	0.152591	0.032968	0.133526	0.253375	0.388393	0	0.143528	0.127095	0	0	NA	0	NA	none	0	NA	0	NA	none
Montipora_capitata_PredGene_adi2mcaRNA12_R8	XP_020625308_1	0	XP_020625308_1 uncharacterized protein LOC110062702 [Orbicella faveolata]	K06545	154.5	356.5	167.7	133.3	270.9	290.5	239.3	253.4	250.6	182.5	189.6	165.9	230.1	210	4.38876	3.28086	6.61837	6.33984	6.96455	5.47611	14.7636	2.4948	4.90599	5.10424	4.81474	2.93102	12.1015	12.0392	10.2338	3.05733	2.40183	6.7495	11.6448	8.42953	0.968861	-0.650475	0.484665	0.16606	0.999173	none	-0.188031	0.116413	1.73037	1.90501e-06	DEG
Montipora_capitata_PredGene_adi2mcaRNA13008_R0	XP_022788508_1	0	XP_022788508_1 uncharacterized protein LOC111328364 [Stylophora pistillata]	-	0	0	0	0	0	0	0	0	0	0	0	0	0	0	119.013	105.483	92.8986	47.1326	43.6199	42.5066	32.4187	47.9243	39.0334	26.3301	43.0934	72.7898	28.4558	37.4471	28.4193	38.7227	46.0337	39.7459	39.545	28.4806	26.6866	0	NA	-0.127699	0.999173	none	0	NA	-0.330873	0.76483	none
Montipora_capitata_PredGene_adi2mcaRNA13010_R0	XP_015759055_1	5.82e-80	XP_015759055_1 PREDICTED: F-box/LRR-repeat protein 20-like [Acropora digitifera]	-	0	0	0	0	0	0	0	0	0	0	0	0	0	0	1.28247	1.1594	1.15754	0.591569	0.352067	0.61092	1.03746	0.719857	0.836019	0.414046	0.728935	1.02997	0.83779	0.865847	1.26025	0.622628	0.312266	0.396289	1.55342	1.14831	0	0	NA	0	NA	none	0	NA	0	NA	none
Montipora_capitata_PredGene_adi2mcaRNA13010_R9	XP_015759055_1	4.15e-74	XP_015759055_1 PREDICTED: F-box/LRR-repeat protein 20-like [Acropora digitifera]	-	0	0	0	0	0	0	0	0	0	0	0	0	0	0	0.141551	0.540377	0.267118	0.455167	0.203167	0.705084	1.43684	0.622382	0.481153	0.318577	0.673637	0.398358	0.454775	0.428886	0.727794	0.431619	0.366454	0.343428	0.636184	0.449376	0.814238	0	NA	0	NA	none	0	NA	0	NA	none
Montipora_capitata_PredGene_adi2mcaRNA13017_R1	XP_029199305_2	1.74e-189	XP_029199305_2 uncharacterized protein LOC114964141 [Acropora millepora]	-	0	0	0	0	0	0	0	0	0	0	0	0	0	0	0.326385	0.893621	0.677465	0	0.541663	0.551397	1.5534	0	1.45055	1.45827	0.513665	1.17635	0.385271	0.448469	0.876099	0	0	0.40025	0.223001	0.68979	0	0	NA	0	NA	none	0	NA	0	NA	none
Montipora_capitata_PredGene_adi2mcaRNA13020_R0	XP_029199302_2	2.35e-53	XP_029199302_2 uncharacterized protein LOC114964136 [Acropora millepora]	-	0	0	0	0	0	0	0	0	0	0	0	0	0	0	3.85152	3.98293	3.74739	2.30305	6.16787	7.95059	5.53912	0.600232	6.74192	4.83579	3.65009	6.62818	3.21752	3.097	2.62903	2.28637	9.98235	3.30765	4.86731	4.03163	1.76566	0	NA	-0.369297	0.999173	none	0	NA	-0.45071	0.778329	none
Montipora_capitata_PredGene_adi2mcaRNA13035_R0	XP_015759104_1	7.83e-215	XP_015759104_1 PREDICTED: WD repeat-containing protein 1-A-like [Acropora digitifera]	-	1163.5	1368.3	1397.6	1234.6	1252.5	1304	1529	1688.3	987.9	1183	1355.4	1160.6	1088.4	1351	101.229	116.256	134.941	103.652	127.856	116.648	128.953	104.786	111.949	124.735	171.235	101.59	121.425	138.339	108.515	111.376	117.619	132.782	105.324	100.828	45.9588	0.0580697	0.739861	-0.000129705	0.999734	none	0.330203	0.124175	0.200213	0.765247	none
Montipora_capitata_PredGene_adi2mcaRNA13039_R0	XP_015759058_1	1.02e-50	XP_015759058_1 PREDICTED: probable 28S ribosomal protein S26, mitochondrial [Acropora digitifera]	K17405	0	0	0	0	0	0	0	0	0	0	0	0	0	0	18.7338	21.053	16.2858	24.2149	27.2373	22.5063	26.4991	30.0404	24.6391	24.0666	20.7754	19.8886	18.1608	21.5782	23.9936	21.417	27.0679	27.2656	17.586	20.7709	15.5943	0	NA	0.159256	0.999173	none	0	NA	0.263478	0.792228	none
Montipora_capitata_PredGene_adi2mcaRNA13043_R0	XP_044171618_1	1.3e-252	XP_044171618_1 fidgetin-like protein 1 isoform X2 [Acropora millepora]	K13254	0	0	0	0	0	0	0	0	0	0	0	0	0	0	4.80121	4.27805	4.21673	5.70128	4.81199	4.49612	5.78098	1.60747	7.4712	5.44145	3.98677	4.25698	5.22827	8.45665	5.79827	5.36997	7.89029	4.42908	7.31915	5.19643	3.89412	0	NA	-0.0661986	0.999173	none	0	NA	0.757427	0.210756	none
Montipora_capitata_PredGene_adi2mcaRNA13045_R0	XP_015759060_1	1.47e-123	XP_015759060_1 PREDICTED: chymotrypsin-like elastase family member 3B [Acropora digitifera]	K01311,K01345,K01346,K20752	61.4	65.4	53.9	53.9	66	54.3	61.6	57.7	40.6	69.9	67.1	35.5	72.2	71.6	35.444	29.7136	43.3595	33.538	36.907	33.8509	43.5023	26.1676	27.8717	34.9891	26.2098	37.4276	30.0634	25.2824	24.6084	33.3142	18.8627	34.7776	27.659	33.4841	16.2252	-0.233479	0.132096	-0.106746	0.999173	none	-0.00595828	0.946604	-0.00199692	0.999127	none
Montipora_capitata_PredGene_adi2mcaRNA13050_R2	XP_015759062_1	4.19e-87	XP_015759062_1 PREDICTED: uncharacterized protein LOC107338342 [Acropora digitifera]	-	0	0	0	0	0	0	0	0	0	0	0	0	0	0	0	0	0	0	0	0	0	0	0.385372	0	0	0	0.0246924	0	0	0	0	0	0	0	0	0	NA	0	NA	none	0	NA	0	NA	none
Montipora_capitata_PredGene_adi2mcaRNA13053_R1	XP_044178081_1	3.44e-105	XP_044178081_1 pyrroline-5-carboxylate reductase 3-like isoform X1 [Acropora millepora]	K00286	0	0	0	0	0	0	0	0	0	0	0	0	0	0	0.320921	0	0.222389	0	0.348365	0	0.309924	0	0	0	0	0.808967	0	0	0	0	0.499963	0	0	0	0	0	NA	0	NA	none	0	NA	0	NA	none
Montipora_capitata_PredGene_adi2mcaRNA13066_R0	XP_015759118_1	3.34e-281	XP_015759118_1 PREDICTED: coiled-coil domain-containing protein 81-like [Acropora digitifera]	-	0	0	0	0	0	0	0	0	0	0	0	0	0	0	13.0979	11.1941	17.6959	10.1451	10.2915	13.9374	17.5306	20.5133	19.5371	9.89634	18.8838	15.9027	14.2085	14.159	12.4006	14.1968	10.9335	9.04033	13.0651	14.0833	0	0	NA	0.776935	0.23753	none	0	NA	0.188459	0.846018	none
Montipora_capitata_PredGene_adi2mcaRNA13066_R2	XP_015759118_1	2.87e-213	XP_015759118_1 PREDICTED: coiled-coil domain-containing protein 81-like [Acropora digitifera]	-	0	0	0	0	0	0	0	0	0	0	0	0	0	0	0.335741	0.0941814	0.750113	0	0.156723	0.108303	0.557895	0.657034	0.267235	0	0.564728	0.326218	0.091674	0.389431	0.154182	0.468393	0.499878	0.0872522	0.450013	0.151736	0	0	NA	0	NA	none	0	NA	0	NA	none
Montipora_capitata_PredGene_adi2mcaRNA13068_R0	XP_015759120_1	1.19e-273	XP_015759120_1 PREDICTED: MCM domain-containing protein 2-like [Acropora digitifera]	-	0	0	0	0	0	0	0	0	0	0	0	0	0	0	0.394306	0.182697	0.60026	0.680407	1.28358	1.02821	2.02011	1.5143	2.03324	1.10969	0.736692	0.171507	0.921969	0.486159	0.707483	0.839006	0.29455	0.333788	0.59537	0.801367	1.18786	0	NA	0.907471	0.85336	none	0	NA	0	NA	none
Montipora_capitata_PredGene_adi2mcaRNA13068_R1	XP_015759120_1	1.09e-250	XP_015759120_1 PREDICTED: MCM domain-containing protein 2-like [Acropora digitifera]	-	0	0	0	0	0	0	0	0	0	0	0	0	0	0	0	0	0	0	0	0.0721355	0	0	0	0	0	0.0902059	0	0	0	0	0	0	0	0	0	0	NA	0	NA	none	0	NA	0	NA	none
Montipora_capitata_PredGene_adi2mcaRNA13069_R1	XP_044178517_1	7.58e-275	XP_044178517_1 transient receptor potential cation channel subfamily A member 1 homolog [Acropora millepora]	-	0	0	0	0	0	0	0	0	0	0	0	0	0	0	0	0	0	0	0	0	0	0	0	0	0	0	0	0	0	0	0	0	0	0	0	0	NA	0	NA	none	0	NA	0	NA	none
Montipora_capitata_PredGene_adi2mcaRNA13083_R0	XP_015759149_1	1.88e-166	XP_015759149_1 PREDICTED: peptidyl-prolyl cis-trans isomerase-like 4 [Acropora digitifera]	K09517,K12735	0	0	0	0	0	0	0	0	0	0	0	0	0	0	15.9784	18.6481	18.1918	27.4781	23.0079	23.1677	20.4749	16.6207	25.8235	23.3203	30.4102	24.2015	22.936	20.9278	17.5917	19.2836	22.9599	21.9596	20.6815	13.6927	16.2335	0	NA	-0.236711	0.987857	none	0	NA	-0.0214181	0.983746	none
Montipora_capitata_PredGene_adi2mcaRNA13091_R1	XP_015759158_1	5.73e-173	XP_015759158_1 PREDICTED: E3 ubiquitin-protein ligase TRIM71-like [Acropora digitifera]	-	0	0	0	0	0	0	0	0	0	0	0	0	0	0	1.18334	0.509194	3.05513	2.74313	1.98709	0.696476	1.54999	1.33817	1.62349	0.178189	0.755208	2.0036	1.03988	1.26586	0.971837	0.448683	1.61648	1.27968	1.19759	0.577447	0	0	NA	-0.318782	0.999173	none	0	NA	0	NA	none
Montipora_capitata_PredGene_adi2mcaRNA13094_R0	XP_029194226_1	6.31e-73	XP_029194226_1 uncharacterized protein LOC114960104 [Acropora millepora]	K20186	0	0	0	0	0	0	0	0	0	0	0	0	0	0	31.1298	40.3519	39.7734	31.5168	60.728	45.6313	41.7004	35.0115	43.2173	48.487	41.1778	44.7317	33.0033	45.627	28.426	40.2161	57.139	36.7047	45.325	32.6762	38.5168	0	NA	-0.178888	0.999173	none	0	NA	-0.0645789	0.946069	none
Montipora_capitata_PredGene_adi2mcaRNA13094_R1	XP_029194226_1	6.31e-73	XP_029194226_1 uncharacterized protein LOC114960104 [Acropora millepora]	K20186	27.1	26	26	28.1	29.3	26.3	29.7	33.2	36	34.7	39	36.8	25.9	26.4	0	0	0	0	0	0	0	0	0	0	0	0	0	0	0	0	0	0	0	0	0	0.0261386	0.725403	0	NA	none	0.177841	0.256964	0	NA	none
Montipora_capitata_PredGene_adi2mcaRNA13096_R2	XP_020625568_1	0	XP_020625568_1 uncharacterized protein LOC110062965 [Orbicella faveolata]	-	0	0	0	0	0	0	0	0	0	0	0	0	0	0	3.46603	1.94114	7.49142	13.7497	10.9443	10.734	9.81919	16.3038	11.0932	6.74321	12.9634	18.1331	12.7799	14.7431	10.8257	4.43987	12.3974	12.4293	10.6689	7.62334	8.3639	0	NA	0.106125	0.999173	none	0	NA	0.302424	0.790654	none
Montipora_capitata_PredGene_adi2mcaRNA13096_R4	XP_020625568_1	3.3e-285	XP_020625568_1 uncharacterized protein LOC110062965 [Orbicella faveolata]	-	0	0	0	0	0	0	0	0	0	0	0	0	0	0	0	0.246618	0.122121	0.225045	0	0.627568	0	0.307926	0.156634	0	0.083224	0.0871879	0.163025	0.282452	0.176862	0.21326	0.12021	0.0556005	0.148003	0.12535	1.20774	0	NA	0	NA	none	0	NA	0	NA	none
Montipora_capitata_PredGene_adi2mcaRNA13096_R7	XP_044178248_1	4.25e-273	XP_044178248_1 uncharacterized protein LOC114974104 [Acropora millepora]	-	0	0	0	0	0	0	0	0	0	0	0	0	0	0	13.194	9.58886	15.3521	14.5011	13.9054	16.356	12.8075	19.4798	11.5594	11.8964	10.1237	11.6274	13.8736	8.40997	10.4473	15.5953	0	14.9533	10.0137	11.164	3.51144	0	NA	0.0168356	0.999173	none	0	NA	0.294488	0.785727	none
Montipora_capitata_PredGene_adi2mcaRNA13109_R0	XP_015759126_1	2.12e-187	XP_015759126_1 PREDICTED: splicing factor 3A subunit 3-like [Acropora digitifera]	K12827	160.1	153	165.7	172.5	202.9	150.2	149.4	135.3	139.4	149.1	133.9	129.1	175.4	154.3	23.8473	32.865	32.1304	24.75	42.5458	40.3669	30.0566	23.004	32.1731	34.726	33.269	27.9537	23.8437	33.4913	19.0442	30.6401	29.6048	26.9598	22.3821	23.5904	31.3908	0.111333	0.125463	-0.317558	0.923704	none	-0.296156	0.408298	-0.0593541	0.9488	none
Montipora_capitata_PredGene_adi2mcaRNA13120_R0	XP_044178530_1	1.45e-104	XP_044178530_1 fibroblast growth factor 1-like isoform X1 [Acropora millepora]	K01689	0	0	0	0	0	0	0	0	0	0	0	0	0	0	0.183399	0.771964	0.830849	0	0.234967	1.0821	0	0.860253	0.886027	0.879469	0	0.267778	0.468185	0.346368	0.262692	1.19091	0.470747	0.659677	0.580714	0	0	0	NA	0	NA	none	0	NA	0	NA	none
Montipora_capitata_PredGene_adi2mcaRNA13120_R1	XP_044178530_1	1.45e-104	XP_044178530_1 fibroblast growth factor 1-like isoform X1 [Acropora millepora]	K01689	0	0	0	0	0	0	0	0	0	0	0	0	0	0	0.415696	0.281846	0.210996	0	0.234967	0	0.554189	0.863374	0	1.01579	0.389149	0	0.256305	0.202502	0	1.03061	0	0.382893	0	0.481743	1.88337	0	NA	0	NA	none	0	NA	0	NA	none
Montipora_capitata_PredGene_adi2mcaRNA13120_R2	XP_044178530_1	2.39e-103	XP_044178530_1 fibroblast growth factor 1-like isoform X1 [Acropora millepora]	K01689	0	0	0	0	0	0	0	0	0	0	0	0	0	0	1.072	1.61721	0.520494	1.05282	0	1.22252	1.22858	1.15725	1.1412	2.90884	1.16803	1.12455	1.17437	1.11096	1.87944	0.877466	0.790182	1.67129	1.36621	2.59695	0	0	NA	0	NA	none	0	NA	0	NA	none
Montipora_capitata_PredGene_adi2mcaRNA13120_R3	XP_044178530_1	6.83e-103	XP_044178530_1 fibroblast growth factor 1-like isoform X1 [Acropora millepora]	K01689	0	0	0	0	0	0	0	0	0	0	0	0	0	0	0.874262	0.660152	1.00744	1.57923	0	0.304813	1.54043	0	0.390566	0.906918	0.194866	1.055	0.865847	0.6526	0.80259	0.226641	0	1.25532	0	0	0	0	NA	0	NA	none	0	NA	0	NA	none
Montipora_capitata_PredGene_adi2mcaRNA13126_R1	XP_015759181_1	7.99e-105	XP_015759181_1 PREDICTED: uncharacterized protein LOC107338458 [Acropora digitifera]	K05619,K19921	0	0	0	0	0	0	0	0	0	0	0	0	0	0	0	0	0	1.27225	0.804822	0.157365	0	0	0.826895	0	0	0.20912	0.483679	0	0.447316	0.175986	0	0	0.745888	0.301053	0	0	NA	0	NA	none	0	NA	0	NA	none
Montipora_capitata_PredGene_adi2mcaRNA13127_R1	XP_029194341_2	0	XP_029194341_2 AT-rich interactive domain-containing protein 1B-like [Acropora millepora]	K11653	0	0	0	0	0	0	0	0	0	0	0	0	0	0	0	0	0	0	0	0	0	0	0	0	0	0	0	0	0	0	0	0	0	0	0	0	NA	0	NA	none	0	NA	0	NA	none
Montipora_capitata_PredGene_adi2mcaRNA13128_R2	XP_015759180_1	1.61e-126	XP_015759180_1 PREDICTED: myb-like protein I [Acropora digitifera]	-	0	0	0	0	0	0	0	0	0	0	0	0	0	0	4.47136	4.22262	5.76112	3.65416	9.46013	8.60401	7.81829	22.5552	8.72352	4.45873	7.86626	4.43588	3.62376	6.49726	6.22926	6.87404	7.84521	5.32685	5.81549	4.29616	2.02402	0	NA	0.968159	0.671802	none	0	NA	0.250166	0.827053	none
Montipora_capitata_PredGene_adi2mcaRNA13141_R1	XP_015763296_1	1.28e-21	XP_015763296_1 PREDICTED: uncharacterized protein LOC107342326 [Acropora digitifera]	-	0	0	0	0	0	0	0	0	0	0	0	0	0	0	0	0	0	0	0	0	0	0	0	0	0	0	0	0	0	0	0	0	0	0	0	0	NA	0	NA	none	0	NA	0	NA	none
Montipora_capitata_PredGene_adi2mcaRNA1314_R0	XP_015759404_1	0	XP_015759404_1 PREDICTED: sodium/potassium/calcium exchanger 4-like isoform X1 [Acropora digitifera]	-	0	0	0	0	0	0	0	0	0	0	0	0	0	0	5.40185	4.48517	4.69719	6.02825	8.26173	7.8388	11.2569	3.94992	8.99922	9.21043	8.91722	5.26307	4.48992	9.53743	5.22413	8.3677	12.9256	4.09722	8.3929	5.2021	4.40465	0	NA	0.102626	0.999173	none	0	NA	-0.042265	0.974992	none
Montipora_capitata_PredGene_adi2mcaRNA13151_R0	XP_029196603_2	0	XP_029196603_2 neuralized-like protein 4 [Acropora millepora]	K16777	0	0	0	0	0	0	0	0	0	0	0	0	0	0	6.67597	7.55629	12.872	7.15041	9.39867	12.9112	13.0169	7.60294	10.8181	7.67586	12.7372	7.24008	4.53647	8.58901	3.7858	9.14369	9.83057	11.687	6.34225	5.61984	1.64795	0	NA	0.0995674	0.999173	none	0	NA	-0.451695	0.524581	none
Montipora_capitata_PredGene_adi2mcaRNA13157_R0	XP_015759198_1	6.27e-170	XP_015759198_1 PREDICTED: alpha-enolase-like [Acropora digitifera]	K01689	1485.9	1224.8	1326.2	1395.6	1214.3	1312.6	1371.5	1164.8	1243	1388.7	1386.1	1105.1	1510.6	1292.7	178.322	189.135	161.878	174.17	139.684	158.573	190.041	182.726	181.624	180.886	161.991	174.071	220.199	225.698	266.564	165.305	136.704	166.912	208.265	265.273	158.663	0.0121503	0.973215	0.235988	0.953524	none	0.00164233	0.97222	0.768167	0.0906546	none
Montipora_capitata_PredGene_adi2mcaRNA13176_R1	NXW70565_1	2.26e-11	NXW70565_1 DAW1 factor [Hirundo rustica]	K19760	0	0	0	0	0	0	0	0	0	0	0	0	0	0	13.6737	16.6771	12.1253	16.3731	14.6552	15.7762	16.413	17.1259	15.625	24.7047	18.4485	15.8868	18.3602	18.082	14.0421	20.4144	18.3647	17.4397	16.0272	15.0546	12.414	0	NA	0.0868156	0.999173	none	0	NA	0.0745992	0.947247	none
Montipora_capitata_PredGene_adi2mcaRNA13176_R2	NWT87036_1	2.86e-24	NWT87036_1 DAW1 factor [Lanius ludovicianus]	K19760	0	0	0	0	0	0	0	0	0	0	0	0	0	0	17.6743	19.1904	12.4045	21.5192	14.9921	19.2062	15.0199	20.463	18.5342	20.7692	24.6842	20.7583	20.8466	19.8764	17.8086	20.8756	16.848	18.0699	20.6202	20.1601	34.3327	0	NA	-0.0228683	0.999173	none	0	NA	0.139356	0.8737	none
Montipora_capitata_PredGene_adi2mcaRNA13181_R2	XP_044179957_1	2.29e-90	XP_044179957_1 sphingosine 1-phosphate receptor 1-like [Acropora millepora]	-	0	0	0	0	0	0	0	0	0	0	0	0	0	0	0.80249	0.632074	0.81636	1.23407	1.37687	0.610441	1.24113	0.351729	0.992846	1.02999	0.641245	0.896314	0.552465	0.603361	0.985199	1.43868	0.556526	0.304401	0.942646	1.12486	0.689768	0	NA	0	NA	none	0	NA	0	NA	none
Montipora_capitata_PredGene_adi2mcaRNA13181_R3	XP_029205832_1	5.29e-89	XP_029205832_1 opsin-VA-like [Acropora millepora]	-	0	0	0	0	0	0	0	0	0	0	0	0	0	0	0.102707	0	0.547237	0.201791	1.26099	0.25007	0.399823	0.184071	0.134318	0.42173	0.507146	0	0.365027	0.126633	0	0.127482	0	0.294262	0.540879	0.128132	0	0	NA	0	NA	none	0	NA	0	NA	none
Montipora_capitata_PredGene_adi2mcaRNA13184_R7	XP_029205832_1	2.09e-89	XP_029205832_1 opsin-VA-like [Acropora millepora]	-	0	0	0	0	0	0	0	0	0	0	0	0	0	0	1.30169	0.545759	1.1086	2.11958	1.62058	2.52327	3.51692	0.942821	2.8697	3.05841	1.64292	1.57776	0.773061	1.02427	1.46204	1.63377	0.984213	2.06829	2.36213	1.21378	0.691972	0	NA	0.175143	0.999173	none	0	NA	0	NA	none
Montipora_capitata_PredGene_adi2mcaRNA13197_R4	XP_044170454_1	2.01e-90	XP_044170454_1 uncharacterized protein LOC122954472 [Acropora millepora]	-	0	0	0	0	0	0	0	0	0	0	0	0	0	0	0	0	0	0	0	0	0	0	0	0	0	0	0	0	0	0	0	0	0	0	0	0	NA	0	NA	none	0	NA	0	NA	none
Montipora_capitata_PredGene_adi2mcaRNA13200_R1	XP_015759246_1	1e-204	XP_015759246_1 PREDICTED: putative nuclease HARBI1 [Acropora digitifera]	-	0	0	0	0	0	0	0	0	0	0	0	0	0	0	0	0	0	0	0	0	0	0	0	0	0	0	0	0	0	0	0	0	0	0	0	0	NA	0	NA	none	0	NA	0	NA	none
Montipora_capitata_PredGene_adi2mcaRNA13201_R2	XP_015759211_1	1.06e-66	XP_015759211_1 PREDICTED: uncharacterized protein LOC107338491 [Acropora digitifera]	-	0	0	0	0	0	0	0	0	0	0	0	0	0	0	0.201387	0	0	0	0	0	0	0	0	0	0	0	0	0	0	0	0	0	0	0	0	0	NA	0	NA	none	0	NA	0	NA	none
Montipora_capitata_PredGene_adi2mcaRNA13201_R3	XP_044182032_1	1.14e-76	XP_044182032_1 uncharacterized protein LOC122962849 [Acropora millepora]	-	0	0	0	0	0	0	0	0	0	0	0	0	0	0	0	0	0	0	0	0	0	0	0	0	0	0	0	0	0	0	0	0	0	0	0	0	NA	0	NA	none	0	NA	0	NA	none
Montipora_capitata_PredGene_adi2mcaRNA13201_R6	XP_015759211_1	1.39e-60	XP_015759211_1 PREDICTED: uncharacterized protein LOC107338491 [Acropora digitifera]	-	0	0	0	0	0	0	0	0	0	0	0	0	0	0	0	0	0	0	0	0	0	0	0	0	0	0	0	0	0	0	0	0	0	0	0	0	NA	0	NA	none	0	NA	0	NA	none
Montipora_capitata_PredGene_adi2mcaRNA13201_R8	XP_015759211_1	5.02e-40	XP_015759211_1 PREDICTED: uncharacterized protein LOC107338491 [Acropora digitifera]	-	0	0	0	0	0	0	0	0	0	0	0	0	0	0	0	0	0	0	0	0	0	0	0	0.302648	0	0	0	0	0	0	0.230169	0	0	0	0	0	NA	0	NA	none	0	NA	0	NA	none
Montipora_capitata_PredGene_adi2mcaRNA13202_R0	XP_044165217_1	0	XP_044165217_1 uncharacterized protein LOC122949150 [Acropora millepora]	-	0	0	0	0	0	0	0	0	0	0	0	0	0	0	0.0501894	0.155231	0.451522	0	0.5035	0.263855	0.0989128	0	0.199268	0.0657931	0.254672	0.0728371	0.0585368	0.0589905	0	0.237545	0.150111	0.283796	0.0632118	0.0523588	0	0	NA	0	NA	none	0	NA	0	NA	none
Montipora_capitata_PredGene_adi2mcaRNA13202_R4	XP_044175535_1	2.8e-297	XP_044175535_1 uncharacterized protein LOC122958662 [Acropora millepora]	-	0	0	0	0	0	0	0	0	0	0	0	0	0	0	0	0	0	0.1187	0	0	0	0.108277	0.0838751	0	0	0	0.0120705	0	0	0	0.126368	0.0596674	0	0	0	0	NA	0	NA	none	0	NA	0	NA	none
Montipora_capitata_PredGene_adi2mcaRNA13202_R5	XP_044175535_1	0	XP_044175535_1 uncharacterized protein LOC122958662 [Acropora millepora]	-	0	0	0	0	0	0	0	0	0	0	0	0	0	0	0	0	0.0605798	0	0.199418	0	0	0	0	0	0	0	0.0101138	0	0	0	0	0	0	0	0	0	NA	0	NA	none	0	NA	0	NA	none
Montipora_capitata_PredGene_adi2mcaRNA13202_R6	XP_044175535_1	6.99e-279	XP_044175535_1 uncharacterized protein LOC122958662 [Acropora millepora]	-	0	0	0	0	0	0	0	0	0	0	0	0	0	0	0	0	0	0	0	0.112195	0.0952165	0	0	0	0	0	0.040994	0	0	0	0.096334	0	0	0.0504022	0	0	NA	0	NA	none	0	NA	0	NA	none
Montipora_capitata_PredGene_adi2mcaRNA13214_R2	XP_020601367_1	0	XP_020601367_1 putative leucine-rich repeat-containing protein DDB_G0281931 [Orbicella faveolata]	-	0	0	0	0	0	0	0	0	0	0	0	0	0	0	0.345	0.504191	1.13525	0.251573	0	0.41684	0.973464	0.438029	0.337431	0.232884	0.140966	0	0.429134	0.999043	0.0937359	0.172661	0.190893	0.120579	0.347811	0.30273	0.39668	0	NA	0	NA	none	0	NA	0	NA	none
Montipora_capitata_PredGene_adi2mcaRNA13226_R0	XP_029194099_2	8.45e-231	XP_029194099_2 LOW QUALITY PROTEIN: serine-rich adhesin for platelets-like [Acropora millepora]	K08622,K08626	0	0	0	0	0	0	0	0	0	0	0	0	0	0	1.04846	0.659806	1.5008	1.01459	2.63487	4.03871	2.65281	1.34618	3.08493	1.44177	4.68438	0.571747	0.952132	1.15764	0.466789	1.80638	2.43846	1.49911	1.36453	0.496624	0.76999	0	NA	-0.0956973	0.999173	none	0	NA	-1.01874	0.455651	none
Montipora_capitata_PredGene_adi2mcaRNA13228_R0	XP_015759259_1	7.34e-235	XP_015759259_1 PREDICTED: stimulated by retinoic acid gene 6 protein homolog [Acropora digitifera]	-	0	0	0	0	0	0	0	0	0	0	0	0	0	0	0.970012	0.308442	1.5201	0.896848	0.700549	2.08392	0.707776	0.920459	0.792153	1.49082	1.16082	2.51796	0.609078	1.40703	0.268745	1.06235	1.7402	1.35252	0.678473	0.561984	0.200544	0	NA	-0.567475	0.99549	none	0	NA	-0.990377	0.519829	none
Montipora_capitata_PredGene_adi2mcaRNA13238_R0	XP_015759261_1	1.39e-112	XP_015759261_1 PREDICTED: melanocyte-stimulating hormone receptor-like [Acropora digitifera]	-	0	0	0	0	0	0	0	0	0	0	0	0	0	0	0.111638	0	0.356894	0	0.195806	0.407723	0	0	0	0	0	0	0.079445	0.137644	0.175269	0.277135	0	0.44102	0.294988	0.12217	0	0	NA	0	NA	none	0	NA	0	NA	none
Montipora_capitata_PredGene_adi2mcaRNA13250_R0	XP_015759298_1	0	XP_015759298_1 PREDICTED: E3 ubiquitin-protein ligase TRIM71-like [Acropora digitifera]	K11997,K12035	0	0	0	0	0	0	0	0	0	0	0	0	0	0	0.857027	0.970673	1.47863	0.721636	0.572634	1.49048	2.61549	1.17025	1.35978	0.617322	0.533736	1.92599	0.609885	1.05667	0.640717	0.911794	2.47546	1.08824	0.431347	0.357288	0.717176	0	NA	0.861084	0.877954	none	0	NA	-0.204304	0.934263	none
Montipora_capitata_PredGene_adi2mcaRNA13261_R3	XP_044169518_1	3.47e-303	XP_044169518_1 uncharacterized protein LOC122953640 [Acropora millepora]	-	0	0	0	0	0	0	0	0	0	0	0	0	0	0	0.0932122	0.128416	0	0	0	0.04329	0	0	0.0631521	0.0426267	0.123412	0	0.0237209	0.186774	0	0	0	0	0.0819908	0	0	0	NA	0	NA	none	0	NA	0	NA	none
Montipora_capitata_PredGene_adi2mcaRNA13261_R4	XP_044169518_1	1.61e-315	XP_044169518_1 uncharacterized protein LOC122953640 [Acropora millepora]	-	0	0	0	0	0	0	0	0	0	0	0	0	0	0	0	0	0	0	0	0	0	0	0	0	0	0.0464427	0	0	0	0	0	0	0	0	0	0	NA	0	NA	none	0	NA	0	NA	none
Montipora_capitata_PredGene_adi2mcaRNA13261_R6	XP_015759312_1	6.51e-211	XP_015759312_1 PREDICTED: uncharacterized protein LOC107338580 isoform X2 [Acropora digitifera]	-	0	0	0	0	0	0	0	0	0	0	0	0	0	0	0	0	0	0	0	0	0	0	0	0	0.0411152	0	0	0	0	0	0	0	0	0	0	0	NA	0	NA	none	0	NA	0	NA	none
Montipora_capitata_PredGene_adi2mcaRNA1326_R0	XP_029186778_2	9.74e-179	XP_029186778_2 autophagy-related protein 16-1-like isoform X2 [Acropora millepora]	K17890	28.9	18.4	32.1	36.5	29.7	32.1	35.8	30.5	24.3	12.8	28.8	18.2	35.4	19	10.6454	15.6551	22.2654	18.7068	23.542	22.6482	19.274	13.0351	16.7066	16.5482	20.7856	17.112	11.0575	17.9351	11.2112	15.101	15.7661	14.0398	13.8898	11.4326	3.95063	0.569847	0.260448	-0.402543	0.76288	none	0.0978663	0.548783	-0.173026	0.810756	none
Montipora_capitata_PredGene_adi2mcaRNA13279_R2	XP_028413675_1	0	XP_028413675_1 uncharacterized protein LOC114536531 [Dendronephthya gigantea]	-	0	0	0	0	0	0	0	0	0	0	0	0	0	0	0	0.256473	0.247409	0	0.280108	0	0.155728	0.205849	0	0.407484	0.35761	0	0.132878	0.126798	0	0.178718	0.200469	0.102363	0.143762	0.186437	0	0	NA	0	NA	none	0	NA	0	NA	none
Montipora_capitata_PredGene_adi2mcaRNA13279_R3	XP_028412145_1	0	XP_028412145_1 uncharacterized protein LOC114534867 [Dendronephthya gigantea]	-	0	0	0	0	0	0	0	0	0	0	0	0	0	0	0.136188	0.257484	0	0	0.404003	0	0.202434	0.196124	0.332975	0	0.135173	0	0.075918	0.0534922	0.0583588	0	0.336381	0.156556	0.268782	0.0945173	0	0	NA	0	NA	none	0	NA	0	NA	none
Montipora_capitata_PredGene_adi2mcaRNA13279_R4	XP_028413675_1	0	XP_028413675_1 uncharacterized protein LOC114536531 [Dendronephthya gigantea]	-	0	0	0	0	0	0	0	0	0	0	0	0	0	0	0.225155	0.224892	0.553325	0	0	0.818176	0.750884	0	0.283	0	0.450056	0.30339	0.40613	0.261834	0.605009	0.154865	0.438642	0.343074	0.322399	0.217395	0.271603	0	NA	0	NA	none	0	NA	0	NA	none
Montipora_capitata_PredGene_adi2mcaRNA13279_R5	XP_028413675_1	0	XP_028413675_1 uncharacterized protein LOC114536531 [Dendronephthya gigantea]	-	0	0	0	0	0	0	0	0	0	0	0	0	0	0	0.141992	0.168094	0.142723	0.41846	0.983097	0.086689	0	0	0.248033	0.212488	0.53487	0.0592824	0.112811	0.219798	0.39251	0.178137	0.189741	0.0799323	0.186799	0.0776937	0	0	NA	0	NA	none	0	NA	0	NA	none
Montipora_capitata_PredGene_adi2mcaRNA13288_R9	XP_044171063_1	2.22e-54	XP_044171063_1 neuromedin-U receptor 1-like [Acropora millepora]	-	0	0	0	0	0	0	0	0	0	0	0	0	0	0	0.111235	0	0	0	0	0	0	0	0	0.30409	0.323282	0.193217	0.0412612	0	0	0.323768	0.116331	0	0	0	0	0	NA	0	NA	none	0	NA	0	NA	none
Montipora_capitata_PredGene_adi2mcaRNA13289_R5	XP_015759319_1	7.32e-48	XP_015759319_1 PREDICTED: inhibitor of growth protein 2-like [Acropora digitifera]	K11345,K11346	0	0	0	0	0	0	0	0	0	0	0	0	0	0	0	0	0	0	0	0	0	0	0	0	0	0	0	0	0	0	0	0	0	0	0	0	NA	0	NA	none	0	NA	0	NA	none
Montipora_capitata_PredGene_adi2mcaRNA13289_R8	XP_015759319_1	5.21e-17	XP_015759319_1 PREDICTED: inhibitor of growth protein 2-like [Acropora digitifera]	K11319,K11346	0	0	0	0	0	0	0	0	0	0	0	0	0	0	0	0	0	0	0	0	0	0	0	0	0	0	0	0	0	0	0	0	0	0	0	0	NA	0	NA	none	0	NA	0	NA	none
Montipora_capitata_PredGene_adi2mcaRNA13290_R0	XP_015759337_1	0	XP_015759337_1 PREDICTED: uncharacterized protein LOC107338616 isoform X1 [Acropora digitifera]	-	0	0	0	0	0	0	0	0	0	0	0	0	0	0	0.220637	0.31549	0.247147	0.0619624	0.0553146	0	0.0651994	0	0.10219	0	0	0	0.0538913	0.116614	0	0	0	0	0.237375	0.0690257	0	0	NA	0	NA	none	0	NA	0	NA	none
Montipora_capitata_PredGene_adi2mcaRNA13290_R3	XP_015759337_1	0	XP_015759337_1 PREDICTED: uncharacterized protein LOC107338616 isoform X1 [Acropora digitifera]	-	0	0	0	0	0	0	0	0	0	0	0	0	0	0	0.362215	0.352924	0.362489	0	0.190513	0.0440781	0.224559	0.06489	0.183119	0.0995787	0.29064	0.11024	0.144837	0.0892829	0.113688	0	0.0378657	0.21455	0.287016	0.198114	0	0	NA	0	NA	none	0	NA	0	NA	none
Montipora_capitata_PredGene_adi2mcaRNA13290_R5	XP_028517696_1	0	XP_028517696_1 LOW QUALITY PROTEIN: uncharacterized protein LOC114576002 [Exaiptasia diaphana]	-	0	0	0	0	0	0	0	0	0	0	0	0	0	0	3.15151	2.80583	1.48192	0	0	0	0	0	0	0	0	0	0	0	0	0	0	0	0	0	0	0	NA	0	NA	none	0	NA	0	NA	none
Montipora_capitata_PredGene_adi2mcaRNA13290_R6	XP_028517696_1	0	XP_028517696_1 LOW QUALITY PROTEIN: uncharacterized protein LOC114576002 [Exaiptasia diaphana]	-	0	0	0	0	0	0	0	0	0	0	0	0	0	0	0	0	0	0	0	0.136278	0	0	0	0.269387	0	0	0.179238	0	0.219683	0.0694726	0	0	0	0	0	0	NA	0	NA	none	0	NA	0	NA	none
Montipora_capitata_PredGene_adi2mcaRNA13290_R7	XP_028517696_1	0	XP_028517696_1 LOW QUALITY PROTEIN: uncharacterized protein LOC114576002 [Exaiptasia diaphana]	-	0	0	0	0	0	0	0	0	0	0	0	0	0	0	0	0	0	0	0	0	0	0	0	0	0	0	0	0	0	0	0	0	0	0	0	0	NA	0	NA	none	0	NA	0	NA	none
Montipora_capitata_PredGene_adi2mcaRNA13290_R8	XP_028517696_1	0	XP_028517696_1 LOW QUALITY PROTEIN: uncharacterized protein LOC114576002 [Exaiptasia diaphana]	-	0	0	0	0	0	0	0	0	0	0	0	0	0	0	0	0	0	0	0	0	0	0	0	0	0	0	0	0	0	0	0	0	0	0	0	0	NA	0	NA	none	0	NA	0	NA	none
Montipora_capitata_PredGene_adi2mcaRNA13290_R9	XP_028517696_1	0	XP_028517696_1 LOW QUALITY PROTEIN: uncharacterized protein LOC114576002 [Exaiptasia diaphana]	-	0	0	0	0	0	0	0	0	0	0	0	0	0	0	0.072392	0	0	0	0	0	0	0	0	0	0	0	0	0	0	0	0	0	0	0	0	0	NA	0	NA	none	0	NA	0	NA	none
Montipora_capitata_PredGene_adi2mcaRNA13292_R4	XP_015759337_1	0	XP_015759337_1 PREDICTED: uncharacterized protein LOC107338616 isoform X1 [Acropora digitifera]	-	0	0	0	0	0	0	0	0	0	0	0	0	0	0	0.113978	0.0821498	0.415023	0	0	0	0	0.136181	0.106703	0.10449	0.116601	0	0.0510251	0.0468901	0.0596475	0	0	0	0.1156	0.0415771	0	0	NA	0	NA	none	0	NA	0	NA	none
Montipora_capitata_PredGene_adi2mcaRNA13298_R1	XP_044179078_1	1.31e-22	XP_044179078_1 pituitary tumor-transforming gene 1 protein-interacting protein-like [Acropora millepora]	-	0	0	0	0	0	0	0	0	0	0	0	0	0	0	0.24072	0	0	0	0	0	0	0	0	0	0	0	0	0	0	0	0	0	0	0	0	0	NA	0	NA	none	0	NA	0	NA	none
Montipora_capitata_PredGene_adi2mcaRNA132_R0	XP_029194089_2	2.49e-80	XP_029194089_2 probable splicing factor, arginine/serine-rich 6 [Acropora millepora]	K12892	62.7	57.5	53.8	63.5	76	73.7	47.9	45.6	53.7	59	31.4	23.7	58.2	56.6	70.0265	82.8901	75.3094	82.3237	49.264	78.3364	71.169	46.0841	66.7917	66.2539	87.0747	91.2175	44.9337	70.3114	52.069	64.9522	73.6681	66.4009	57.1951	51.8955	53.8186	-0.0388323	0.823255	-0.207875	0.999173	none	-0.679302	0.00333302	-0.28234	0.660267	DEP
Montipora_capitata_PredGene_adi2mcaRNA13300_R9	XP_044178884_1	4.23e-275	XP_044178884_1 LOW QUALITY PROTEIN: sacsin-like [Acropora millepora]	K17592	0	0	0	0	0	0	0	0	0	0	0	0	0	0	2.03026	1.65966	2.80411	0.646305	0.0961607	2.73653	1.13345	0.491293	0.837258	0.376964	0.717029	0.584252	0.117037	0.473183	0.0860749	0.816612	0.286688	1.46196	0	0.35999	0	0	NA	-0.490252	0.999173	none	0	NA	0	NA	none
Montipora_capitata_PredGene_adi2mcaRNA13304_R0	XP_020612464_1	7.66e-106	XP_020612464_1 uncharacterized protein LOC110050834 isoform X1 [Orbicella faveolata]	K22371	0	0	0	0	0	0	0	0	0	0	0	0	0	0	0	0	0	0	0	0	0	0	0	0	0	0	0	0	0	0	0.164341	0	0	0	0	0	NA	0	NA	none	0	NA	0	NA	none
Montipora_capitata_PredGene_adi2mcaRNA13304_R1	XP_015759324_1	7.98e-36	XP_015759324_1 PREDICTED: uncharacterized protein LOC107338599 [Acropora digitifera]	K22371	0	0	0	0	0	0	0	0	0	0	0	0	0	0	0	0	0	0	0	0	0	0	0	0	0	0	0	0	0	0	0	0	0	0	0	0	NA	0	NA	none	0	NA	0	NA	none
Montipora_capitata_PredGene_adi2mcaRNA13304_R3	XP_015759324_1	1.31e-34	XP_015759324_1 PREDICTED: uncharacterized protein LOC107338599 [Acropora digitifera]	-	0	0	0	0	0	0	0	0	0	0	0	0	0	0	0	0	0	0	0	0	0	0	0	0	0	0	0	0	0	0	0	0	0	0	0	0	NA	0	NA	none	0	NA	0	NA	none
Montipora_capitata_PredGene_adi2mcaRNA13309_R3	XP_044171379_1	1.54e-47	XP_044171379_1 uncharacterized protein LOC122955678 [Acropora millepora]	-	0	0	0	0	0	0	0	0	0	0	0	0	0	0	0	0	0	0	0	0	0	0	0	0	0	0	0	0	0	0	0.266312	0	0	0	0	0	NA	0	NA	none	0	NA	0	NA	none
Montipora_capitata_PredGene_adi2mcaRNA13309_R5	XP_044171379_1	1.51e-35	XP_044171379_1 uncharacterized protein LOC122955678 [Acropora millepora]	-	0	0	0	0	0	0	0	0	0	0	0	0	0	0	0	0	0	0	0	0	0	0	0	0	0	0	0	0	0	0	0.315919	0	0	0	0	0	NA	0	NA	none	0	NA	0	NA	none
Montipora_capitata_PredGene_adi2mcaRNA13309_R6	XP_015759351_1	1.16e-26	XP_015759351_1 PREDICTED: uncharacterized protein LOC107338629 [Acropora digitifera]	-	0	0	0	0	0	0	0	0	0	0	0	0	0	0	0	0	0	0	0	0	0	0	0	0	0	0	0	0	0	0	0	0	0	0	0	0	NA	0	NA	none	0	NA	0	NA	none
Montipora_capitata_PredGene_adi2mcaRNA13313_R0	PFX13584_1	2.82e-231	PFX13584_1 Retrovirus-related Pol polyprotein [Stylophora pistillata]	-	0	0	0	0	0	0	0	0	0	0	0	0	0	0	0	0	0	0	0	0	0	0	0	0	0	0	0	0	0	0	0	0	0	0	0	0	NA	0	NA	none	0	NA	0	NA	none
Montipora_capitata_PredGene_adi2mcaRNA13313_R4	PFX21834_1	5.24e-50	PFX21834_1 Anamorsin [Stylophora pistillata]	-	0	0	0	0	0	0	0	0	0	0	0	0	0	0	0	0	0	0	0	0	0	0	0.265691	0	0	0	0	0	0	0	0	0	0	0	0	0	NA	0	NA	none	0	NA	0	NA	none
Montipora_capitata_PredGene_adi2mcaRNA13315_R1	XP_044171197_1	0	XP_044171197_1 NLR family CARD domain-containing protein 3-like [Acropora millepora]	K12805	0	0	0	0	0	0	0	0	0	0	0	0	0	0	8.10971	10.4841	13.5936	11.8502	11.7827	14.3546	14.433	11.8996	15.529	10.1247	16.1997	14.4452	8.80001	15.2576	8.93603	13.3809	15.8436	14.3869	11.7599	6.91686	4.56346	0	NA	0.147297	0.999173	none	0	NA	-0.0472289	0.961598	none
Montipora_capitata_PredGene_adi2mcaRNA13318_R2	XP_015759328_1	6.66e-171	XP_015759328_1 PREDICTED: uncharacterized protein LOC107338603 [Acropora digitifera]	-	0	0	0	0	0	0	0	0	0	0	0	0	0	0	0	0	0	0	0	0	0	0	0	0	0	0	0.0172381	0	0.15212	0	0.101332	0	0.128014	0.106035	0	0	NA	0	NA	none	0	NA	0	NA	none
Montipora_capitata_PredGene_adi2mcaRNA13318_R3	XP_015759328_1	3.84e-122	XP_015759328_1 PREDICTED: uncharacterized protein LOC107338603 [Acropora digitifera]	-	0	0	0	0	0	0	0	0	0	0	0	0	0	0	0	0	0	0	0	0	0	0	0	0	0	0	0	0	0	0	0	0	0	0	0	0	NA	0	NA	none	0	NA	0	NA	none
Montipora_capitata_PredGene_adi2mcaRNA13318_R4	XP_015759328_1	1.43e-94	XP_015759328_1 PREDICTED: uncharacterized protein LOC107338603 [Acropora digitifera]	-	0	0	0	0	0	0	0	0	0	0	0	0	0	0	0	0	0	0	0.206268	0	0	0	0	0	0	0	0	0	0	0	0	0	0	0	0	0	NA	0	NA	none	0	NA	0	NA	none
Montipora_capitata_PredGene_adi2mcaRNA13318_R7	XP_015759328_1	6.21e-56	XP_015759328_1 PREDICTED: uncharacterized protein LOC107338603 [Acropora digitifera]	-	0	0	0	0	0	0	0	0	0	0	0	0	0	0	0	0	0	0	0	0	0	0	0	0	0	0	0	0	0	0	0	0	0	0	0	0	NA	0	NA	none	0	NA	0	NA	none
Montipora_capitata_PredGene_adi2mcaRNA13319_R1	XP_048584868_1	1.03e-64	XP_048584868_1 uncharacterized protein LOC116619443 [Nematostella vectensis]	-	0	0	0	0	0	0	0	0	0	0	0	0	0	0	0	0	0	0	0	0	0	0	0	0	0	0	0	0	0	0	0	0	0	0	0	0	NA	0	NA	none	0	NA	0	NA	none
Montipora_capitata_PredGene_adi2mcaRNA13319_R2	XP_048584868_1	7.19e-53	XP_048584868_1 uncharacterized protein LOC116619443 [Nematostella vectensis]	-	0	0	0	0	0	0	0	0	0	0	0	0	0	0	0	0.211752	0	0.290926	0	0	0	0	0	0.154505	0	0.182997	0.0731476	0	0	0.660756	0	0.290542	0	0	0	0	NA	0	NA	none	0	NA	0	NA	none
Montipora_capitata_PredGene_adi2mcaRNA13319_R3	XP_044181001_1	1.59e-50	XP_044181001_1 uncharacterized protein LOC114966793 [Acropora millepora]	-	0	0	0	0	0	0	0	0	0	0	0	0	0	0	0.402773	0.327021	0.321904	0.690639	0.706436	0.36775	0.624508	0.541386	0.279584	1.08765	0.585288	1.19184	0.748987	0.2483	0.790427	0.821761	1.05306	0.497427	1.59641	0.661158	1.4156	0	NA	0	NA	none	0	NA	0	NA	none
Montipora_capitata_PredGene_adi2mcaRNA13319_R5	XP_015759329_1	1.04e-24	XP_015759329_1 PREDICTED: uncharacterized protein LOC107338605 [Acropora digitifera]	-	0	0	0	0	0	0	0	0	0	0	0	0	0	0	0	0	0.172812	0	0	0	0	0	0	0	0	0	0	0.199947	0	0	0	0	0	0	0	0	NA	0	NA	none	0	NA	0	NA	none
Montipora_capitata_PredGene_adi2mcaRNA13323_R8	XP_015752474_1	2.04e-93	XP_015752474_1 PREDICTED: uncharacterized protein LOC107332260 [Acropora digitifera]	-	0	0	0	0	0	0	0	0	0	0	0	0	0	0	0	0	0	0	0	0	0	0	0	0	0	0	0	0	0	0	0	0	0	0	0	0	NA	0	NA	none	0	NA	0	NA	none
Montipora_capitata_PredGene_adi2mcaRNA13338_R0	XP_029209340_2	1.04e-172	XP_029209340_2 alpha-1A adrenergic receptor-like [Acropora millepora]	K04218	0	0	0	0	0	0	0	0	0	0	0	0	0	0	0.893106	0.402316	0.317239	0.584901	0.130537	0	1.07705	0	0.723271	0.511724	0.108151	0.113302	0.225094	0.367052	0	0.184757	0.31134	0.22051	0.491647	0.244341	0	0	NA	0	NA	none	0	NA	0	NA	none
Montipora_capitata_PredGene_adi2mcaRNA13343_R0	XP_015759367_1	1.04e-101	XP_015759367_1 PREDICTED: prohibitin-like [Acropora digitifera]	K17080	731.5	609.1	616.8	657	756	740.9	542.8	534	441.9	700.1	1036.5	816.2	593.9	679.5	106.762	126.166	169.707	103.476	175.952	185.153	122.215	87.9689	134.049	117.752	213.199	146.176	69.0934	138.265	68.6237	109.175	146.609	157.283	115.735	75.15	71.776	-0.0684204	0.682741	-0.414448	0.752103	none	-0.475202	0.00476477	-0.53587	0.373707	DEP
Montipora_capitata_PredGene_adi2mcaRNA13346_R0	XP_015759371_1	1.85e-129	XP_015759371_1 PREDICTED: uncharacterized protein LOC107338650 [Acropora digitifera]	-	0	0	0	0	0	0	0	0	0	0	0	0	0	0	0	0	0	0	0	0	0	0	0	0	0	0	0	0	0	0	0	0	0	0	0	0	NA	0	NA	none	0	NA	0	NA	none
Montipora_capitata_PredGene_adi2mcaRNA13346_R2	XP_015759371_1	1.51e-110	XP_015759371_1 PREDICTED: uncharacterized protein LOC107338650 [Acropora digitifera]	-	0	0	0	0	0	0	0	0	0	0	0	0	0	0	0	0	0	0	0	0	0	0	0	0	0	0	0.0553708	0	0	0	0	0	0	0	0	0	NA	0	NA	none	0	NA	0	NA	none
Montipora_capitata_PredGene_adi2mcaRNA1334_R0	XP_020617771_1	7.11e-167	XP_020617771_1 uncharacterized protein LOC110055715 [Orbicella faveolata]	K18038	0	0	0	0	0	0	0	0	0	0	0	0	0	0	3.1051	5.28869	4.96484	6.26818	9.37907	5.67019	16.0247	9.60146	10.2358	6.84501	6.67747	4.71944	10.7142	14.2487	8.0586	3.39221	2.37306	5.3075	12.2349	8.3039	0	0	NA	0.743697	0.710462	none	0	NA	1.13944	0.0447151	DEG
Montipora_capitata_PredGene_adi2mcaRNA13350_R4	XP_044163974_1	1.5e-68	XP_044163974_1 TNF receptor-associated factor 5-like isoform X3 [Acropora millepora]	K11981	0	0	0	0	0	0	0	0	0	0	0	0	0	0	0	0	0	0	0	0	0	0	0	0	0	0	0.0533932	0	0	0	0	0	0.13217	0	0	0	NA	0	NA	none	0	NA	0	NA	none
Montipora_capitata_PredGene_adi2mcaRNA13350_R5	XP_015759391_1	1.12e-54	XP_015759391_1 PREDICTED: TNF receptor-associated factor 5-like [Acropora digitifera]	K02942,K11981	0	0	0	0	0	0	0	0	0	0	0	0	0	0	0	0	0	0	0	0	0	0	0	0	0	0	0	0	0	0	0	0	0	0	0	0	NA	0	NA	none	0	NA	0	NA	none
Montipora_capitata_PredGene_adi2mcaRNA13364_R6	XP_015759375_1	9.4e-139	XP_015759375_1 PREDICTED: uncharacterized protein K02A2.6-like [Acropora digitifera]	-	0	0	0	0	0	0	0	0	0	0	0	0	0	0	0	0	0	0	0	0	0	0	0	0	0	0	0	0	0	0	0	0	0	0	0	0	NA	0	NA	none	0	NA	0	NA	none
Montipora_capitata_PredGene_adi2mcaRNA13376_R2	XP_015759406_1	2.08e-135	XP_015759406_1 PREDICTED: uncharacterized protein LOC107338688 [Acropora digitifera]	-	0	0	0	0	0	0	0	0	0	0	0	0	0	0	0	0	0	0	0	0	0	0	0	0	0	0	0	0	0	0	0	0	0	0	0	0	NA	0	NA	none	0	NA	0	NA	none
Montipora_capitata_PredGene_adi2mcaRNA13380_R0	XP_015759382_1	2.34e-69	XP_015759382_1 PREDICTED: uncharacterized protein LOC107338661 [Acropora digitifera]	-	0	0	0	0	0	0	0	0	0	0	0	0	0	0	0	0	0	0	0	0	0	0.310232	0	0	0	0	0	0	0	0	0.181032	0	0	0	0	0	NA	0	NA	none	0	NA	0	NA	none
Montipora_capitata_PredGene_adi2mcaRNA13380_R1	XP_020604770_1	9.95e-77	XP_020604770_1 uncharacterized protein LOC110043635, partial [Orbicella faveolata]	-	0	0	0	0	0	0	0	0	0	0	0	0	0	0	0.876175	0	0	0	0	0	0	0	0.405462	0	0	0	0	0	0.917045	0	0	0.183448	0	0	1.02648	0	NA	0	NA	none	0	NA	0	NA	none
Montipora_capitata_PredGene_adi2mcaRNA13380_R3	XP_020604770_1	3.48e-77	XP_020604770_1 uncharacterized protein LOC110043635, partial [Orbicella faveolata]	-	0	0	0	0	0	0	0	0	0	0	0	0	0	0	0	0.681391	0	1.14763	0	0.711099	0.905685	0	0	0	1.27321	0	0.104542	0.180047	0	0.362509	0	0.393431	0	0.319612	0	0	NA	0	NA	none	0	NA	0	NA	none
Montipora_capitata_PredGene_adi2mcaRNA13380_R4	XP_020604770_1	3.48e-77	XP_020604770_1 uncharacterized protein LOC110043635, partial [Orbicella faveolata]	-	0	0	0	0	0	0	0	0	0	0	0	0	0	0	0	0	0	0	0	0	0	0	0	0	0	0	0	0	0	0	0	0	0	0	0	0	NA	0	NA	none	0	NA	0	NA	none
Montipora_capitata_PredGene_adi2mcaRNA13380_R7	XP_020604770_1	3.48e-77	XP_020604770_1 uncharacterized protein LOC110043635, partial [Orbicella faveolata]	-	0	0	0	0	0	0	0	0	0	0	0	0	0	0	0	1.05508	0	0	0.256125	0	0	0	0	0.200809	0	0	0.103295	0	0	0	0	0	0	0	0	0	NA	0	NA	none	0	NA	0	NA	none
Montipora_capitata_PredGene_adi2mcaRNA13380_R9	XP_020604770_1	2.01e-76	XP_020604770_1 uncharacterized protein LOC110043635, partial [Orbicella faveolata]	-	0	0	0	0	0	0	0	0	0	0	0	0	0	0	0	0	0.466838	0	0	0	0	0	0	0	0	0.222308	0	0	0	0	0	0	0	0	0	0	NA	0	NA	none	0	NA	0	NA	none
Montipora_capitata_PredGene_adi2mcaRNA13381_R1	XP_044174761_1	8.49e-64	XP_044174761_1 uncharacterized protein LOC122958193 [Acropora millepora]	-	0	0	0	0	0	0	0	0	0	0	0	0	0	0	0	0	0	0	0	0	0	0	0	0	0	0	0	0	0	0	0	0	0	0	0	0	NA	0	NA	none	0	NA	0	NA	none
Montipora_capitata_PredGene_adi2mcaRNA13382_R2	XP_029180550_2	1.05e-270	XP_029180550_2 uncharacterized protein K02A2.6-like [Acropora millepora]	-	0	0	0	0	0	0	0	0	0	0	0	0	0	0	0.412694	0.438474	0.660092	0.550118	0.127458	0.176317	0.240377	0.448543	0.611277	0.352456	0.739202	0.33189	0.814421	0.268796	0.705532	0.398232	0.45592	0.215309	0.892705	1.05372	0.510819	0	NA	0	NA	none	0	NA	0	NA	none
Montipora_capitata_PredGene_adi2mcaRNA13382_R3	XP_029180550_2	9.51e-299	XP_029180550_2 uncharacterized protein K02A2.6-like [Acropora millepora]	-	0	0	0	0	0	0	0	0	0	0	0	0	0	0	0.223911	0.322111	0.608978	0.151939	0.118255	0.246814	0.473916	0.550522	0.556092	0.321999	0.0979748	0.307924	0.456829	0.498773	0.298078	0.551075	0.211605	0.466111	0.686075	0.498038	0.473933	0	NA	0	NA	none	0	NA	0	NA	none
Montipora_capitata_PredGene_adi2mcaRNA13382_R8	XP_029180550_2	2.13e-213	XP_029180550_2 uncharacterized protein K02A2.6-like [Acropora millepora]	-	0	0	0	0	0	0	0	0	0	0	0	0	0	0	0	0	0	0	0	0	0	0	0	0	0	0.128161	0.0287864	0	0	0	0	0	0	0	0	0	NA	0	NA	none	0	NA	0	NA	none
Montipora_capitata_PredGene_adi2mcaRNA13404_R7	XP_044183000_1	3.34e-259	XP_044183000_1 uncharacterized protein LOC114952121 [Acropora millepora]	-	0	0	0	0	0	0	0	0	0	0	0	0	0	0	0	0	0	0	0	0	0.536727	0	0.100751	0	0	0	0.0666575	0.178508	0	0.252775	1.99552	0	0.114271	0.234843	0	0	NA	0	NA	none	0	NA	0	NA	none
Montipora_capitata_PredGene_adi2mcaRNA13404_R9	XP_044183000_1	1.09e-229	XP_044183000_1 uncharacterized protein LOC114952121 [Acropora millepora]	-	0	0	0	0	0	0	0	0	0	0	0	0	0	0	0	0.226837	0	0	0	0	0	0	0	0	0.213212	0	0.133649	0.0960601	0	0	0.0767232	0	0	0	0	0	NA	0	NA	none	0	NA	0	NA	none
Montipora_capitata_PredGene_adi2mcaRNA13405_R1	XP_015759414_1	4.09e-149	XP_015759414_1 PREDICTED: uncharacterized protein LOC107338697 [Acropora digitifera]	-	0	0	0	0	0	0	0	0	0	0	0	0	0	0	0	0	0	0	0	0	0	0	0	0	0	0	0.015662	0	0	0	0	0	0	0	0	0	NA	0	NA	none	0	NA	0	NA	none
Montipora_capitata_PredGene_adi2mcaRNA13405_R4	XP_028413770_1	1.89e-141	XP_028413770_1 uncharacterized protein LOC114536615 [Dendronephthya gigantea]	-	0	0	0	0	0	0	0	0	0	0	0	0	0	0	1.25708	0.852973	0.823066	0.388253	0.69285	0.389532	0.210087	0.176992	0	0.299447	0	0.300386	0.586314	0.16377	1.08036	0.138147	0.103281	0.292697	0.782984	0.115423	0	0	NA	0	NA	none	0	NA	0	NA	none
Montipora_capitata_PredGene_adi2mcaRNA13405_R8	XP_048575296_1	6.24e-213	XP_048575296_1 uncharacterized protein LOC116604510 [Nematostella vectensis]	-	0	0	0	0	0	0	0	0	0	0	0	0	0	0	3.54353	4.71493	1.71538	0	0.764924	1.5609	1.60617	0.741462	0.86524	1.07304	1.64061	0.391186	1.39938	1.12038	2.3147	0.766328	0.166154	0.167811	1.4789	2.2197	1.06353	0	NA	0	NA	none	0	NA	0.98798	0.529036	none
Montipora_capitata_PredGene_adi2mcaRNA13406_R1	XP_028403379_1	1.72e-188	XP_028403379_1 uncharacterized protein LOC114526078 [Dendronephthya gigantea]	-	0	0	0	0	0	0	0	0	0	0	0	0	0	0	5.59205	4.06352	3.386	1.72038	1.52519	1.89898	2.40018	0.570764	2.95985	2.22704	3.17401	1.09086	3.36197	2.64427	3.97368	1.38353	0.749389	1.33666	4.77298	5.07258	2.51846	0	NA	0.176871	0.999173	none	0	NA	1.00074	0.363465	none
Montipora_capitata_PredGene_adi2mcaRNA13406_R8	XP_028403379_1	8.19e-177	XP_028403379_1 uncharacterized protein LOC114526078 [Dendronephthya gigantea]	-	0	0	0	0	0	0	0	0	0	0	0	0	0	0	1.64116	3.61078	2.1668	1.17822	0.575493	0.539812	1.78936	0.146865	1.15428	0.812481	1.30977	0.147084	1.73295	0.428093	1.47734	0.610288	0.329436	0.600919	1.76454	1.77177	1.14544	0	NA	0	NA	none	0	NA	0	NA	none
Montipora_capitata_PredGene_adi2mcaRNA13408_R6	XP_044167819_1	4.17e-90	XP_044167819_1 tachykinin-like peptides receptor 86C [Acropora millepora]	-	0	0	0	0	0	0	0	0	0	0	0	0	0	0	0	0.206905	0	0.236509	0.167833	0	0.197826	0	0.265824	0.131586	0.417154	0.145674	0.0685554	0.235962	0.30046	0.118772	0.600542	0	0.252847	0	3.02684	0	NA	0	NA	none	0	NA	0	NA	none
Montipora_capitata_PredGene_adi2mcaRNA13417_R3	XP_044182086_1	1.97e-223	XP_044182086_1 uncharacterized protein LOC122962896 [Acropora millepora]	-	0	0	0	0	0	0	0	0	0	0	0	0	0	0	0.0817299	0	0.0870935	0	0	0.0970099	0	0	0	0	0	0	0	0	0	0	0	0	0	0	0	0	NA	0	NA	none	0	NA	0	NA	none
Montipora_capitata_PredGene_adi2mcaRNA13417_R5	XP_044182086_1	2.51e-217	XP_044182086_1 uncharacterized protein LOC122962896 [Acropora millepora]	-	0	0	0	0	0	0	0	0	0	0	0	0	0	0	0.166019	0.12466	0.329087	0	0.163811	0.406558	0.531073	0	0.522162	0.328403	0.848686	0.200651	0.264519	0	0.1739	0.324917	0.0912853	0.317665	0	0.716983	0	0	NA	0	NA	none	0	NA	0	NA	none
Montipora_capitata_PredGene_adi2mcaRNA13417_R6	XP_044182086_1	4.72e-215	XP_044182086_1 uncharacterized protein LOC122962896 [Acropora millepora]	-	0	0	0	0	0	0	0	0	0	0	0	0	0	0	0.644349	0.0943676	0.386012	0	1.36713	0.174907	0.550381	0.321942	0.409828	0.151718	0.379886	0.462958	0.362119	0.242145	0.374111	0	0	0	0.386903	0.562525	1.18663	0	NA	0	NA	none	0	NA	0	NA	none
Montipora_capitata_PredGene_adi2mcaRNA13417_R8	XP_044182086_1	0	XP_044182086_1 uncharacterized protein LOC122962896 [Acropora millepora]	-	0	0	0	0	0	0	0	0	0	0	0	0	0	0	0.119574	0.571128	0.49661	0.88862	0	0.588674	0.234813	0.206599	0.143163	0.589458	0.771025	0.349608	0.432019	0.621361	0.444066	0.281046	0.140661	0.405478	0.659402	0.193653	1.82092	0	NA	0	NA	none	0	NA	0	NA	none
Montipora_capitata_PredGene_adi2mcaRNA13417_R9	XP_044182086_1	1.42e-222	XP_044182086_1 uncharacterized protein LOC122962896 [Acropora millepora]	-	0	0	0	0	0	0	0	0	0	0	0	0	0	0	0.353104	0	0.0947277	0	0	0	0.510621	0.146912	0.167674	0.381903	0.116366	0	0.14034	0	0.387769	0.204006	0	0	0	0.180226	0	0	NA	0	NA	none	0	NA	0	NA	none
Montipora_capitata_PredGene_adi2mcaRNA13418_R0	XP_015759442_1	0	XP_015759442_1 PREDICTED: uncharacterized protein LOC107338726 [Acropora digitifera]	-	0	0	0	0	0	0	0	0	0	0	0	0	0	0	7.24992	10.171	12.5543	6.26475	10.0667	11.8497	9.78396	5.89509	8.4807	6.41561	11.8111	9.29966	4.25161	8.23527	4.06311	7.74892	9.09144	9.31484	7.09532	4.51791	3.06714	0	NA	-0.212877	0.99549	none	0	NA	-0.48301	0.498408	none
Montipora_capitata_PredGene_adi2mcaRNA13419_R0	XP_020600880_1	1.2e-246	XP_020600880_1 serine/threonine-protein kinase ULK3-like [Orbicella faveolata]	K21358	0	0	0	0	0	0	0	0	0	0	0	0	0	0	18.0823	16.8123	24.6642	17.7633	25.4988	27.4725	30.5042	24.4996	29.7225	23.9703	24.0689	17.0671	13.6657	27.7344	13.9672	23.8805	22.4681	24.5014	20.832	11.9521	12.9647	0	NA	0.277635	0.924977	none	0	NA	0.00349725	0.998112	none
Montipora_capitata_PredGene_adi2mcaRNA13422_R3	XP_015779027_1	9.51e-205	XP_015779027_1 PREDICTED: uncharacterized protein LOC107356911 [Acropora digitifera]	-	0	0	0	0	0	0	0	0	0	0	0	0	0	0	0	0.285293	0	0	0	0	0	0	0	0	0	0	0	0	0	0	0	0	0	0	0	0	NA	0	NA	none	0	NA	0	NA	none
Montipora_capitata_PredGene_adi2mcaRNA13424_R6	XP_044180058_1	0	XP_044180058_1 uncharacterized protein LOC114970531 [Acropora millepora]	-	0	0	0	0	0	0	0	0	0	0	0	0	0	0	0.47278	0	0.249138	0	0.0893704	0.286476	0	0.545189	0.35269	0	0.257308	0	0.194152	0.179121	0.114069	0.225234	0.144874	0.311185	0.239935	0.31773	0.255109	0	NA	0	NA	none	0	NA	0	NA	none
Montipora_capitata_PredGene_adi2mcaRNA13429_R0	XP_015759451_1	2.1e-305	XP_015759451_1 PREDICTED: treslin-like [Acropora digitifera]	-	0	0	0	0	0	0	0	0	0	0	0	0	0	0	3.66885	4.706	6.69275	4.64261	9.59783	10.1441	7.00634	4.17922	6.82003	6.66986	7.22898	3.40798	3.24145	6.36359	3.12406	4.63104	8.81194	5.52721	3.81665	3.67473	1.20205	0	NA	-0.422487	0.90238	none	0	NA	-0.192189	0.86449	none
Montipora_capitata_PredGene_adi2mcaRNA13430_R0	XP_029198167_2	1.41e-62	XP_029198167_2 treslin-like [Acropora millepora]	-	0	0	0	0	0	0	0	0	0	0	0	0	0	0	8.49458	8.09834	11.1916	16.0826	22.0774	18.8963	19.7964	10.5184	16.7246	14.8669	16.7579	14.6952	11.5153	18.7569	13.299	11.6939	18.107	14.4144	18.6708	9.97205	4.88543	0	NA	-0.28818	0.958251	none	0	NA	0.174956	0.817593	none
Montipora_capitata_PredGene_adi2mcaRNA13431_R3	XP_015759426_1	3.82e-41	XP_015759426_1 PREDICTED: uncharacterized protein LOC107338707 [Acropora digitifera]	-	0	0	0	0	0	0	0	0	0	0	0	0	0	0	0.838426	0.226611	1.34017	0.411818	0.73527	2.5502	0.865798	0.375656	1.45498	0.864709	0	0.319096	0.261034	1.55061	0.329076	2.0816	3.94598	1.03505	0.616165	0.229381	0	0	NA	0	NA	none	0	NA	0	NA	none
Montipora_capitata_PredGene_adi2mcaRNA13434_R2	XP_044179790_1	1.08e-149	XP_044179790_1 uncharacterized protein LOC122961234 [Acropora millepora]	-	0	0	0	0	0	0	0	0	0	0	0	0	0	0	0	0	0	0	0	0	0	0	0	0	0	0	0	0	0	0	0	0	0	0	0	0	NA	0	NA	none	0	NA	0	NA	none
Montipora_capitata_PredGene_adi2mcaRNA13434_R3	XP_044179790_1	5.04e-148	XP_044179790_1 uncharacterized protein LOC122961234 [Acropora millepora]	-	0	0	0	0	0	0	0	0	0	0	0	0	0	0	0	0	0	0	0	0	0	0	0	0	0	0	0	0	0	0	0	0	0	0	0	0	NA	0	NA	none	0	NA	0	NA	none
Montipora_capitata_PredGene_adi2mcaRNA13434_R4	XP_044179790_1	3.38e-147	XP_044179790_1 uncharacterized protein LOC122961234 [Acropora millepora]	-	0	0	0	0	0	0	0	0	0	0	0	0	0	0	0	0	0	0	0	0	0	0	0	0	0	0	0	0	0	0	0	0	0	0	0	0	NA	0	NA	none	0	NA	0	NA	none
Montipora_capitata_PredGene_adi2mcaRNA13434_R7	XP_044179790_1	8.57e-144	XP_044179790_1 uncharacterized protein LOC122961234 [Acropora millepora]	-	0	0	0	0	0	0	0	0	0	0	0	0	0	0	0	0	0	0	0	0	0	0	0	0	0	0	0	0	0	0	0	0	0	0	0	0	NA	0	NA	none	0	NA	0	NA	none
Montipora_capitata_PredGene_adi2mcaRNA13434_R8	XP_044179790_1	3.26e-132	XP_044179790_1 uncharacterized protein LOC122961234 [Acropora millepora]	-	0	0	0	0	0	0	0	0	0	0	0	0	0	0	0.231258	0.252183	0.355013	0.218546	0.585296	0.135417	0.229963	0	0.154427	0	0.161641	0.176113	0.23136	0.149354	0.186511	0.312723	0.115982	0.224767	0.496731	0	0	0	NA	0	NA	none	0	NA	0	NA	none
Montipora_capitata_PredGene_adi2mcaRNA13434_R9	XP_044179790_1	1.41e-121	XP_044179790_1 uncharacterized protein LOC122961234 [Acropora millepora]	-	0	0	0	0	0	0	0	0	0	0	0	0	0	0	0	0	0	0	0	0	0	0	0	0	0	0	0	0	0	0	0	0	0	0	0	0	NA	0	NA	none	0	NA	0	NA	none
Montipora_capitata_PredGene_adi2mcaRNA13435_R1	XP_015759453_1	1.26e-191	XP_015759453_1 PREDICTED: uncharacterized protein LOC107338735 [Acropora digitifera]	-	0	0	0	0	0	0	0	0	0	0	0	0	0	0	0	0	0	0	0	0	0	0	0	0	0	0	0	0	0	0	0.0674136	0	0	0	0	0	NA	0	NA	none	0	NA	0	NA	none
Montipora_capitata_PredGene_adi2mcaRNA13435_R3	XP_015759453_1	2.37e-171	XP_015759453_1 PREDICTED: uncharacterized protein LOC107338735 [Acropora digitifera]	K11320	0	0	0	0	0	0	0	0	0	0	0	0	0	0	0	0	0	0	0	0.132546	0	0	0	0.748599	0.158214	0.331499	0.0968499	0.13424	0	0	0	0.430111	0	0	0	0	NA	0	NA	none	0	NA	0	NA	none
Montipora_capitata_PredGene_adi2mcaRNA13435_R4	XP_020911246_1	8.18e-152	XP_020911246_1 uncharacterized protein LOC110249013 [Exaiptasia diaphana]	-	0	0	0	0	0	0	0	0	0	0	0	0	0	0	0.827789	0.845223	1.02913	0.542124	0.967922	0.615844	1.52119	0	0.191536	0.695639	0.400966	0.630165	0.425446	0.510312	0.794202	0.34249	0.384761	0.635858	0.303794	0.201308	0	0	NA	0	NA	none	0	NA	0	NA	none
Montipora_capitata_PredGene_adi2mcaRNA13435_R6	XP_015759453_1	2.86e-130	XP_015759453_1 PREDICTED: uncharacterized protein LOC107338735 [Acropora digitifera]	-	0	0	0	0	0	0	0	0	0	0	0	0	0	0	0	0.094101	0	0	0.610648	0.317885	0	0	0	0	0	0	0.015485	0	0.40995	0.216072	0.546165	0	0	0.0952515	0	0	NA	0	NA	none	0	NA	0	NA	none
Montipora_capitata_PredGene_adi2mcaRNA13435_R8	XP_015759453_1	1.49e-68	XP_015759453_1 PREDICTED: uncharacterized protein LOC107338735 [Acropora digitifera]	-	0	0	0	0	0	0	0	0	0	0	0	0	0	0	0	0	0	0	0	0	0	0	0	0	0	0	0	0	0	0	0.115497	0	0	0	0	0	NA	0	NA	none	0	NA	0	NA	none
Montipora_capitata_PredGene_adi2mcaRNA13436_R0	XP_044163100_1	2.08e-206	XP_044163100_1 uncharacterized protein LOC122947669 [Acropora millepora]	-	0	0	0	0	0	0	0	0	0	0	0	0	0	0	0	0.226964	0	0.20623	0	0.281829	0	0	0	0	0.152383	0	0.0187109	0	0	0	0.887978	0	0	0	0	0	NA	0	NA	none	0	NA	0	NA	none
Montipora_capitata_PredGene_adi2mcaRNA13436_R2	XP_044163100_1	2.45e-197	XP_044163100_1 uncharacterized protein LOC122947669 [Acropora millepora]	-	0	0	0	0	0	0	0	0	0	0	0	0	0	0	4.31263	4.0703	5.26252	5.6905	0.941504	3.49566	2.00555	4.233	2.53379	3.5432	4.33735	5.3935	2.02972	1.98553	2.36932	2.83197	2.76944	2.43867	3.27242	2.23227	5.28262	0	NA	-0.193455	0.999173	none	0	NA	-0.759453	0.490749	none
Montipora_capitata_PredGene_adi2mcaRNA13436_R4	XP_044163100_1	6.49e-168	XP_044163100_1 uncharacterized protein LOC122947669 [Acropora millepora]	-	0	0	0	0	0	0	0	0	0	0	0	0	0	0	0.0887989	0.115897	0	0	0	0	0.213218	0	0	0	0.182985	0	0.113993	0	0.158392	0.232124	0.231272	0	0.131313	0	0	0	NA	0	NA	none	0	NA	0	NA	none
Montipora_capitata_PredGene_adi2mcaRNA13436_R5	XP_044163100_1	8.17e-160	XP_044163100_1 uncharacterized protein LOC122947669 [Acropora millepora]	-	0	0	0	0	0	0	0	0	0	0	0	0	0	0	0	0.230978	0.120835	0	0	0	0	0	0	0.311549	0	0	0.0410523	0	0	0	0	0	0	0	0	0	NA	0	NA	none	0	NA	0	NA	none
Montipora_capitata_PredGene_adi2mcaRNA1343_R0	XP_015759734_1	4.43e-35	XP_015759734_1 PREDICTED: arginine and glutamate-rich protein 1-A-like isoform X1 [Acropora digitifera]	K13173	0	0	0	0	0	0	0	0	0	0	0	0	0	0	156.222	175.359	141.497	257.683	219.602	222.515	241.098	201.298	260.211	186.022	215.144	193.303	204.935	215.61	200.252	242.773	225.911	199.229	219.179	203.319	188.799	0	NA	-0.00233887	0.999173	none	0	NA	0.367218	0.442442	none
Montipora_capitata_PredGene_adi2mcaRNA13455_R0	XP_029191632_2	2.04e-147	XP_029191632_2 short-chain dehydrogenase/reductase family 9C member 7-like [Acropora millepora]	K00061,K11154,K13369	0	0	0	0	0	0	0	0	0	0	0	0	0	0	0	0	0.101028	0.558805	0.498852	0.115417	0.979998	0.339824	0.131619	1.56446	0.964374	1.15464	0.219268	0.467567	0.148843	0.117676	0.991499	0.0936319	0.125257	0.415004	0	0	NA	0	NA	none	0	NA	0	NA	none
Montipora_capitata_PredGene_adi2mcaRNA13461_R6	XP_044168832_1	1.31e-38	XP_044168832_1 retinol dehydrogenase 7-like [Acropora millepora]	K11149	0	0	0	0	0	0	0	0	0	0	0	0	0	0	0	0	0	0	0	0	0	0	0	0	0	0	0	0	0	0	0	0	0	0	0	0	NA	0	NA	none	0	NA	0	NA	none
Montipora_capitata_PredGene_adi2mcaRNA13461_R9	XP_015758219_1	3.19e-32	XP_015758219_1 PREDICTED: retinol dehydrogenase 7-like [Acropora digitifera]	K00061,K11154,K13369	0	0	0	0	0	0	0	0	0	0	0	0	0	0	0	0	0	0	0	0	0	0	0	0	0	0	0	0	0	0	0	0	0	0	0	0	NA	0	NA	none	0	NA	0	NA	none
Montipora_capitata_PredGene_adi2mcaRNA13466_R0	XP_015759462_1	0	XP_015759462_1 PREDICTED: myoferlin-like [Acropora digitifera]	K22125	338.5	275.9	365.9	337.7	543.4	449.1	343.1	351.5	383.5	279.4	351.3	310.3	419.3	323.7	32.9042	35.5182	47.2367	26.931	35.2843	48.5741	51.7394	14.4277	38.827	28.6413	44.7103	22.895	20.2152	39.1263	15.01	25.3919	29.2737	34.5957	18.7298	20.9538	8.52937	0.201945	0.368512	-0.103881	0.999173	none	-0.508449	0.192757	-0.121859	0.90976	none
Montipora_capitata_PredGene_adi2mcaRNA13473_R1	XP_015759470_1	5.23e-241	XP_015759470_1 PREDICTED: RRP12-like protein [Acropora digitifera]	K14794	0	0	0	0	0	0	0	0	0	0	0	0	0	0	2.6144	2.50841	5.11001	3.25506	3.26426	5.29491	2.76239	1.07435	2.44126	2.46412	3.36295	1.64461	0.974741	2.52557	0.560403	3.06737	2.22835	2.80991	0.647302	1.98024	0.959172	0	NA	-0.926545	0.682051	none	0	NA	-0.658824	0.638426	none
Montipora_capitata_PredGene_adi2mcaRNA13482_R1	XP_015759472_1	0	XP_015759472_1 PREDICTED: uncharacterized protein LOC107338752 [Acropora digitifera]	-	0	0	0	0	0	0	0	0	0	0	0	0	0	0	0.885582	1.45264	1.46436	0.899959	0.160681	1.00375	0.694448	0.93039	0.635921	0.377935	1.28688	1.11573	0.325969	0.263557	0.479426	0.871782	0.479044	1.20636	0.524489	0.467856	0.536638	0	NA	0.150173	0.999173	none	0	NA	-1.04536	0.483374	none
Montipora_capitata_PredGene_adi2mcaRNA13482_R8	XP_015759472_1	7.23e-305	XP_015759472_1 PREDICTED: uncharacterized protein LOC107338752 [Acropora digitifera]	-	0	0	0	0	0	0	0	0	0	0	0	0	0	0	0	0	0	0	0	0	0	0	0	0	0	0	0	0	0	0	0	0	0	0	0	0	NA	0	NA	none	0	NA	0	NA	none
Montipora_capitata_PredGene_adi2mcaRNA13482_R9	XP_015759472_1	3.65e-302	XP_015759472_1 PREDICTED: uncharacterized protein LOC107338752 [Acropora digitifera]	-	0	0	0	0	0	0	0	0	0	0	0	0	0	0	0	0	0	0	0	0	0	0	0	0	0	0	0	0	0	0	0	0	0	0	0	0	NA	0	NA	none	0	NA	0	NA	none
Montipora_capitata_PredGene_adi2mcaRNA13507_R5	XP_029191612_2	1.55e-132	XP_029191612_2 neuropeptide Y receptor type 4-like [Acropora millepora]	K04181	0	0	0	0	0	0	0	0	0	0	0	0	0	0	0	0	0	0	0	0	0	0	0	0	0	0	0	0	0	0	0	0	0	0	0	0	NA	0	NA	none	0	NA	0	NA	none
Montipora_capitata_PredGene_adi2mcaRNA13512_R0	XP_015759531_1	0	XP_015759531_1 PREDICTED: uncharacterized protein LOC107338798 isoform X2 [Acropora digitifera]	-	0	0	0	0	0	0	0	0	0	0	0	0	0	0	2.07293	1.60137	2.44678	1.16418	2.85801	2.11898	2.98593	1.6593	2.46786	1.22223	0.914863	1.52223	1.25183	1.64379	0.406994	1.37902	3.94636	0.841224	1.41892	0.932137	2.34289	0	NA	0.217745	0.999173	none	0	NA	0.113127	0.956932	none
Montipora_capitata_PredGene_adi2mcaRNA13536_R8	XP_044164850_1	2.66e-215	XP_044164850_1 uncharacterized protein LOC122948817 [Acropora millepora]	K10144	0	0	0	0	0	0	0	0	0	0	0	0	0	0	6.99643	5.95992	10.2103	5.70499	10.2888	9.16911	6.73797	12.9744	9.82596	5.21091	12.8689	7.79411	7.04947	9.93501	7.16309	9.74338	11.1926	10.0377	7.55556	6.05883	0.833028	0	NA	0.302498	0.989985	none	0	NA	0.204818	0.83899	none
Montipora_capitata_PredGene_adi2mcaRNA13546_R0	XP_015759548_1	2.05e-60	XP_015759548_1 PREDICTED: chromosome transmission fidelity protein 18 homolog [Acropora digitifera]	K11269	0	0	0	0	0	0	0	0	0	0	0	0	0	0	1.93462	1.78085	2.24915	0.689749	2.51058	2.42457	0.686887	0.480621	1.26323	2.93577	3.24635	1.38812	1.2265	2.33957	1.28427	1.36479	1.42996	1.5673	1.1973	1.75205	0	0	NA	0	NA	none	0	NA	0	NA	none
Montipora_capitata_PredGene_adi2mcaRNA13549_R0	XP_015759578_1	6.59e-127	XP_015759578_1 PREDICTED: uncharacterized protein LOC107338839 isoform X2 [Acropora digitifera]	-	322.1	344.7	269.8	273	266.9	243.4	319.1	337.1	311.8	361.9	396.5	257.2	251.8	310.3	28.4491	30.7452	45.1528	31.8526	43.2457	42.0408	56.3861	59.6929	45.5807	39.1548	44.0574	27.7713	42.9674	72.1143	45.837	32.1737	40.3591	46.4253	61.5127	40.0957	12.0842	-0.296029	0.109082	0.501691	0.569886	none	0.363778	0.0441741	0.804962	0.0262653	DEP&DEG
Montipora_capitata_PredGene_adi2mcaRNA13549_R1	XP_015759576_1	1.29e-118	XP_015759576_1 PREDICTED: uncharacterized protein LOC107338839 isoform X1 [Acropora digitifera]	-	0	0	0	0	0	0	0	0	0	0	0	0	0	0	2.50292	2.21807	5.1728	3.51923	3.1928	4.61309	6.49104	5.01022	3.90841	3.88703	3.17525	1.91694	3.87907	5.38325	2.09346	4.0225	3.19228	5.09385	4.37471	3.81168	2.96816	0	NA	0.450797	0.916811	none	0	NA	0.601655	0.531831	none
Montipora_capitata_PredGene_adi2mcaRNA13569_R8	XP_029211122_2	0	XP_029211122_2 transmembrane protein C17orf113-like [Acropora millepora]	K06669	0	0	0	0	0	0	0	0	0	0	0	0	0	0	0.096564	0.185342	0.248507	0	0	0.15682	0.262737	0.0861006	0.573282	0.180175	0	0.31023	0.129776	0.316109	0.40892	0.178296	0.114741	0.236997	0.126817	0.105201	0.843408	0	NA	0	NA	none	0	NA	0	NA	none
Montipora_capitata_PredGene_adi2mcaRNA13570_R0	XP_029207896_2	0	XP_029207896_2 ATP-dependent DNA helicase Q-like 3 [Acropora millepora]	K03654	0	0	0	0	0	0	0	0	0	0	0	0	0	0	0.188077	0	0.0726421	0.13286	1.07331	0.268548	0.28073	0	0	0.187481	0.297275	0	0.211312	0	0.676703	0	0.347688	0.233277	0.268928	0.243792	0	0	NA	0	NA	none	0	NA	0	NA	none
Montipora_capitata_PredGene_adi2mcaRNA13572_R0	XP_015759557_1	1.11e-182	XP_015759557_1 PREDICTED: uncharacterized protein LOC107338820 [Acropora digitifera]	-	0	0	0	0	0	0	0	0	0	0	0	0	0	0	0	0	0	0	0	0	0	0	0	0	0	0	0	0	0	0	0	0	0	0	0	0	NA	0	NA	none	0	NA	0	NA	none
Montipora_capitata_PredGene_adi2mcaRNA13572_R2	XP_022777507_1	4.04e-125	XP_022777507_1 uncharacterized protein LOC111318922 [Stylophora pistillata]	-	0	0	0	0	0	0	0	0	0	0	0	0	0	0	0.0953937	0.103132	0.203206	0	0.501941	0.114622	0.197213	0	0.264869	0.131179	0	0.290446	0.0678849	0	0	0	0.598583	0.188423	0	0.104393	0	0	NA	0	NA	none	0	NA	0	NA	none
Montipora_capitata_PredGene_adi2mcaRNA13572_R3	XP_022777507_1	1.16e-132	XP_022777507_1 uncharacterized protein LOC111318922 [Stylophora pistillata]	-	0	0	0	0	0	0	0	0	0	0	0	0	0	0	0	0	0	0	0	0	0	0	0	0	0	0	0	0	0	0	0	0	0	0	0	0	NA	0	NA	none	0	NA	0	NA	none
Montipora_capitata_PredGene_adi2mcaRNA13572_R4	XP_022777507_1	1.24e-134	XP_022777507_1 uncharacterized protein LOC111318922 [Stylophora pistillata]	-	0	0	0	0	0	0	0	0	0	0	0	0	0	0	0	0	0	0	0	0	0	0	0	0	0	0	0	0.127483	0	0	0	0	0	0	0	0	NA	0	NA	none	0	NA	0	NA	none
Montipora_capitata_PredGene_adi2mcaRNA13572_R6	XP_044180322_1	3.1e-150	XP_044180322_1 uncharacterized protein LOC122961637 [Acropora millepora]	-	0	0	0	0	0	0	0	0	0	0	0	0	0	0	0.100365	0.217015	0.106952	0.591569	0	0.488736	0.414983	0	0.139336	0.414046	0.145845	0.152792	0.142846	0.123745	0	0	0.31489	0.198243	0	0.109834	1.76374	0	NA	0	NA	none	0	NA	0	NA	none
Montipora_capitata_PredGene_adi2mcaRNA13572_R7	XP_044180322_1	3.1e-150	XP_044180322_1 uncharacterized protein LOC122961637 [Acropora millepora]	-	0	0	0	0	0	0	0	0	0	0	0	0	0	0	0	0	0	0	0	0	0	0	0	0	0	0	0	0	0	0	0	0	0	0	0	0	NA	0	NA	none	0	NA	0	NA	none
Montipora_capitata_PredGene_adi2mcaRNA13572_R8	XP_029180600_2	2.6e-179	XP_029180600_2 uncharacterized protein LOC114948196 [Acropora millepora]	-	0	0	0	0	0	0	0	0	0	0	0	0	0	0	3.23852	1.30046	3.51908	4.54484	2.75892	1.46437	1.33904	3.15077	3.21143	1.14515	3.49591	2.67638	2.03264	1.28458	2.03375	3.01743	4.76747	1.73627	1.75462	0.708809	2.60165	0	NA	-0.167292	0.999173	none	0	NA	-0.0801681	0.974379	none
Montipora_capitata_PredGene_adi2mcaRNA13572_R9	XP_029180600_2	2.87e-196	XP_029180600_2 uncharacterized protein LOC114948196 [Acropora millepora]	-	0	0	0	0	0	0	0	0	0	0	0	0	0	0	0	0	1.89262	0	0	0	0	0	0	0	0	0	0	0	0	0	0.360521	0	0	0	0	0	NA	0	NA	none	0	NA	0	NA	none
Montipora_capitata_PredGene_adi2mcaRNA13576_R6	XP_015759593_1	2.77e-96	XP_015759593_1 PREDICTED: uncharacterized protein LOC107338853 [Acropora digitifera]	-	0	0	0	0	0	0	0	0	0	0	0	0	0	0	37.7759	38.1478	17.6224	1.94665	5.62969	0.657996	2.32438	3.313	5.08704	1.28458	2.98333	4.00665	7.06812	6.27683	8.82777	4.09258	1.25471	5.28141	12.6889	10.3335	11.227	0	NA	0.469091	0.999173	none	0	NA	1.75581	0.0495117	DEG
Montipora_capitata_PredGene_adi2mcaRNA13580_R0	XP_044178919_1	0	XP_044178919_1 acyl-coenzyme A oxidase 3, peroxisomal-like [Acropora millepora]	K00232	1026.6	990.2	893.4	854.8	1065.6	1082	715	669.4	234.7	775	699	1003.5	961.3	947	35.4634	47.2763	54.2125	48.6328	52.4771	64.9726	70.1087	48.5712	57.5832	44.7605	63.0878	58.2678	58.838	64.3395	60.4584	40.2269	41.4047	50.0524	60.6308	61.5784	39.2895	-0.206315	0.0371335	0.0908615	0.999173	DEP	-0.634205	0.021437	0.450351	0.365352	DEP
Montipora_capitata_PredGene_adi2mcaRNA13587_R1	XP_015759597_1	2.06e-27	XP_015759597_1 PREDICTED: uncharacterized protein LOC107338858 [Acropora digitifera]	-	0	0	0	0	0	0	0	0	0	0	0	0	0	0	0.366811	0.198284	0.781768	0	0.321681	1.56294	0.379166	0	0.509242	0.252207	0.53303	0.279209	0.293304	0.67839	0	0	0.191808	0.905666	0	0.200709	0	0	NA	0	NA	none	0	NA	0	NA	none
Montipora_capitata_PredGene_adi2mcaRNA13587_R4	XP_015759597_1	1.71e-24	XP_015759597_1 PREDICTED: uncharacterized protein LOC107338858 [Acropora digitifera]	-	0	0	0	0	0	0	0	0	0	0	0	0	0	0	0	0	0	0	0	0	0	0	0	0	0	0	0	0	0	0	0	0	0	0	0	0	NA	0	NA	none	0	NA	0	NA	none
Montipora_capitata_PredGene_adi2mcaRNA13587_R6	XP_015759597_1	3.31e-26	XP_015759597_1 PREDICTED: uncharacterized protein LOC107338858 [Acropora digitifera]	-	0	0	0	0	0	0	0	0	0	0	0	0	0	0	0	0	0	0	0	0	0	0	0	0	0	0	0	0	0	0	0	0	0	0	0	0	NA	0	NA	none	0	NA	0	NA	none
Montipora_capitata_PredGene_adi2mcaRNA13588_R0	XP_029199978_2	0	XP_029199978_2 glutamate receptor ionotropic, kainate 2-like [Acropora millepora]	-	0	0	0	0	0	0	0	0	0	0	0	0	0	0	7.08534	5.26388	17.0366	4.35468	13.2557	13.3597	11.7184	4.75373	6.40635	9.89316	6.44161	5.80807	4.54439	8.42228	1.80867	10.6887	8.32193	8.72002	5.23175	3.49915	1.02164	0	NA	-0.426588	0.957457	none	0	NA	-0.379523	0.773568	none
Montipora_capitata_PredGene_adi2mcaRNA13589_R0	XP_015759599_1	0	XP_015759599_1 PREDICTED: diacylglycerol kinase beta-like [Acropora digitifera]	K00901	0	0	0	0	0	0	0	0	0	0	0	0	0	0	8.23943	8.85647	13.5429	3.06121	7.83777	12.2714	11.7481	4.44692	8.04076	7.30517	12.71	6.00558	2.94838	7.91818	2.6495	7.93946	8.32886	7.99783	4.52972	3.1988	4.19279	0	NA	0.0774783	0.999173	none	0	NA	-0.721761	0.404606	none
Montipora_capitata_PredGene_adi2mcaRNA13602_R0	XP_029180484_2	0	XP_029180484_2 uncharacterized protein LOC114948079 [Acropora millepora]	-	0	0	0	0	0	0	0	0	0	0	0	0	0	0	0.115221	0	0	0	0	0	0.0692083	0.148706	0.0993529	0	0.113773	0.0899139	0.0567314	0	0	0.0864533	0	0.0544171	0	0	0	0	NA	0	NA	none	0	NA	0	NA	none
Montipora_capitata_PredGene_adi2mcaRNA13602_R3	XP_029180484_2	0	XP_029180484_2 uncharacterized protein LOC114948079 [Acropora millepora]	-	0	0	0	0	0	0	0	0	0	0	0	0	0	0	0	0.115973	0.0627876	0	0	0	0.374676	0	0	0	0	0	0.0484351	0	0	0	0	0	0	0.321222	0	0	NA	0	NA	none	0	NA	0	NA	none
Montipora_capitata_PredGene_adi2mcaRNA13602_R4	XP_029180484_2	0	XP_029180484_2 uncharacterized protein LOC114948079 [Acropora millepora]	-	0	0	0	0	0	0	0	0	0	0	0	0	0	0	0.483975	0.124016	0.114938	0.131761	0.49254	0.258005	0.151172	0	0.103523	0	0.0700883	0.0544017	0.179004	0.0994952	0.23079	0.154389	0.146177	0.0941131	0.22874	0.235204	0	0	NA	0	NA	none	0	NA	0	NA	none
Montipora_capitata_PredGene_adi2mcaRNA13602_R7	XP_015759602_1	8.55e-227	XP_015759602_1 PREDICTED: uncharacterized protein LOC107338864 [Acropora digitifera]	-	0	0	0	0	0	0	0	0	0	0	0	0	0	0	0	0	0	0	0	0	0	0	0	0	0	0	0	0	0	0	0.160917	0	0	0	0	0	NA	0	NA	none	0	NA	0	NA	none
Montipora_capitata_PredGene_adi2mcaRNA13602_R8	XP_029180484_2	0	XP_029180484_2 uncharacterized protein LOC114948079 [Acropora millepora]	-	0	0	0	0	0	0	0	0	0	0	0	0	0	0	0.0442041	0.103985	0.0882609	0	0	0	0	0	0	0	0.0623865	0.076224	0.00747448	0	0	0	0.0525853	0	0	0.0508493	0	0	NA	0	NA	none	0	NA	0	NA	none
Montipora_capitata_PredGene_adi2mcaRNA13621_R0	XP_015759642_1	0.000115	XP_015759642_1 PREDICTED: phosphopantothenoylcysteine decarboxylase subunit VHS3-like [Acropora digitifera]	-	0	0	0	0	0	0	0	0	0	0	0	0	0	0	50.5176	16.6559	34.5523	4.92745	6.59819	3.92552	53.3301	11.2369	9.94797	35.9658	48.7881	4.90888	17.2551	27.6089	59.9052	6.44823	6.7445	2.47689	39.7617	105.733	33.3695	0	NA	2.21089	0.0634077	none	0	NA	0.607655	0.74805	none
Montipora_capitata_PredGene_adi2mcaRNA13628_R8	XP_020612749_1	2.12e-18	XP_020612749_1 neurogenic locus notch homolog protein 1-like [Orbicella faveolata]	K02599,K16681,K17495,K22017	0	0	0	0	0	0	0	0	0	0	0	0	0	0	1.29842	1.04915	1.40562	0.70487	2.48782	0.533212	3.08967	0.387187	2.4967	5.09372	2.22897	0.774272	0.790014	2.50662	1.93615	2.67724	1.13546	1.0558	0.845889	1.73373	0.336913	0	NA	0.635287	0.990978	none	0	NA	-0.39796	0.849416	none
Montipora_capitata_PredGene_adi2mcaRNA13659_R9	XP_022796912_1	5.15e-36	XP_022796912_1 retinoschisin-like [Stylophora pistillata]	K05125	0	0	0	0	0	0	0	0	0	0	0	0	0	0	9.80959	11.5571	11.9275	21.0027	24.7051	19.138	18.72	16.4537	15.5391	10.8953	18.4581	9.76433	1.70045	19.2275	17.7857	16.8589	18.282	10.9301	11.7611	5.78041	3.97813	0	NA	-0.345208	0.937256	none	0	NA	0.227168	0.922142	none
Montipora_capitata_PredGene_adi2mcaRNA13665_R0	XP_029198569_2	0	XP_029198569_2 LOW QUALITY PROTEIN: tyrosine-protein phosphatase Lar-like [Acropora millepora]	K05695,K06777,K06778	97.1	133.6	90.4	105.9	82.1	91.3	59.1	59.2	88.2	96.6	49.1	109	88.1	111.4	40.9982	47.5763	56.8511	44.7064	44.7085	46.3113	55.5261	33.2464	52.156	32.7661	47.0746	42.3609	24.8653	35.8713	19.7749	31.0629	39.8519	34.5822	32.6675	19.5158	12.7818	-0.219183	0.512448	0.0380319	0.999173	none	-0.549621	0.10529	-0.336046	0.54543	none
Montipora_capitata_PredGene_adi2mcaRNA13672_R2	XP_027056347_1	1.15e-61	XP_027056347_1 uncharacterized protein LOC113683312, partial [Pocillopora damicornis]	-	0	0	0	0	0	0	0	0	0	0	0	0	0	0	0	0	0	0	0	0	0	0	0	0	0	0	0	0	0	0	0	0	0	0	0	0	NA	0	NA	none	0	NA	0	NA	none
Montipora_capitata_PredGene_adi2mcaRNA13672_R3	RMX58416_1	2.85e-58	RMX58416_1 hypothetical protein pdam_00025236 [Pocillopora damicornis]	-	0	0	0	0	0	0	0	0	0	0	0	0	0	0	0	0	0	0	0	0	0	0	0	0	0	0	0	0	0	0	0	0	0	0	0	0	NA	0	NA	none	0	NA	0	NA	none
Montipora_capitata_PredGene_adi2mcaRNA13683_R2	XP_015759669_1	7.87e-142	XP_015759669_1 PREDICTED: eukaryotic translation initiation factor 2D-like [Acropora digitifera]	K15027	0	0	0	0	0	0	0	0	0	0	0	0	0	0	0.0809143	0.0908375	0.20618	0.514185	0.331747	0.303078	0	0.612424	0	0	0.114288	0.123673	0.0146025	0	0	0	0	0	0	0.133955	0	0	NA	0	NA	none	0	NA	0	NA	none
Montipora_capitata_PredGene_adi2mcaRNA13692_R0	XP_015759673_1	1.7e-251	XP_015759673_1 PREDICTED: ATP-binding cassette sub-family D member 3-like [Acropora digitifera]	K05677	0	0	0	0	0	0	0	0	0	0	0	0	0	0	1.88677	2.01386	2.77692	2.56115	2.61375	4.79989	1.60673	1.88862	3.36812	2.8919	2.17423	2.20946	0.973637	2.51759	0.486308	2.9529	0.835848	2.46951	1.34868	1.05044	1.73566	0	NA	-0.503354	0.958251	none	0	NA	-0.687981	0.610089	none
Montipora_capitata_PredGene_adi2mcaRNA13695_R0	XP_015759674_1	1.6e-233	XP_015759674_1 PREDICTED: 5'-AMP-activated protein kinase catalytic subunit alpha-2-like [Acropora digitifera]	K07198	21.8	26.6	27.8	34.1	30.4	24.2	25.6	28.8	26.3	24.9	22.2	26.1	22	25.3	28.4929	30.9323	48.2351	11.5309	27.2785	33.9381	19.2616	27.8736	26.0732	26.1286	25.159	19.6563	8.49664	19.1758	7.94718	23.5842	25.3951	23.8371	20.0634	11.0791	6.70389	0.354551	0.239078	0.0827982	0.999173	none	0.00156713	0.980475	-0.775943	0.182674	none
Montipora_capitata_PredGene_adi2mcaRNA13695_R1	XP_015759674_1	4.47e-228	XP_015759674_1 PREDICTED: 5'-AMP-activated protein kinase catalytic subunit alpha-2-like [Acropora digitifera]	K07198	0	0	0	0	0	0	0	0	0	0	0	0	0	0	0.837825	0	0	0	0	0	0	0	0	0	0	0	0	0	0	0	0	0	0	0	0	0	NA	0	NA	none	0	NA	0	NA	none
Montipora_capitata_PredGene_adi2mcaRNA13696_R1	XP_015759697_1	3.21e-60	XP_015759697_1 PREDICTED: coiled-coil domain-containing protein 152-like [Acropora digitifera]	-	0	0	0	0	0	0	0	0	0	0	0	0	0	0	0	0	0	0	0	0	0	0	0	0	0	0	0	0	0	0	0	0	0	0.413731	0	0	NA	0	NA	none	0	NA	0	NA	none
Montipora_capitata_PredGene_adi2mcaRNA13718_R1	XP_015759701_1	0	XP_015759701_1 PREDICTED: rho GTPase-activating protein 100F-like [Acropora digitifera]	K20655	0	0	0	0	0	0	0	0	0	0	0	0	0	0	0	0	0	0	0	0	1.6729	0	0	0	0	0	0	0.781347	0	0	0	0	0	0	0	0	NA	0	NA	none	0	NA	0	NA	none
Montipora_capitata_PredGene_adi2mcaRNA13718_R2	XP_015759701_1	0	XP_015759701_1 PREDICTED: rho GTPase-activating protein 100F-like [Acropora digitifera]	K20655	0	0	0	0	0	0	0	0	0	0	0	0	0	0	0.0941652	0	0	0	0	0	0	0	0	0	0.181364	0.0770948	0.0603651	0	0.146719	0	0	0.0503825	0.0669069	0	0	0	NA	0	NA	none	0	NA	0	NA	none
Montipora_capitata_PredGene_adi2mcaRNA13719_R1	XP_029198610_1	7.23e-96	XP_029198610_1 BTB/POZ domain-containing protein 19-like [Acropora millepora]	-	0	0	0	0	0	0	0	0	0	0	0	0	0	0	0	0	0	0	0	0	0	0	0	0	0	0	0	0	0	0	0	0	0	0	0	0	NA	0	NA	none	0	NA	0	NA	none
Montipora_capitata_PredGene_adi2mcaRNA13726_R3	XP_020605004_1	1.57e-165	XP_020605004_1 pyroglutamylated RFamide peptide receptor-like [Orbicella faveolata]	-	0	0	0	0	0	0	0	0	0	0	0	0	0	0	0	0.246814	0.101028	0	0	0	0	0.310429	0	0.260743	0	0	0.119602	0.233784	0	0.235352	0.0991499	0.187264	0.33669	0	0	0	NA	0	NA	none	0	NA	0	NA	none
Montipora_capitata_PredGene_adi2mcaRNA13726_R5	XP_020605004_1	3.22e-156	XP_020605004_1 pyroglutamylated RFamide peptide receptor-like [Orbicella faveolata]	-	0	0	0	0	0	0	0	0	0	0	0	0	0	0	0.308122	0.398853	0.218895	0	0.720564	0	0.212333	0.399987	0.285175	0	0.447745	0.312714	0.281266	0.253266	0.322494	0.127482	0	0	0.449421	0.449587	0	0	NA	0	NA	none	0	NA	0	NA	none
Montipora_capitata_PredGene_adi2mcaRNA13729_R0	XP_020605004_1	3.9e-192	XP_020605004_1 pyroglutamylated RFamide peptide receptor-like [Orbicella faveolata]	-	0	0	0	0	0	0	0	0	0	0	0	0	0	0	0	0	0.3516	1.26119	0	0.287915	0.189583	0	0.145261	0.378184	0	0	0.148022	0	0	0.551475	0	0.199518	0	0.501772	0	0	NA	0	NA	none	0	NA	0	NA	none
Montipora_capitata_PredGene_adi2mcaRNA13729_R1	XP_020605004_1	4.54e-191	XP_020605004_1 pyroglutamylated RFamide peptide receptor-like [Orbicella faveolata]	-	0	0	0	0	0	0	0	0	0	0	0	0	0	0	0.297209	0.116492	0.31603	0	0	0.108401	0	0.164349	0	0.126103	0	0	0	0.113065	0	0.110181	0	0.0905666	0	0	0	0	NA	0	NA	none	0	NA	0	NA	none
Montipora_capitata_PredGene_adi2mcaRNA13729_R2	XP_020605004_1	8.23e-194	XP_020605004_1 pyroglutamylated RFamide peptide receptor-like [Orbicella faveolata]	-	0	0	0	0	0	0	0	0	0	0	0	0	0	0	0.458514	0	1.34933	0	2.4126	1.78621	1.1375	0.164349	1.40041	0.126103	0.666287	0.698022	0.473123	0.339195	0	1.82118	0.863135	0.633966	0.242312	0	0	0	NA	0	NA	none	0	NA	0	NA	none
Montipora_capitata_PredGene_adi2mcaRNA13729_R4	XP_020605004_1	1.14e-158	XP_020605004_1 pyroglutamylated RFamide peptide receptor-like [Orbicella faveolata]	-	0	0	0	0	0	0	0	0	0	0	0	0	0	0	0	0.38237	0	0.557091	0.185335	0.549195	0	0	0.482873	0	0.672029	0	0.0834699	0	0	0.373883	0	0	0.574413	0	0	0	NA	0	NA	none	0	NA	0	NA	none
Montipora_capitata_PredGene_adi2mcaRNA13729_R5	XP_020605004_1	4.15e-167	XP_020605004_1 pyroglutamylated RFamide peptide receptor-like [Orbicella faveolata]	-	0	0	0	0	0	0	0	0	0	0	0	0	0	0	0.810412	0.573978	1.15298	0	0.894355	0.721981	0	0.374382	0.170815	0.143773	1.07869	0.954043	0.231904	0.257558	0.32796	0	0.109233	0.391572	0.331187	0	0	0	NA	0	NA	none	0	NA	0	NA	none
Montipora_capitata_PredGene_adi2mcaRNA13733_R5	XP_015759719_1	5.25e-77	XP_015759719_1 PREDICTED: neuropeptide FF receptor 1-like [Acropora digitifera]	-	0	0	0	0	0	0	0	0	0	0	0	0	0	0	0	0.250464	0	0	0	0	0	0	0	0	0	0	0	0	0	0	0	0	0	0	0	0	NA	0	NA	none	0	NA	0	NA	none
Montipora_capitata_PredGene_adi2mcaRNA1373_R0	XP_015758781_1	0	XP_015758781_1 PREDICTED: uncharacterized protein LOC107338042 [Acropora digitifera]	K16288	0	0	0	0	0	0	0	0	0	0	0	0	0	0	9.41433	10.7996	10.6749	9.95423	13.8966	13.1013	15.0428	8.91914	14.8875	11.9332	17.3615	8.26002	10.4249	14.7972	10.0133	8.47803	14.8997	13.6089	12.8067	8.45471	8.33514	0	NA	0.0690356	0.999173	none	0	NA	0.206186	0.797803	none
Montipora_capitata_PredGene_adi2mcaRNA13742_R0	XP_029189067_2	0	XP_029189067_2 neogenin-like [Acropora millepora]	K06765,K06766,K14395	445.9	423.4	369.2	439.9	423.6	449.2	378.4	388.4	549.4	449.6	392.5	485.4	553	448.6	24.5126	30.1589	29.6604	12.2942	17.5506	19.2509	22.7246	19.7	15.0818	20.3898	21.1106	12.526	10.828	15.9568	11.1673	15.3989	21.1184	20.0823	13.0892	12.3105	5.19629	-0.108582	0.546821	0.259658	0.956552	none	-0.186303	0.115672	-0.228779	0.752217	none
Montipora_capitata_PredGene_adi2mcaRNA13751_R0	XP_015759756_1	1.34e-64	XP_015759756_1 PREDICTED: transcription initiation factor IIA subunit 2-like [Acropora digitifera]	K03123	0	0	0	0	0	0	0	0	0	0	0	0	0	0	44.4828	51.2311	61.7174	70.1943	90.1874	88.6636	67.154	67.7357	78.6718	82.7741	73.0639	69.9178	47.1448	86.9516	42.7087	72.3986	85.5827	70.2325	71.0072	56.261	71.2201	0	NA	-0.199563	0.990978	none	0	NA	-0.117559	0.902215	none
Montipora_capitata_PredGene_adi2mcaRNA13751_R1	XP_020615480_1	4.68e-24	XP_020615480_1 transcription initiation factor IIA subunit 2-like [Orbicella faveolata]	K03123	0	0	0	0	0	0	0	0	0	0	0	0	0	0	4.07432	0.733499	4.84842	5.99144	6.11094	5.99771	6.11335	6.82037	4.87609	5.35908	8.12313	5.20849	5.18422	5.82341	0	9.88257	5.32807	9.89426	5.23886	5.7692	0	0	NA	0.00559418	0.999173	none	0	NA	0	NA	none
Montipora_capitata_PredGene_adi2mcaRNA13775_R4	XP_015759770_1	3.73e-75	XP_015759770_1 PREDICTED: uncharacterized protein LOC107339041 [Acropora digitifera]	-	0	0	0	0	0	0	0	0	0	0	0	0	0	0	2.93449	1.23377	2.77962	1.92182	9.7219	5.75558	4.71851	5.55136	4.75292	1.3451	4.50114	3.72279	1.45019	5.22612	1.53569	6.88	4.77388	2.89813	4.09238	1.24885	2.29193	0	NA	-0.153773	0.999173	none	0	NA	0	NA	none
Montipora_capitata_PredGene_adi2mcaRNA13777_R2	XP_020624675_1	2.7e-80	XP_020624675_1 LOW QUALITY PROTEIN: uncharacterized protein LOC110062155 [Orbicella faveolata]	K08596	0	0	0	0	0	0	0	0	0	0	0	0	0	0	0.0993941	0	0	0	0	0	0	0	0.275976	0.13668	0	0	0.0177006	0	0	0	9.88946	0	0	0	0	0	NA	0	NA	none	0	NA	0	NA	none
Montipora_capitata_PredGene_adi2mcaRNA13777_R3	XP_020624675_1	5.86e-74	XP_020624675_1 LOW QUALITY PROTEIN: uncharacterized protein LOC110062155 [Orbicella faveolata]	K08596	0	0	0	0	0	0	0	0	0	0	0	0	0	0	0.228238	0.123377	0	0	0	0	0	0	0	0.156929	0	0.17373	0.0608875	0	0	0	5.47338	0	0.301544	0	0	0	NA	0	NA	none	0	NA	0	NA	none
Montipora_capitata_PredGene_adi2mcaRNA13780_R2	XP_015759771_1	3.95e-74	XP_015759771_1 PREDICTED: ATP-dependent DNA helicase RecQ-like isoform X1 [Acropora digitifera]	-	0	0	0	0	0	0	0	0	0	0	0	0	0	0	0	0	0	0	0	0	0	0	0	0	0	0	0	0	0	0	0	0	0	0	0	0	NA	0	NA	none	0	NA	0	NA	none
Montipora_capitata_PredGene_adi2mcaRNA13780_R4	XP_015759771_1	1.7e-67	XP_015759771_1 PREDICTED: ATP-dependent DNA helicase RecQ-like isoform X1 [Acropora digitifera]	K03654	0	0	0	0	0	0	0	0	0	0	0	0	0	0	0	0	0	0	0	0	0	0	0	0	0	0	0	0	0	0	0	0	0	0	0	0	NA	0	NA	none	0	NA	0	NA	none
Montipora_capitata_PredGene_adi2mcaRNA13787_R4	XP_015759735_1	5.66e-40	XP_015759735_1 PREDICTED: uncharacterized protein LOC107339006 [Acropora digitifera]	-	0	0	0	0	0	0	0	0	0	0	0	0	0	0	0	0	0	0	0	0	0	0	0	0	0	0.310643	0.0726054	0	0	0	0	0	0.539184	0	0	0	NA	0	NA	none	0	NA	0	NA	none
Montipora_capitata_PredGene_adi2mcaRNA13787_R5	XP_015759735_1	1.75e-40	XP_015759735_1 PREDICTED: uncharacterized protein LOC107339006 [Acropora digitifera]	-	0	0	0	0	0	0	0	0	0	0	0	0	0	0	0	0	0	0	0	0	0	0	0	0	0	0.298771	0	0	0	0	0	0	0	0	0	0	NA	0	NA	none	0	NA	0	NA	none
Montipora_capitata_PredGene_adi2mcaRNA13787_R6	XP_015759735_1	1e-39	XP_015759735_1 PREDICTED: uncharacterized protein LOC107339006 [Acropora digitifera]	-	0	0	0	0	0	0	0	0	0	0	0	0	0	0	0	0	0	0	0	0	0	0	0	0	0	0	0.0349153	0	0.308115	0	0	0	0	0	0	0	NA	0	NA	none	0	NA	0	NA	none
Montipora_capitata_PredGene_adi2mcaRNA13788_R0	XP_044178235_1	9.09e-185	XP_044178235_1 uncharacterized protein LOC122960231 [Acropora millepora]	-	0	0	0	0	0	0	0	0	0	0	0	0	0	0	2.32264	4.3979	5.20166	5.33609	7.11504	8.58836	13.8186	6.26186	9.93735	7.11559	7.14537	3.07259	3.73472	7.29221	4.00855	5.15347	0.569446	5.25957	4.71063	4.70658	3.23507	0	NA	0.490921	0.924977	none	0	NA	0.0253593	0.989132	none
Montipora_capitata_PredGene_adi2mcaRNA13788_R1	XP_044176523_1	4.82e-201	XP_044176523_1 uncharacterized protein LOC122959305 [Acropora millepora]	-	0	0	0	0	0	0	0	0	0	0	0	0	0	0	3.44248	3.70699	5.51252	3.66088	3.99532	7.17734	9.71188	4.94732	3.48612	4.57334	3.68293	1.89439	3.04792	9.03304	3.06575	4.01621	1.18622	6.1889	5.68033	5.67001	1.44488	0	NA	0.278186	0.999173	none	0	NA	0.764729	0.542019	none
Montipora_capitata_PredGene_adi2mcaRNA13788_R2	XP_044178235_1	5.47e-160	XP_044178235_1 uncharacterized protein LOC122960231 [Acropora millepora]	-	0	0	0	0	0	0	0	0	0	0	0	0	0	0	24.6383	30.5003	46.3747	33.5916	25.531	59.3356	78.4244	54.2269	55.1172	48.0324	49.8717	26.7561	33.4561	58.0415	31.2932	42.2741	9.88837	43.3001	38.7852	32.8158	0	0	NA	0.676522	0.566627	none	0	NA	0.24058	0.787384	none
Montipora_capitata_PredGene_adi2mcaRNA13788_R4	XP_044178235_1	5.47e-160	XP_044178235_1 uncharacterized protein LOC122960231 [Acropora millepora]	-	0	0	0	0	0	0	0	0	0	0	0	0	0	0	0.777395	0	0	0	0	0.737968	0	0	0	0	0	0	0	0	0	0	1.58786	0	0	0	0	0	NA	0	NA	none	0	NA	0	NA	none
Montipora_capitata_PredGene_adi2mcaRNA13788_R5	XP_044178235_1	5.47e-160	XP_044178235_1 uncharacterized protein LOC122960231 [Acropora millepora]	-	0	0	0	0	0	0	0	0	0	0	0	0	0	0	0	0	0	0	0	0	0	0	0	0	0	0	0.0597254	0	0	0	0	0	0	0	0	0	NA	0	NA	none	0	NA	0	NA	none
Montipora_capitata_PredGene_adi2mcaRNA13788_R6	XP_044178235_1	5.47e-160	XP_044178235_1 uncharacterized protein LOC122960231 [Acropora millepora]	-	0	0	0	0	0	0	0	0	0	0	0	0	0	0	0	0	0	0	0	0	0	0	0	0	0	0	0	0	0	0	0	0	0	0	0	0	NA	0	NA	none	0	NA	0	NA	none
Montipora_capitata_PredGene_adi2mcaRNA13788_R7	XP_044178235_1	5.47e-160	XP_044178235_1 uncharacterized protein LOC122960231 [Acropora millepora]	-	0	0	0	0	0	0	0	0	0	0	0	0	0	0	0	0.478909	0	0	0	0	0	0	0	0	0	0	0	0	0	0	0	0	0	0	0	0	NA	0	NA	none	0	NA	0	NA	none
Montipora_capitata_PredGene_adi2mcaRNA13788_R8	XP_044178235_1	2.22e-159	XP_044178235_1 uncharacterized protein LOC122960231 [Acropora millepora]	-	0	0	0	0	0	0	0	0	0	0	0	0	0	0	0	0	3.41229	3.33081	16.0987	8.22829	0	0	0	0	0	0	0	0	0	0	0	0	1.49667	0	9.06676	0	NA	-7.76039	1.7219e-05	DEG	0	NA	0	NA	none
Montipora_capitata_PredGene_adi2mcaRNA13788_R9	XP_044178235_1	2.22e-159	XP_044178235_1 uncharacterized protein LOC122960231 [Acropora millepora]	-	0	0	0	0	0	0	0	0	0	0	0	0	0	0	0	0	0	0	0	0	0	0	0	0	0	0	0	0	0	0	0	0	0	0	0	0	NA	0	NA	none	0	NA	0	NA	none
Montipora_capitata_PredGene_adi2mcaRNA13789_R2	XP_015759736_1	1.23e-274	XP_015759736_1 PREDICTED: uncharacterized protein LOC107339007 [Acropora digitifera]	-	0	0	0	0	0	0	0	0	0	0	0	0	0	0	0.233425	0.377197	0.292648	0.454029	0.507329	0.331532	0.161984	0.487998	0.481881	0.0533914	0.453568	0.118926	0.131312	0	0.364455	0.333289	0.082024	0.229841	0.103056	0	0	0	NA	0	NA	none	0	NA	0	NA	none
Montipora_capitata_PredGene_adi2mcaRNA13789_R3	XP_015759736_1	3.54e-275	XP_015759736_1 PREDICTED: uncharacterized protein LOC107339007 [Acropora digitifera]	-	0	0	0	0	0	0	0	0	0	0	0	0	0	0	8.37538	10.2169	13.9835	11.1579	14.0815	18.1869	16.7869	11.446	18.103	11.1962	19.4894	11.6552	6.01623	11.1437	8.85586	13.2162	13.8278	9.40641	13.0264	6.21248	2.6253	0	NA	0.100661	0.999173	none	0	NA	-0.42229	0.539098	none
Montipora_capitata_PredGene_adi2mcaRNA13789_R5	XP_015759736_1	2.65e-182	XP_015759736_1 PREDICTED: uncharacterized protein LOC107339007 [Acropora digitifera]	-	0	0	0	0	0	0	0	0	0	0	0	0	0	0	1.53815	1.67054	1.49538	1.45563	0.835246	1.16055	0.606095	0.917423	1.93333	1.47643	1.49832	0.899657	0.916742	1.27377	0.766853	0.998227	0.733751	1.16175	1.67093	0.84887	0.643838	0	NA	0.0228507	0.999173	none	0	NA	-0.10175	0.952881	none
Montipora_capitata_PredGene_adi2mcaRNA13789_R7	XP_015759736_1	3.22e-184	XP_015759736_1 PREDICTED: uncharacterized protein LOC107339007 [Acropora digitifera]	-	0	0	0	0	0	0	0	0	0	0	0	0	0	0	0	0	0	0	0	0.0846738	0	0	0	0	0.0505355	0	0.029376	0	0	0.0454965	0.14548	0.0343458	0.091525	0	0	0	NA	0	NA	none	0	NA	0	NA	none
Montipora_capitata_PredGene_adi2mcaRNA13789_R8	XP_044180035_1	2.59e-188	XP_044180035_1 uncharacterized protein LOC122961483 [Acropora millepora]	-	0	0	0	0	0	0	0	0	0	0	0	0	0	0	0.40076	0.181634	0.783331	0.594149	0.294669	0.28634	0.833586	0.421537	0.513129	0.138617	0.439444	0.56268	0.400027	0.124285	0.474773	0.583888	0.386544	0.56414	0.621502	0.514795	0	0	NA	0	NA	none	0	NA	0	NA	none
Montipora_capitata_PredGene_adi2mcaRNA13789_R9	XP_015759736_1	8.64e-191	XP_015759736_1 PREDICTED: uncharacterized protein LOC107339007 [Acropora digitifera]	-	0	0	0	0	0	0	0	0	0	0	0	0	0	0	0	0.120404	0.034021	0	0	0.0451933	0	0	0.0523108	0.0531931	0	0	0.0157715	0	0	0	0	0	0	0	0	0	NA	0	NA	none	0	NA	0	NA	none
Montipora_capitata_PredGene_adi2mcaRNA13791_R1	XP_015759778_1	4.53e-107	XP_015759778_1 PREDICTED: proteasome subunit alpha type-6-like [Acropora digitifera]	K02730	0	0	0	0	0	0	0	0	0	0	0	0	0	0	2.07041	5.715	2.83597	8.65581	9.98912	2.56697	6.15447	3.49582	0	8.02148	0	0	3.30047	5.79704	7.16206	3.08847	13.609	2.77424	6.08613	4.65229	12.6391	0	NA	-1.21444	0.922859	none	0	NA	1.25415	0.860344	none
Montipora_capitata_PredGene_adi2mcaRNA13805_R1	PFX13880_1	1.12e-157	PFX13880_1 putative RNA-directed DNA polymerase from transposon X-element [Stylophora pistillata]	K10577	0	0	0	0	0	0	0	0	0	0	0	0	0	0	0	0	0	0	0	0.0826222	0	0	0	0.0933276	0	0.10332	0.0241485	0	0	0.0764894	0	0	0	0	0	0	NA	0	NA	none	0	NA	0	NA	none
Montipora_capitata_PredGene_adi2mcaRNA13805_R2	XP_015759737_1	6.64e-78	XP_015759737_1 PREDICTED: uncharacterized protein LOC107339008 [Acropora digitifera]	K10577	0	0	0	0	0	0	0	0	0	0	0	0	0	0	0	0	0	0	0	0	0	0	0	0	0	0	0	0	0	0	0	0	0	0	0	0	NA	0	NA	none	0	NA	0	NA	none
Montipora_capitata_PredGene_adi2mcaRNA13805_R4	PFX21008_1	9.35e-81	PFX21008_1 hypothetical protein AWC38_SpisGene14517 [Stylophora pistillata]	-	0	0	0	0	0	0	0	0	0	0	0	0	0	0	1.60404	1.04769	1.99427	0.656586	0.937828	1.46364	4.21898	0.718716	1.39195	1.93012	1.65112	0.305252	0.332945	0.988148	1.04933	2.6573	2.61746	0.441141	0.883046	0.731433	0.23491	0	NA	1.00372	0.903511	none	0	NA	0	NA	none
Montipora_capitata_PredGene_adi2mcaRNA13805_R9	PFX19180_1	5.37e-213	PFX19180_1 putative RNA-directed DNA polymerase from transposon X-element [Stylophora pistillata]	-	11.1	14.3	12	10.8	7.3	9.8	11.3	12.5	8.2	13	13.6	9.2	9	11.1	5.68636	8.64962	8.45517	7.14495	10.4374	9.25688	10.7989	10.3096	10.1892	10.0017	13.7398	12.5824	6.62275	9.21213	9.23883	7.30424	7.67561	9.07687	9.784	9.04481	7.90125	-0.146255	0.562267	0.245054	0.990978	none	0.490714	0.184153	-0.252117	0.766154	none
Montipora_capitata_PredGene_adi2mcaRNA1380_R0	XP_015758816_1	0	XP_015758816_1 PREDICTED: A disintegrin and metalloproteinase with thrombospondin motifs 18-like [Acropora digitifera]	K08624	442.6	343.1	433.8	631.8	472.4	376.6	439.9	497	351.8	404.5	572.5	179.6	405.2	249.1	57.2657	63.7269	73.7502	40.8126	39.5905	37.0089	122.872	12.4744	43.6794	100.085	43.712	22.8099	27.0512	78.0971	57.7671	35.8375	36.5768	30.6873	41.2582	65.2804	20.8814	0.425933	0.370206	0.517311	0.957457	none	0.14869	0.528831	0.19613	0.908316	none
[truncated: 62,159 more rows]
[truncated: 7 more columns]
