# Supplementary material for: Peeling back the layers of coral holobiont multi-omics data
Source: iScience. 2023 Aug 14;26(9):107623. doi: 10.1016/j.isci.2023.107623 (PMC10482995; doi:10.1016/j.isci.2023.107623)
Supplement: Table S2. Major KEGG pathways used to filter proteins identified in the proteomic data, related to Figure 2 [file mmc3.xlsx]

## Sheet: Table_S2
Table S2. Major KEGG pathways used to filter proteins identified in the proteomic data. Related to Figure 2.
Pathway Name	Pathway ID
Glycolysis / Gluconeogenesis	ko00010
Citrate cycle (TCA cycle)	ko00020
Pentose phosphate pathway	ko00030
Amino sugar and nucleotide sugar metabolism	ko00520
Pyruvate metabolism	ko00620
Oxidative phosphorylation	ko00190
Nitrogen metabolism	ko00910
Fatty acid biosynthesis	ko00061
Steroid hormone biosynthesis	ko00140
Glycerolipid metabolism	ko00561
Glycerophospholipid metabolism	ko00564
Purine metabolism	ko00230
Pyrimidine metabolism	ko00240
Alanine, aspartate and glutamate metabolism	ko00250
Glycine, serine and threonine metabolism	ko00260
Cysteine and methionine metabolism	ko00270
Valine, leucine and isoleucine degradation	ko00280
Valine, leucine and isoleucine biosynthesis	ko00290
Lysine biosynthesis	ko00300
Lysine degradation	ko00310
Arginine biosynthesis	ko00220
Arginine and proline metabolism	ko00330
Histidine metabolism	ko00340
Tyrosine metabolism	ko00350
Phenylalanine metabolism	ko00360
Tryptophan metabolism	ko00380
Phenylalanine, tyrosine and tryptophan biosynthesis	ko00400
