# Supplementary material for: Peeling back the layers of coral holobiont multi-omics data
Source: iScience. 2023 Aug 14;26(9):107623. doi: 10.1016/j.isci.2023.107623 (PMC10482995; doi:10.1016/j.isci.2023.107623)
Supplement: Table S3. Results from the PERMANOVA tests run on the transcriptomic, proteomic, and metabolomic datasets, related to Figures 1 and 3 [file mmc4.xlsx]

## Sheet: Table_S3
Table S3. Results from the PERMANOVA tests run on the transcriptomic, proteomic, and metabolomic datasets. Related to Figures 1 and 3.
Proteomic data PERMANOVA (MC-289)
Variable	Df	SumOfSqs	R2	F	Pr(>F)
Time point	3	0.0089362	0.32257	1.992	0.1466	NOTE: Only 190 permutations could be performed with this datasets due to the limited number of samples.
Treatment	1	0.0046062	0.16627	3.0803	0.1937
Time point x Treatment	2	0.0036936	0.13333	1.235	0.199
Transcriptomic data PERMANOVA (MC-289)
Variable	Df	SumOfSqs	R2	F	Pr(>F)
Time point	3	0.040207	0.28861	2.8343	0.055
Treatment	1	0.020644	0.14819	4.3658	0.101
Time point x Treatment	2	0.01226	0.088	1.2963	0.234
Transcripts with proteomic evidence PERMANOVA (MC-289)
Variable	Df	SumOfSqs	R2	F	Pr(>F)
Time point	3	0.03189	0.27902	2.733	0.051
Treatment	1	0.01776	0.15539	4.5661	0.101
Time point x Treatment	2	0.01019	0.08916	1.3099	0.236
Polar Metabolic data PERMANOVA (MC-289)
Variable	Df	SumOfSqs	R2	F	Pr(>F)
Time point	3	0.13171	0.34912	3.4069	0.007*
Treatment	1	0.03227	0.08553	2.504	0.006*
Time point x Treatment	2	0.03287	0.08712	1.2752	0.373
Polar Metabolic data PERMANOVA (all four genotypes)
Variable	Df	SumOfSqs	R2	F	Pr(>F)
Time point	2	0.23315	0.1003	5.133	0.001*
Treatment	2	0.19127	0.08229	4.2109	0.042*
Genotype	3	0.15889	0.06836	2.3321	0.002*
Time point x Treatment	2	0.03947	0.01698	0.8689	0.591
Time point x Genotype	6	0.13582	0.05843	0.9968	0.474
Treatment x Genotype	6	0.15122	0.06505	1.1097	0.319
Time point x Treatment x Genotype	6	0.12011	0.05167	0.8814	0.666
* significant result (p-value < 0.05)
