# Supplementary material for: Peeling back the layers of coral holobiont multi-omics data
Source: iScience. 2023 Aug 14;26(9):107623. doi: 10.1016/j.isci.2023.107623 (PMC10482995; doi:10.1016/j.isci.2023.107623)
Supplement: Table S4. Results from the statistical tests run on the alpha- and beta-diversity metrics, related to Figure 4 [file mmc5.xlsx]

## Sheet: Table_S4
Table S4. Results from the statistical tests run on the alpha- and beta-diversity metrics. Related to Figure 4.
Shapiro-Wilk Normality Test
alpha-diversity index	p-value
Observed	0.000001232*
Shannon	0.006359*
Simpson	0.00000006574*
Kruskal-Wallis one-way ANOVA
alpha-diversity index	variable	p-value
Observed	Genotype	0.9376
Shannon	Genotype	0.7342
Simpson	Genotype	0.738
Observed	Treatment	0.1283
Shannon	Treatment	0.08573
Simpson	Treatment	0.1132
Observed	Time point	0.1872
Shannon	Time point	0.00242*
Simpson	Time point	0.005086*
Observed	Treatment x Time point	0.07024
Shannon	Treatment x Time point	0.02371*
Simpson	Treatment x Time point	0.03133*
Pairwise Wilcoxon rank sum test
alpha-diversity index	pair	variable	p-value
Observed	MC-206 x MC-248	Genotype	0.97
	MC-206 x MC-289		0.97
	MC-206 x MC-291		0.97
	MC-248 x MC-289		0.97
	MC-248 x MC-291		0.97
	MC-289 x MC-291		0.97
Shannon	MC-206 x MC-248		0.88
	MC-206 x MC-289		0.96
	MC-206 x MC-291		0.96
	MC-248 x MC-289		0.96
	MC-248 x MC-291		0.88
	MC-289 x MC-291		0.96
Simpson	MC-206 x MC-248		0.94
	MC-206 x MC-289		0.94
	MC-206 x MC-291		0.94
	MC-248 x MC-289		0.94
	MC-248 x MC-291		0.94
	MC-289 x MC-291		0.94
Observed	Ambient x Field	Treatment	0.11
	Ambient x High		0.82
	Field x High		0.11
Shannon	Ambient x Field		0.068
	Ambient x High		1
	Field x High		0.068
Simpson	Ambient x Field		0.1
	Ambient x High		0.93
	Field x High		0.12
Observed	Field x TP1	Time point	0.329
	Field x TP3		0.048*
	Field x TP5		0.108
	TP3 x TP1		0.048*
	TP3 x TP5		0.25
	TP5 x TP1		0.237
Shannon	Field x TP1		0.4
	Field x TP3		0.1
	Field x TP5		0.28
	TP3 x TP1		0.14
	TP3 x TP5		0.28
	TP5 x TP1		0.4
Simpson	Field x TP1		0.383
	Field x TP3		0.015*
	Field x TP5		0.122
	TP3 x TP1		0.015*
	TP3 x TP5		0.228
	TP5 x TP1		0.122
Observed	TP3-Amb x TP5-Amb	Treatment x Time point	0.97
	T3-Amb x T1-Amb		0.63
	T3-Amb x T3-HiT		0.42
	T3-Amb x T5-HiT		0.76
	T3-Amb x T1-HiT		0.42
	T5-Amb x T1-Amb		0.57
	T5-Amb x T5-HiT		0.86
	T5-Amb x T1-HiT		0.42
	T1-Amb x T1-HiT		0.74
	Field x T3-Amb		0.29
	Field x T5-Amb		0.39
	Field x T1-Amb		0.42
	Field x T3-HiT		0.2
	Field x T5-HiT		0.29
	Field x T1-HiT		0.76
	T3-HiT x T5-Amb		0.42
	T3-HiT x T1-Amb		0.29
	T3-HiT x T5-HiT		0.42
	T3-HiT x T1-HiT		0.2
	T5-HiT x T1-Amb		0.82
	T5-HiT x T1-HiT		0.42
Shannon	T3-Amb x T5-Amb		0.52
	T3-Amb x T1-Amb		0.27
	T3-Amb x T3-HiT		0.74
	T3-Amb x T5-HiT		0.65
	T3-Amb x T1-HiT		0.11
	T5-Amb x T1-Amb		0.72
	T5-Amb x T5-HiT		0.7
	T5-Amb x T1-HiT		0.27
	T1-Amb x T1-HiT		0.65
	Field x T3-Amb		0.11
	Field x T5-Amb		0.27
	Field x T1-Amb		0.51
	Field x T3-HiT		0.11
	Field x T5-HiT		0.18
	Field x T1-HiT		0.73
	T3-HiT x T5-Amb		0.44
	T3-HiT x T1-Amb		0.24
	T3-HiT x T5-HiT		0.52
	T3-HiT x T1-HiT		0.12
	T5-HiT x T1-Amb		0.53
	T5-HiT x T1-HiT		0.27
Simpson	T3-Amb x T5-Amb		0.554
	T3-Amb x T1-Amb		0.277
	T3-Amb x T3-HiT		0.976
	T3-Amb x T5-HiT		0.554
	T3-Amb x T1-HiT		0.073
	T5-Amb x T1-Amb		0.554
	T5-Amb x T5-HiT		0.666
	T5-Amb x T1-HiT		0.368
	T1-Amb x T1-HiT		0.66
	Field x T3-Amb		0.073
	Field x T5-Amb		0.3
	Field x T1-Amb		0.554
	Field x T3-HiT		0.176
	Field x T5-HiT		0.277
	Field x T1-HiT		0.729
	T3-HiT x T5-Amb		0.554
	T3-HiT x T1-Amb		0.3
	T3-HiT x T5-HiT		0.66
	T3-HiT x T1-HiT		0.176
	T5-HiT x T1-Amb		0.549
	T5-HiT x T1-HiT		0.3
Analysis of Similarity (ANOSIM; 9999 permutations)
Dissimilarity	Variable	R	Significance
Bray-Curtis	Genotype	0.01552	0.2206
Bray-Curtis	Treatment	0.0312	0.1618
Bray-Curtis	Time point	0.07033	0.01*
16S microbiome data PERMANOVA (MC-289)
Variable	Df	SumOfSqs	R2	F	Pr(>F)
Time point	3	1.5748	0.27722	2.0823	0.01*
Treatment	1	0.2756	0.04851	1.0932	0.032*
Time point x Treatment	2	0.5531	0.09736	1.097	0.299
16S microbiome data PERMANOVA (all four genotypes)
Variable	Df	SumOfSqs	R2	F	Pr(>F)
Time point	3	1.5751	0.06243	1.845	0.036*
Treatment	1	0.3588	0.01422	1.2608	0.012*
Genotype	3	2.0559	0.08149	2.4082	0.001*
Time point x Treatment	2	0.6903	0.02736	1.2129	0.147
Time point x Genotype	9	2.2709	0.09001	0.8867	0.878
Treatment x Genotype	3	0.834	0.03306	0.9769	0.532
Time point x Treatment x Genotype	6	2.0774	0.08234	1.2167	0.057
* significant result (p-value < 0.05)
