# Supplementary material for: Peeling back the layers of coral holobiont multi-omics data
Source: iScience. 2023 Aug 14;26(9):107623. doi: 10.1016/j.isci.2023.107623 (PMC10482995; doi:10.1016/j.isci.2023.107623)
Supplement: Table S5. Abundance of bacterial phyla across the processed 16S rRNA data from the four M. capitata colonies (n = 3 per treatment/time point/colony), related to Figure 4 [file mmc6.xlsx]

## Sheet: Table_S5
Table S5. Abundance of bacterial phyla across the processed 16S rRNA data from the four M. capitata colonies (n=3 per treatment/time point/colony). Related to Figure 4.
Bacterial Phyla	206_Field_206-1	206_Field_206-2	206_Field_206-3	206_T1-Amb_1477	206_T1-Amb_2210	206_T1-Amb_2871	206_T1-HiT_1078	206_T1-HiT_2019	206_T1-HiT_2985	206_T3-Amb_1048	206_T3-Amb_1736	206_T3-Amb_2996	206_T3-HiT_1307	206_T3-HiT_1327	206_T3-HiT_1726	206_T5-Amb_1052	206_T5-Amb_1236	206_T5-Amb_1258	206_T5-HiT_1063	206_T5-HiT_1744	206_T5-HiT_1773	248_Field_248-1	248_Field_248-2	248_Field_248-3	248_T1-Amb_1462	248_T1-Amb_1772	248_T1-Amb_2519	248_T1-HiT_1142	248_T1-HiT_1442	248_T1-HiT_1710	248_T3-Amb_1271	248_T3-Amb_1308	248_T3-Amb_1544	248_T3-HiT_1294	248_T3-HiT_1730	248_T3-HiT_2740	248_T5-Amb_1161	248_T5-Amb_1740	248_T5-Amb_2172	248_T5-HiT_1565	248_T5-HiT_2005	289_Field_289-1	289_Field_289-2	289_Field_289-3	289_T1-Amb_1535	289_T1-Amb_1603	289_T1-Amb_1609	289_T1-HiT_2023	289_T1-HiT_2750
p__Abditibacteriota	0	0	0	0	0	0	0	0	0	0	0	0	0	0	0	0	30	0	0	0	0	0	0	0	0	0	0	0	0	0	0	0	0	0	0	0	0	0	0	0	0	0	0	0	0	0	0	0	0
p__Acetothermia	0	0	0	0	0	0	0	0	0	0	0	0	0	0	0	0	0	0	0	0	0	0	0	0	0	0	0	0	0	0	0	0	0	23	0	0	0	0	0	0	0	0	0	0	0	0	0	0	0
p__Acidobacteriota	150	0	86	26	38	46	71	47	48	0	13	31	337	55	37	156	491	158	354	7	34	444	0	84	25	0	166	36	11	66	5	166	109	263	0	557	128	181	211	0	60	0	227	0	3115	144	0	0	289
p__Actinobacteriota	2060	198	200	62	309	499	98	447	429	256	61	22	133	265	2959	516	10446	160	178	173	576	11778	0	276	72	848	75	178	215	705	30	745	1019	871	97	52	52	302	270	455	67	3222	685	3871	1020	909	251	32	1059
p__Armatimonadota	0	0	0	0	0	0	0	0	0	0	0	0	0	0	0	34	0	0	0	0	0	0	0	0	0	0	0	0	0	0	0	0	0	0	0	0	0	0	0	0	0	0	0	0	0	0	0	0	0
p__Bacteroidota	8907	543	2284	10871	13935	8019	8367	9488	727	20029	17153	9650	8815	11474	5901	6076	7531	22979	15372	4250	11456	8826	5184	4985	354	16245	19012	18945	26964	1621	14363	22498	8188	20857	2846	13228	5557	1654	6458	3863	13391	14232	18587	3736	47961	7495	11440	7282	20484
p__Bdellovibrionota	501	102	97	497	886	897	556	333	30	485	473	599	514	557	313	253	290	1642	1054	110	690	98	99	225	0	1191	1704	1557	925	273	416	953	895	1219	254	804	498	119	125	226	1044	454	962	319	2608	1278	1219	1028	2124
p__Calditrichota	0	0	0	0	0	0	19	0	0	18	0	0	14	5	0	0	0	0	15	0	0	0	0	0	0	0	0	0	9	0	0	0	0	12	0	24	5	22	0	5	50	0	0	0	75	190	0	0	72
p__Campilobacterota	33	13	0	10	26	37	0	0	48	142	0	53	0	0	6	0	0	72	216	23	26	17	30	0	0	0	0	0	0	0	0	0	0	117	14	5	23	33	0	1469	0	0	0	0	0	0	0	0	0
p__Chloroflexi	0	0	41	6	0	43	17	0	20	25	6	0	20	76	0	66	1259	0	30	0	0	1261	0	0	0	30	13	90	22	216	0	168	257	66	28	150	0	0	0	39	15	0	92	432	219	0	109	0	472
p__Cyanobacteria	1247	255	53	44	350	77	144	170	534	99	1794	37	201	271	157	61	554	188	202	85	271	617	48	83	44	226	138	262	495	938	869	3120	278	111	37	1467	74	1088	74	193	222	5414	5237	3930	984	0	447	62	377
p__Dadabacteria	0	0	0	0	11	0	8	0	0	0	0	11	95	33	0	30	0	0	4	0	0	7	0	0	0	0	23	76	10	0	18	73	0	0	0	15	55	0	0	30	20	0	0	0	157	0	0	0	0
p__Deferribacterota	0	0	0	0	0	0	0	0	0	14	0	0	0	0	0	0	0	0	129	0	5	0	3	0	10	0	0	0	0	0	0	0	0	0	0	0	0	0	0	0	0	0	0	0	0	0	0	0	0
p__Deinococcota	100	7	17	0	0	20	10	14	0	14	0	0	172	0	7	30	18	27	0	0	16	0	0	0	0	0	0	10	0	0	0	52	0	0	0	0	0	0	0	10	0	0	52	0	0	0	57	0	0
p__Dependentiae	0	0	20	91	12	0	69	38	0	33	22	59	6	55	0	0	65	0	5	0	6	144	2	0	0	22	60	9	0	0	11	229	0	0	0	0	25	0	293	0	35	0	0	0	141	0	0	0	204
p__Desulfobacterota	800	9	13	233	538	584	95	41	150	206	4	118	68	57	415	129	269	370	1723	130	719	140	96	46	127	17	214	71	31	344	129	252	622	50	6	302	49	325	0	433	134	0	1514	359	2541	337	3	0	612
p__Elusimicrobiota	0	0	0	0	0	0	0	0	0	0	0	0	0	0	0	0	0	0	0	0	0	0	0	0	0	0	0	0	0	0	0	0	0	0	0	0	0	0	0	0	0	0	0	0	0	0	0	0	0
p__Entotheonellaeota	0	0	0	0	0	41	0	0	0	0	0	0	0	0	0	0	0	0	0	0	0	0	0	0	0	0	0	0	0	0	0	0	0	0	0	0	0	0	0	0	0	0	0	0	0	926	0	0	0
p__FCPU426	0	0	0	0	0	0	0	0	0	0	0	0	0	0	0	0	0	0	0	0	0	0	0	0	0	0	0	0	0	0	0	0	0	0	0	0	0	0	0	0	0	0	0	0	0	0	0	0	0
p__Fibrobacterota	0	0	0	0	0	0	0	0	0	0	23	0	23	0	0	0	0	0	10	0	9	0	0	0	0	0	19	11	0	0	0	0	0	0	0	0	0	0	0	0	0	0	0	0	0	0	0	0	0
p__Firmicutes	10473	725	791	128	2543	5608	261	125	631	91	2404	102	36	201	9721	965	609	718	3552	3449	16100	574	95	142	872	608	35	1586	41	696	37	1075	3118	188	216	41	25	641	0	12677	21	3594	132	3691	1152	4552	1815	0	3281
p__Fusobacteriota	0	0	0	0	0	0	0	0	0	25	7	0	0	0	0	0	0	0	0	0	0	0	0	0	0	0	0	0	0	142	0	0	0	126	0	0	0	0	0	177	0	0	179	0	0	0	0	0	0
p__Gemmatimonadota	163	0	0	0	0	34	0	22	0	0	0	0	45	9	3	26	884	26	0	3	0	1599	0	0	0	0	0	5	0	0	0	0	0	0	0	0	0	0	0	18	0	0	450	0	373	0	0	0	0
p__Hydrogenedentes	0	0	0	0	0	0	0	0	0	0	0	0	0	0	0	55	0	0	0	0	0	0	0	0	0	0	0	0	0	0	0	0	0	0	0	0	0	0	0	0	0	0	0	0	0	0	0	0	0
p__Latescibacterota	265	22	0	9	0	127	8	0	0	0	0	0	3	0	202	0	0	20	86	93	364	0	0	0	0	0	0	0	0	89	0	31	0	0	0	0	0	0	0	0	2	0	71	0	125	0	0	0	159
p__LCP-89	83	0	0	0	0	28	0	0	0	0	0	0	0	0	34	0	0	0	10	19	45	0	4	0	0	0	0	0	0	0	0	0	0	0	0	0	0	0	0	0	0	0	0	0	0	0	0	0	0
p__Margulisbacteria	0	0	24	9	0	0	0	0	0	14	0	2	0	0	0	0	0	0	180	0	0	0	0	27	0	292	0	20	0	0	0	36	0	119	0	3	0	21	0	0	0	0	0	0	0	0	0	0	0
p__Marinimicrobia_(SAR406_clade)	0	0	0	0	0	0	0	0	0	0	0	0	0	0	0	0	0	0	0	0	0	0	0	37	0	22	0	0	0	0	0	0	0	119	0	0	0	0	0	0	0	934	0	0	0	0	0	0	0
p__MBNT15	108	0	0	0	0	0	0	0	0	0	0	0	0	0	0	0	0	0	0	0	0	0	0	0	0	0	0	0	0	0	0	0	0	0	0	0	0	0	0	0	0	0	0	0	0	0	0	0	0
p__Myxococcota	54183	10936	666	21377	7749	46607	1512	2195	163	113	62	20034	414	3260	24972	1192	1162	1561	14308	23662	45919	548	457	29	65356	7032	586	1119	6404	88	163	7064	15774	2112	10323	260	96	890	252	105590	2807	79700	20506	214196	21398	29171	24139	172360	71889
p__NB1-j	0	0	0	4	4	24	54	0	0	0	0	6	45	39	0	80	0	0	0	0	4	0	0	8	0	8	6	42	0	0	8	343	0	0	0	31	0	0	0	11	19	0	131	324	1492	0	0	108	164
p__Nitrospinota	0	0	0	0	0	0	0	0	0	0	0	0	0	0	0	0	0	0	0	0	0	0	0	0	0	0	0	0	0	0	0	0	0	28	0	0	0	0	0	0	0	0	0	0	0	0	0	0	0
p__Nitrospirota	35	0	0	7	0	37	13	18	0	0	13	12	0	0	0	71	28	0	15	0	0	0	0	0	0	0	12	11	0	0	6	133	0	118	0	3	101	0	0	0	41	0	60	0	310	0	0	0	245
p__Patescibacteria	47	84	81	143	559	232	74	332	60	163	567	109	362	238	118	71	3731	1005	335	68	207	5021	5	61	0	375	309	34	623	267	199	216	306	511	0	175	132	95	98	64	342	302	157	0	477	0	260	0	849
p__Planctomycetota	3123	239	622	1556	9204	5308	1656	313	363	497	1640	1236	5479	614	2513	700	4422	932	2542	1122	3948	4871	1634	350	151	618	7745	3676	1120	414	8066	1774	5943	2858	396	1746	392	1625	161	632	3124	1590	940	538	11055	2282	1197	906	4690
p__Poribacteria	0	0	0	0	0	0	0	0	0	0	0	0	0	0	0	0	0	0	0	0	0	0	0	0	0	0	0	0	0	0	0	0	0	0	0	0	0	0	0	0	0	0	0	0	0	0	0	0	0
p__Proteobacteria	57583	103318	58508	23149	32174	31460	61074	9660	43423	9346	16128	18805	48555	11339	23923	11851	32215	18315	31624	60982	45573	36684	128842	30925	22055	58683	47611	28383	56167	30799	13110	52373	89630	64419	24161	20208	9714	8829	16803	26290	14474	420567	183489	107579	110998	339424	168441	21113	156408
p__RCP2-54	0	0	0	0	0	0	0	0	0	0	0	0	0	0	0	0	0	0	0	0	0	0	0	0	0	0	0	0	0	0	0	0	0	0	0	0	0	0	0	0	0	0	0	0	0	0	0	0	0
p__SAR324_clade(Marine_group_B)	47	9	68	79	5	0	55	0	290	12	69	20	11	0	0	23785	0	0	22	2275	0	64	85	0	1690	812	312	70	13	2793	55	1028	4512	154	74	29	48	38	0	0	58	1062	61	3757	2561	0	0	0	0
p__Spirochaetota	47	0	2	26	14	0	113	0	0	0	20	19	0	0	4	0	0	30	38	6	0	25	0	61	0	0	252	812	0	0	64	109	200	51	0	39	0	29	0	0	16	0	0	0	564	0	0	0	0
p__Sumerlaeota	43	0	0	0	13	25	19	0	0	8	2	0	0	0	0	0	256	0	6	0	0	287	0	0	0	0	0	27	0	0	11	0	0	0	0	9	0	0	0	15	30	0	0	165	0	0	52	0	0
p__Sva0485	50	0	0	0	0	0	0	0	0	0	0	0	0	0	0	0	30	0	0	0	0	0	0	0	0	0	0	0	0	0	0	0	0	0	0	0	0	0	0	21	0	0	0	0	0	0	0	0	0
p__Verrucomicrobiota	4661	288	429	895	720	2146	1306	2853	130	3638	2919	1031	2914	3836	3573	2519	551	8267	2299	1731	6029	555	671	865	104	5378	1518	4376	9173	451	5966	2281	852	3658	589	7692	1284	1014	2697	602	3933	2627	8432	7869	7998	2404	3721	1785	25308
p__WPS-2	1357	60	26	638	188	1020	204	49	33	0	75	454	7	21	2655	33	720	27	1207	1115	4221	536	57	0	0	172	173	186	159	0	87	199	250	188	0	235	51	0	81	43	162	0	30	0	34	0	0	0	603
p__Zixibacteria	0	0	0	0	0	0	0	0	0	0	0	0	0	0	0	0	0	0	0	0	0	0	0	0	0	0	0	0	0	0	0	0	0	0	0	0	0	0	0	0	0	0	58	0	0	0	0	0	0
[truncated: 34 more columns]
