# Supplementary material for: Peeling back the layers of coral holobiont multi-omics data
Source: iScience. 2023 Aug 14;26(9):107623. doi: 10.1016/j.isci.2023.107623 (PMC10482995; doi:10.1016/j.isci.2023.107623)
Supplement: Table S6. Extraction yield of DNA (and for MC-289, RNA) from the four M. capitata colonies (n = 3 per treatment/time point/colony), related to Figures 1, 2, and 4 [file mmc7.xlsx]

## Sheet: Table_S6
Table S6. Extraction yield of DNA (and for MC-289, RNA) from the four M. capitata colonies (n=3 per treatment/time point/colony). Related to Figures 1, 2, and 4.
RNA Library prep for genotype 289 of Montipora capitata from May-July 2019 Hawaii Experiments
DateFrozen	TP	Treatment	PlugID	Sample #	RNA ng/ul	260/230	DNA ng/ul	Date extracted	Extraction by:	Weight (mg)	Adapters Set A	Adapters Set B	[Library]	[Library] sent	nM	Vol sent (ul)
05.22.2019	1	Amb	1609	1	116.4	1.81	140	2019-08-07	NW	131	2		1.85	1.85	11.2121	9
05.22.2019	1	Amb	1603	2	426.9	1.82	216.6	2019-08-14	AW	129	4		0.907	0.907	5.49697	18.3572
05.22.2019	1	Amb	1535	3	156.6	0.8	237.8	2019-08-14	AW	134	5		1.6	1.6	9.69697	10.4062
05.22.2019	1	HiT	2878	4	404.8	1.32	263.8	2019-08-14	AW	142	6		5.63	3	18.1818	5.55
05.22.2019	1	HiT	2750	5	239.2	2.27	240	2019-08-14	AW	139	12		1.96	1.96	11.8788	8.4949
05.22.2019	1	HiT	2023	6	454.4	0.89	363.6	2019-08-14	AW	130	14		13.1	3.27	19.8182	5.09174
06.03.2019	3	Amb	2530	13	554.4	2.44	229.1	2019-08-14	AW	132		1	22.2	4.26	25.8182	3.90845
06.03.2019	3	Amb	1595	14	185	1.96	295.8	2019-08-14	AW	132		3	16	4.01	24.303	4.15212
06.03.2019	3	Amb	2741	15	117.1	2.51	199.5	2019-08-14	AW	136		8	13.1	4.22	25.5758	3.9455
06.03.2019	3	HiT	2183	7	387.2	2.33	371.6	2019-08-14	AW	137	15		2.28	2.28	13.8182	7.30263
06.03.2019	3	HiT	2998	8	440.6	1.64	153.4	2019-08-14	AW	129	16		16.2	4.28	25.9394	3.89019
06.03.2019	3	HiT	2058	9	260.1	2.39	299.5	2019-08-14	AW	150
06.07.2019	5	Amb	1426	16	17.4	0.24	56.8	2019-08-08	AW	135		9	10.8	4.68	28.3636	3.55769
06.07.2019	5	Amb	1721	17	144	1.04	131.2	2019-08-14	AW	144		10	17	3.15	19.0909	5.28571
06.07.2019	5	Amb	2874	18	56.7	1.13	68.1	2019-08-14	AW	141		11	19.7	2.91	17.6364	5.72165
06.07.2019	5	HiT	1262	19	989	1.94	382.4	2019-08-08	AW	138		12	15.1	3.32	20.1212	5.01506
06.07.2019	5	HiT	1341	20	129.7	2.41	57.2	2019-08-14	AW	140		20	15.4	3.95	23.9394	4.21519
06.07.2019	5	HiT	2998	21	33.6	0.44	9.1	2019-08-07	AW	138		22	0.676	0.676	4.09697	24.6302
	0	Field	289 A	10	92.9	2.27	90.9	2019-08-22	AW	140		23	13.7	4	24.2424	4.1625
	0	Field	289 B	11	66.3	1.44	96.3	2019-08-22	AW	116		25	19.8	3.27	19.8182	5.09174
	0	Field	289 C	12	102	3.25	112	2019-08-07	NW	155	19		19.3	3.87	23.4545	4.30233
													Total Volume Sent			142.081
Amplicon library prep for genotype 291 of Montipora capitata from May-July 2019 Hawaii Experiments
TP	Treatment	PlugID	Sample #	DNA ng/ul	Dilution	DNA Added (ul)	H2O Added (ul)	Date extracted	Adapters I	Adapters II	[Library]	Dilution	[Library] sent	nM	Vol sent (ul)
1	Amb	1084	1	112.2	-	1	4	2020-10-20	701	502	102	28.6767	5.56	14.0404	7.19424
1	Amb	1124	2	300.5	1:3	1	4	2020-10-20	702	503	99.9	28.0451	6.68	16.8687	5.98802
1	Amb	1604	3	375	1:3	1	4	2020-10-20	703	505	93.9	26.2406	8.8	22.2222	4.54545
1	HiT	1178	4	356.3	1:3	1	4	2020-10-20	704	506	108	30.4812	6.09	15.3788	6.56814
1	HiT	1587	5	69.2	-	2	3	2020-10-20	705	507	106	29.8797	6.29	15.8838	6.3593
1	HiT	2756	6	247.3	1:2	1	4	2020-10-20	706	508	200	58.1504	2.94	7.42424	13.6054
3	Amb	1093	7	348.2	1:3	1	4	2020-10-20	710	510	93.6	26.1504	7.51	18.9646	5.32623
3	Amb	1302	8	319.2	1:3	1	4	2020-10-20	711	511	92.9	25.9398	5.36	13.5354	7.46269
3	Amb	1427	9	220.4	1:2	1	4	2020-10-20	701	502	140	40.1053	9.05	22.8535	4.41989
3	HiT	1239	10	26.9	-	4	1	2020-10-20	702	503	243	71.0827	1.38	3.48485	28.9855
3	HiT	1447	11	289.4	1:2	1	4	2020-10-20	703	505	456	135.143	1.35	3.40909	29.6296
3	HiT	1725	12	60	-	2	3	2020-10-20	704	506	120	34.0902	5.89	14.8737	6.79117
5	Amb	1558	13	259.1	1:2	1	4	2020-10-20	705	507	83.5	23.1128	6.53	16.4899	6.12557
5	Amb	1574	14	133.1	-	1	4	2020-10-20	706	508	283	83.1128	1.4	3.53535	28.5714
5	Amb	2212	15	512.1	1:5	1	4	2020-10-20	710	510	364	107.474	2.06	5.20202	19.4175
5	HiT	1475	16	365.4	1:3	1	4	2020-10-20	711	511	239	69.8797	2.78	7.0202	14.3885
5	HiT	2306	17	416.9	1:4	1	4	2020-10-20	701	502	108	30.4812	6.66	16.8182	6.00601
5	HiT	2396	18	98.3	-	1	4	2020-10-20	702	503	138	39.5038	6.85	17.298	5.83942
0	Field	291-1	19	25.6	-	4	1	2020-10-20	703	505	175	41.75	11.3	28.5354	3.53982
0	Field	291-2	20	73.1	-	2	3	2020-10-20	704	506	55	14.5414	6.94	17.5253	5.76369
0	Field	291-3	21	163.7	-	1	4	2020-10-20	705	507	75.3	20.6466	4.92	12.4242	8.13008
															224.658
Amplicon library prep for genotype 248 of Montipora capitata from May-July 2019 Hawaii Experiments
TP	Treatment	PlugID	Sample #	DNA ng/ul	Dilution	DNA Added (ul)	H2O Added (ul)	Date extracted	Adapters I	Adapters II	[Library]	Dilution	[Library] sent	nM	Vol sent (ul)
1	Amb	1462	22	416.4	1:4	1	4	2020-10-20	706	508	131	37.3985	5.37	13.5606	7.44879
1	Amb	1772	23	259.4	1:2	1	4	2020-10-20	710	510	114	32.2857	5.44	13.7374	7.35294
1	Amb	2519	24	441	1:4	1	4	2020-10-20	711	511	155	44.6165	5.59	14.1162	7.15564
1	HiT	1142	25	613.4	1:6	1	4	2020-10-20	701	502	80.1	22.0902	6.01	15.1768	6.65557
1	HiT	1442	26	81.5	-	2	3	2020-10-20	702	503	117	33.188	8.13	20.5303	4.92005
1	HiT	1710	27	531.9	1:5	1	4	2020-10-20	703	505	132	37.6992	5.93	14.9747	6.74536
3	Amb	1271	28	40	-	3	2	2020-10-20	704	506	161	46.4211	8.06	20.3535	4.96278
3	Amb	1308	29	230.1	1:2	1	4	2020-10-20	705	507	165	47.6241	5.33	13.4596	7.50469
3	Amb	1544	30	212.6	1:2	1	4	2020-10-20	706	508	161	46.4211	8.12	20.5051	4.92611
3	HiT	1730	31	219.1	1:2	1	4	2020-10-20	710	510	160	46.1203	13.1	33.0808	3.05344
3	HiT	1294	32	77.9	-	2	3	2020-10-20	711	511	151	43.4135	4.33	10.9343	9.23788
3	HiT	2740	33	173.1	-	1	4	2020-10-20	701	502	157	45.218	6.03	15.2273	6.6335
5	Amb	1161	34	99.1	-	1	4	2020-10-20	702	503	110	31.0827	5.08	12.8283	7.87402
5	Amb	1740	35	219.1	1:2	1	4	2020-10-20	703	505	70.4	19.1729	6.23	15.7323	6.42055
5	Amb	2172	36	140.1	-	1	4	2020-10-20	704	506	77.4	21.2782	6.89	17.399	5.80552
5	HiT	1565	37	27.2	-	4	1	2020-10-20	705	507	124	35.2932	6.19	15.6313	6.46204
5	HiT	2005	38	30.1	-	4	1	2020-10-20	706	508	91.8	25.609	6.37	16.0859	6.27943
5	HiT		39					2020-10-20
0	Field	248-1	40	46	-	3	2	2020-10-20	711	511	47.1	12.1654	6	15.1515	6.66667
0	Field	248-2	41	89.7	-	2	3	2020-10-20	701	502	105	29.5789	5.52	13.9394	7.24638
0	Field	248-3	42	107.6	-	1	4	2020-10-20	702	503	120	34.0902	4.47	11.2879	8.94855
															132.3
Amplicon library prep for genotype 206 of Montipora capitata from May-July 2019 Hawaii Experiments
TP	Treatment	PlugID	Sample #	DNA ng/ul	Dilution	DNA Added (ul)	H2O Added (ul)	Date extracted	Adapters I	Adapters II	[Library]	Dilution	[Library] sent	nM	Vol sent (ul)
1	Amb	1477	43	356.7	1:3	1	4	2020-10-20	703	505	138	39.5038	6.1	15.404	6.55738
1	Amb	2210	44	246.8	1:2	1	4	2020-10-20	704	506	287	69.75	17.5	44.1919	2.28571
1	Amb	2871	45	521.3	1:5	1	4	2020-10-20	705	507	156	44.9173	6.62	16.7172	6.0423
1	HiT	1078	46	97	-	1	4	2020-10-20	706	508	128	36.4962	6.46	16.3131	6.19195
1	HiT	2019	47	566.3	1:5	1	4	2020-10-20	710	510	143	41.0075	7.71	19.4697	5.18807
1	HiT	2985	48	515	1:5	1	4	2020-10-20	711	511	79.1	21.7895	5.69	14.3687	7.02988
3	Amb	1048	49	83.7	-	2	3	2020-10-20	701	502	39.5	9.8797	9.4	23.7374	4.25532
3	Amb	1736	50	281.9	1:2	1	4	2020-10-20	702	503	132	37.6992	8.41	21.2374	4.75624
3	Amb	2996	51	563.1	1:5	1	4	2020-10-20	703	505	63.2	17.0075	6.05	15.2778	6.61157
3	HiT	1307	52	500.2	1:5	1	4	2020-10-20	704	506	96	26.8722	7.18	18.1313	5.57103
3	HiT	1327	53	289.3	1:2	1	4	2020-10-20	705	507	87.4	24.2857	6.49	16.3889	6.16333
3	HiT	1726	54	263.2	1:2	1	4	2020-10-20	706	508	99	27.7744	6.58	16.6162	6.07903
5	Amb	1052	55	63	-	2	3	2020-10-20	710	510	46.6	12.015	6.17	15.5808	6.48298
5	Amb	1236	56	433.3	1:4	1	4	2020-10-20	711	511	91	25.3684	6.83	17.2475	5.85652
5	Amb	1258	57	254.7	1:2	1	4	2020-10-20	701	502	170	49.1278	6.93	17.5	5.77201
5	HiT	1063	58	387	1:3	1	4	2020-10-20	702	503	138	39.5038	6.54	16.5152	6.11621
5	HiT	2744	59	452.9	1:4	1	4	2020-10-20	703	505	136	38.9023	7.13	18.0051	5.6101
5	HiT	1773	60	421.4	1:4	1	4	2020-10-20	704	506	74.6	20.4361	5.81	14.6717	6.88468
0	Field	206-1	61	77.6	-	2	3	2020-10-20	705	507	101	28.3759	7.13	18.0051	5.6101
0	Field	206-2	62	231.4	1:2	1	4	2020-10-20	706	508	95.3	26.6617	6.4	16.1616	6.25
0	Field	206-3	63	117.2	-	1	4	2020-10-20	710	510	68.8	18.6917	5.67	14.3182	7.05467
															122.369
