# Supplementary material for: Peeling back the layers of coral holobiont multi-omics data
Source: iScience. 2023 Aug 14;26(9):107623. doi: 10.1016/j.isci.2023.107623 (PMC10482995; doi:10.1016/j.isci.2023.107623)
Supplement: Table S7. Read statistics for the microbiome 16S rRNA data from the four M. capitata colonies (n = 3 per treatment/time point/colony), related to Figure 4 [file mmc8.xlsx]

## Sheet: Table_S7
Table S7. Read statistics for the microbiome 16S rRNA data from the four M. capitata colonies (n=3 per treatment/time point/colony). Related to Figure 4.
SRA Accession	BioSample Accession	Sample ID	Plug ID	R1 Read Count	R1 Bases	R2 Read Count	R2 Bases
SRR17031254	SAMN23428239	206_Field_206-1	206-1	197084	58841614	197084	59113878
SRR17031253	SAMN23428240	206_Field_206-2	206-2	164514	49188564	164514	49316375
SRR17031242	SAMN23428241	206_Field_206-3	206-3	145366	43532690	145366	43548384
SRR17031231	SAMN23428242	206_T1-Amb_1477	1477	212089	63395328	212089	63442589
SRR17031220	SAMN23428243	206_T1-Amb_2210	2210	151975	45373254	151975	45585194
SRR17031209	SAMN23428244	206_T1-Amb_2871	2871	243123	72633951	243123	72783209
SRR17031180	SAMN23428245	206_T1-HiT_1078	1078	146706	43887925	146706	44005775
SRR17031203	SAMN23428246	206_T1-HiT_2019	2019	173668	51945127	173668	51946990
SRR17031192	SAMN23428247	206_T1-HiT_2985	2985	161529	48319949	161529	48297612
SRR17031189	SAMN23428248	206_T3-Amb_1048	1048	168772	50493570	168772	50558888
SRR17031252	SAMN23428249	206_T3-Amb_1736	1736	173638	51936430	173638	52080762
SRR17031251	SAMN23428250	206_T3-Amb_2996	2996	179040	53517701	179040	53556356
SRR17031250	SAMN23428251	206_T3-HiT_1307	1307	125301	37472416	125301	37582590
SRR17031249	SAMN23428252	206_T3-HiT_1327	1327	201803	60364659	201803	60360740
SRR17031248	SAMN23428253	206_T3-HiT_1726	1726	130246	38877271	130246	39062913
SRR17031247	SAMN23428254	206_T5-Amb_1052	1052	171080	51193039	171080	51264696
SRR17031246	SAMN23428255	206_T5-Amb_1236	1236	148866	44471152	148866	44546594
SRR17031245	SAMN23428256	206_T5-Amb_1258	1258	210744	63002201	210744	63118615
SRR17031244	SAMN23428257	206_T5-HiT_1063	1063	173380	51808548	173380	51981753
SRR17237371	SAMN24060889	206_T5-HiT_1744	1744	159256	47578062	159256	47768326
SRR17031243	SAMN23428258	206_T5-HiT_1773	1773	228704	68245219	228704	68599334
SRR17031241	SAMN23428259	248_Field_248-1	248-1	158475	47334802	158475	47437061
SRR17031240	SAMN23428260	248_Field_248-2	248-2	196103	58637682	196103	58819663
SRR17031239	SAMN23428261	248_Field_248-3	248-3	176241	52702863	176241	52687773
SRR17031238	SAMN23428262	248_T1-Amb_1462	1462	194121	58057332	194121	58106401
SRR17031237	SAMN23428263	248_T1-Amb_1772	1772	188639	56378086	188639	56577761
SRR17031236	SAMN23428264	248_T1-Amb_2519	2519	167004	49925144	167004	50082753
SRR17031235	SAMN23428265	248_T1-HiT_1142	1142	190353	56916482	190353	57089001
SRR17031234	SAMN23428266	248_T1-HiT_1442	1442	172092	51378991	172092	51600007
SRR17031233	SAMN23428267	248_T1-HiT_1710	1710	168455	50388618	168455	50353505
SRR17031232	SAMN23428268	248_T3-Amb_1271	1271	184932	55319219	184932	55464674
SRR17031230	SAMN23428269	248_T3-Amb_1308	1308	241316	72112591	241316	72273672
SRR17031229	SAMN23428270	248_T3-Amb_1544	1544	279500	83593693	279500	83784323
SRR17031228	SAMN23428271	248_T3-HiT_1294	1294	200567	60021214	200567	60111724
SRR17031227	SAMN23428272	248_T3-HiT_1730	1730	180487	53978086	180487	53964199
SRR17031226	SAMN23428273	248_T3-HiT_2740	2740	189191	56625320	189191	56733328
SRR17031225	SAMN23428274	248_T5-Amb_1161	1161	191708	57356022	191708	57300186
SRR17031224	SAMN23428275	248_T5-Amb_1740	1740	247652	74051173	247652	73937081
SRR17031223	SAMN23428276	248_T5-Amb_2172	2172	105598	31529304	105598	31664530
SRR17031222	SAMN23428277	248_T5-HiT_1565	1565	229225	68508648	229225	68703765
SRR17031221	SAMN23428278	248_T5-HiT_2005	2005	164635	49248583	164635	49382625
SRR17031219	SAMN23428279	289_Field_289-1	289-1	664174	198547754	664174	199222364
SRR17031218	SAMN23428280	289_Field_289-2	289-2	546181	163124001	546181	163836948
SRR17031217	SAMN23428281	289_Field_289-3	289-3	572023	171163932	572023	171577576
SRR17031215	SAMN23428283	289_T1-Amb_1535	1535	563935	168696165	563935	169165689
SRR17031216	SAMN23428282	289_T1-Amb_1603	1603	570562	170491897	570562	171153719
SRR17031214	SAMN23428284	289_T1-Amb_1609	1609	602110	180240553	602110	180616557
SRR17031213	SAMN23428285	289_T1-HiT_2023	2023	529072	158239760	529072	158702820
SRR17031212	SAMN23428286	289_T1-HiT_2750	2750	573389	171569515	573389	171999831
SRR17031211	SAMN23428287	289_T1-HiT_2878	2878	620141	185482211	620141	185549838
SRR17031210	SAMN23428288	289_T3-Amb_1595	1595	587035	175682164	587035	175880264
SRR17031208	SAMN23428289	289_T3-Amb_2530	2530	582880	174266119	582880	174808675
SRR17031207	SAMN23428290	289_T3-Amb_2741	2741	611884	182830830	611884	183546174
SRR17031188	SAMN23428291	289_T3-HiT_2058	2058	530281	158514329	530281	159058052
SRR17031187	SAMN23428292	289_T3-HiT_2183	2183	639260	191063137	639260	191649330
SRR17031186	SAMN23428293	289_T3-HiT_2998	2998	478101	142995010	478101	143401263
SRR17031185	SAMN23428294	289_T5-Amb_1426	1426	726163	216932021	726163	217827215
SRR17031184	SAMN23428295	289_T5-Amb_1721	1721	696203	208199343	696203	208822007
SRR17031183	SAMN23428296	289_T5-Amb_2874	2874	755034	225747921	755034	226483610
SRR17031182	SAMN23428297	289_T5-HiT_1262	1262	685377	205140686	685377	205592359
SRR17031181	SAMN23428298	289_T5-HiT_1341	1341	667622	199733640	667622	200252575
SRR17031179	SAMN23428299	289_T5-HiT_2998	2998	777307	232373740	777307	233105772
SRR17031178	SAMN23428300	291_Field_291-1	291-1	320170	95746365	320170	95867134
SRR17031177	SAMN23428301	291_Field_291-2	291-2	140396	41980666	140396	42109176
SRR17031176	SAMN23428302	291_Field_291-3	291-3	197933	59176446	197933	59346238
SRR17031175	SAMN23428303	291_T1-Amb_1084	1084	195551	58478486	195551	58563426
SRR17031174	SAMN23428304	291_T1-Amb_1124	1124	110691	33116896	110691	33201922
SRR17031173	SAMN23428305	291_T1-Amb_1604	1604	172115	51481658	172115	51586135
SRR17031206	SAMN23428306	291_T1-HiT_1178	1178	204118	61000406	204118	61147417
SRR17031205	SAMN23428307	291_T1-HiT_1587	1587	209451	62590360	209451	62819667
SRR17031204	SAMN23428308	291_T1-HiT_2756	2756	193438	57838577	193438	58023354
SRR17031202	SAMN23428309	291_T3-Amb_1093	1093	156959	46939165	156959	47081792
SRR17031201	SAMN23428310	291_T3-Amb_1302	1302	126886	37942043	126886	38057620
SRR17031200	SAMN23428311	291_T3-Amb_1427	1427	180882	54113534	180882	54255367
SRR17031199	SAMN23428312	291_T3-HiT_1239	1239	209853	62798247	209853	62908110
SRR17031198	SAMN23428313	291_T3-HiT_1447	1447	162584	48636827	162584	48752309
SRR17031197	SAMN23428314	291_T3-HiT_1725	1725	143901	43042253	143901	43165561
SRR17031196	SAMN23428315	291_T5-Amb_1558	1558	248265	74216892	248265	74273468
SRR17031195	SAMN23428316	291_T5-Amb_1574	1574	226363	67684109	226363	67887705
SRR17031194	SAMN23428317	291_T5-Amb_2212	2212	139142	41580875	139142	41737799
SRR17031193	SAMN23428318	291_T5-HiT_1475	1475	175027	52360358	175027	52496955
SRR17031191	SAMN23428319	291_T5-HiT_2306	2306	143115	42815959	143115	42927605
SRR17031190	SAMN23428320	291_T5-HiT_2396	2396	193416	57836244	193416	58013506
