# Supplementary material for: Peeling back the layers of coral holobiont multi-omics data
Source: iScience. 2023 Aug 14;26(9):107623. doi: 10.1016/j.isci.2023.107623 (PMC10482995; doi:10.1016/j.isci.2023.107623)
Supplement: Table S8. Number of reads discarded during the 16S rRNA read processing workflow, related to Figure 4 [file mmc9.xlsx]

## Sheet: Table_S8
Table S8. Number of reads discarded during the 16S rRNA read processing workflow. Related to Figure 4.
	206_Field_206-1	206_Field_206-2	206_Field_206-3	206_T1-Amb_1477	206_T1-Amb_2210	206_T1-Amb_2871	206_T1-HiT_1078	206_T1-HiT_2019	206_T1-HiT_2985	206_T3-Amb_1048	206_T3-Amb_1736	206_T3-Amb_2996	206_T3-HiT_1307	206_T3-HiT_1327	206_T3-HiT_1726	206_T5-Amb_1052	206_T5-Amb_1236	206_T5-Amb_1258	206_T5-HiT_1063	206_T5-HiT_1744	206_T5-HiT_1773	248_Field_248-1	248_Field_248-2	248_Field_248-3	248_T1-Amb_1462	248_T1-Amb_1772	248_T1-Amb_2519	248_T1-HiT_1142	248_T1-HiT_1442	248_T1-HiT_1710	248_T3-Amb_1271	248_T3-Amb_1308	248_T3-Amb_1544	248_T3-HiT_1294	248_T3-HiT_1730	248_T3-HiT_2740	248_T5-Amb_1161	248_T5-Amb_1740	248_T5-Amb_2172	248_T5-HiT_1565	248_T5-HiT_2005	289_Field_289-1	289_Field_289-2	289_Field_289-3	289_T1-Amb_1535	289_T1-Amb_1603	289_T1-Amb_1609	289_T1-HiT_2023	289_T1-HiT_2750
No Filters	148950	133568	116825	165385	88508	188932	107760	136458	130380	129091	65960	142335	78662	165672	79252	142133	121772	166559	101552	106059	139203	127267	144908	142494	157975	152963	113382	105826	132731	138986	70467	197353	219461	145439	163660	105508	158812	209272	42771	186633	81639	565760	421838	468145	458488	482988	498314	441948	475567
Removed all ASVs without taxonomic assignments	148950	133568	116825	165385	88508	188932	107760	136458	130380	129091	65960	142335	78662	165672	79252	142133	121772	166559	101552	106059	139203	127267	144908	142494	157975	152963	113382	105826	132731	138986	70467	197353	219461	145439	163660	105508	158812	209272	42771	186633	81639	565760	421838	468145	458488	482988	498314	441948	475567
Removed all ASVs with taxonomic assignments to Domain Archaea	148870	133535	116811	165385	88496	188771	107760	136446	130372	129091	65955	142335	78634	165672	79105	142133	121772	166519	101456	105994	138910	127240	144833	142494	157967	152963	113376	105826	132731	138986	70467	197350	219377	145439	163561	105501	158794	209272	42771	186633	81637	565760	421730	468145	458488	482874	498314	440518	475567
Removed all ASVs with taxonomic assignments to Order Chloroplast	146620	117155	64988	61070	70321	104337	77660	26774	48450	36056	45343	53462	71296	32913	78018	49181	67305	57673	76743	99611	136936	78136	137758	38749	91350	93042	81573	64441	103345	40724	45647	96390	133420	39584	99013	49762	19009	17684	27889	154521	41982	534170	243776	351430	213297	389198	218211	352716	289486
Removed all ASVs with taxonomic assignments to Family Mitochondria	146620	117155	64988	61061	70321	104301	77649	26774	48400	36056	45343	53455	71287	32913	78018	49168	66830	57658	76733	99611	136936	77510	137755	38733	91350	93040	81564	64399	103345	40699	45605	96390	133420	39584	98996	49752	19009	17531	27889	154477	41982	534170	243720	351119	213297	389198	218161	352716	289486
Removed all ASVs without at least Phylum-level assignment	146186	117093	64885	60898	70301	103990	77603	26631	48167	35975	45292	53368	71099	32775	77995	48774	66705	57537	76646	99596	136885	77330	137733	38555	91270	92994	81480	64293	103154	39949	45581	95228	131990	39449	98843	49697	18884	17313	27887	153905	41953	533731	243527	350782	213175	389124	217909	352694	289318
Removed all ASVs with sequence length less than 390 bases	146186	117093	64885	60898	70299	103990	77603	26631	48167	35975	45281	53368	71097	32775	77990	48774	66705	57537	76642	99594	136883	77330	137733	38555	91270	92994	81480	64287	103154	39949	45573	95228	131990	39449	98843	49687	18884	17313	27887	153905	41951	533731	243527	350782	213175	389124	217905	352694	289318
Removed all ASVs with frequency less than 20 across all samples	146066	116808	64028	59860	69278	102919	75803	26145	47079	35228	43455	52410	68269	32405	77513	48699	65561	56497	75516	99303	136218	74096	137312	38204	90860	92579	79983	61592	102382	39902	43613	94918	131953	39041	98238	47075	18309	16906	27523	152863	40067	533698	242052	350766	213151	389112	217358	352675	289289
[truncated: 34 more columns]
